# Supplementary material for: Effects of Fertility on Gene Expression and Function of the Bovine Endometrium
Source: PLoS One. 2013 Aug 5;8(8):e69444. doi: 10.1371/journal.pone.0069444 (PMC3734181; doi:10.1371/journal.pone.0069444)
Supplement: Table S1 — Analysis of the microarray data with Bioconductor Limma. (XLS) [file pone.0069444.s002.xls]

## Sheet: Limma
FeatureNum	Probe ID	Probe_Type	TargetID	GeneID	Gene_Symbol	Gene_Synonyms	Description	log2 FC HF-IF	log2 FC HF-SF	log2 FC SF-IF	p-value HF-IF	p-value HF-SF	p-value SF-IF	p-value.adj HF-IF	p-value.adj HF-SF	p-value.adj SF-IF	F p-value
1	GE_BrightCorner							-0.021	0.048	-0.069	0.85677	0.62711	0.54558	0.994727	0.902606	0.966047	0.80405
2	GE_BrightCorner							-0.066	-0.012	-0.054	0.55957	0.90442	0.6257	0.977684	0.979976	0.973456	0.83133
21	EMBV3_01863	Gene	GeneID:100296328|LOC100296328:XM_002698664:135_cdna	100296328	LOC100296328	NULL	hypothetical protein LOC100296328	-0.136	0.017	-0.153	0.36204	0.89467	0.2998	0.956391	0.977433	0.931396	0.54881
22	EMBV3_30697	Gene	GeneID:516545|C13H20ORF108:NM_001080278:1099_cdna	516545	C13H20ORF108	MGC151880	chromosome 20 open reading frame 108 ortholog	-0.036	-0.151	0.116	0.81694	0.25415	0.44608	0.99373	0.733543	0.956194	0.49337
23	EMBV3_04858	Gene	GeneID:514624|STARD10:XM_002693438:79_cdna	514624	STARD10	NULL	StAR-related lipid transfer (START) domain containing 10	-0.034	-0.139	0.105	0.80513	0.24459	0.44296	0.993506	0.72715	0.954976	0.48094
24	EMBV3_19878	Gene	BVT0102_232288	GK000014.2:34321882-34396598	NULL	NULL	Novel Transcribed Region; evidence: embryonic ESTs	0.023	-0.262	0.285	0.86388	0.02947	0.03873	0.994727	0.467713	0.865009	0.04294
26	EMBV3_29455	Gene	BVV0102_002319	GK000013.2:36833273-36899557	NULL	NULL	Novel Transcribed Region; evidence: embryonic ESTs	-0.208	-0.164	-0.044	0.25685	0.29603	0.80671	0.940132	0.761105	0.987312	0.43549
28	EMBV3_41639	Gene	GeneID:507751|SNX15:NM_001075330:530_cdna	507751	SNX15	MGC140794	sorting nexin 15	0.002	-0.031	0.033	0.98455	0.70977	0.73153	0.998786	0.931085	0.983842	0.9124
29	EMBV3_00887	Control	NULL	NULL	NULL	NULL	NULL	-0.001	-0.033	0.032	0.99243	0.78193	0.81733	0.999393	0.950175	0.988969	0.95413
31	EMBV3_09091	Gene	GeneID:540024|LOC540024:NM_001081539:54_cdna	540024	LOC540024	MGC142879	ashwin	-0.108	0.086	-0.194	0.31451	0.35309	0.07208	0.950574	0.787282	0.898407	0.19123
32	EMBV3_21935	Gene	GeneID:615482|LOC615482:XM_002686137:236_cdna	615482	LOC615482	NULL	similar to 60S ribosomal protein L12	0.102	0.083	0.019	0.27824	0.30075	0.83976	0.941366	0.763375	0.989502	0.45646
33	EMBV3_24657	Variant	GeneID:530705|ARNTL:XM_002693049:332_cdna	530705	ARNTL	NULL	aryl hydrocarbon receptor nuclear translocator-like	0.074	0.052	0.022	0.39981	0.48952	0.79864	0.960916	0.8538	0.987301	0.65609
34	EMBV3_39356	Gene	GeneID:613669|TMEM167A:NM_001114511:21_cdna	613669	TMEM167A	MGC139722 TMEM167	transmembrane protein 167A	0.1	0.248	-0.149	0.31923	0.00563	0.13459	0.952716	0.401139	0.904909	0.01969
35	EMBV3_20057	Gene	GeneID:527433|KBP:NM_001034559:344_cdna	527433	KBP	KIAA1279 MGC127709	KIAA1279	0.062	0.126	-0.064	0.55371	0.16334	0.5327	0.976769	0.664901	0.964401	0.37339
37	EMBV3_43755	Gene	GeneID:512408|RAD21L1:XM_002692275:1613_cdna	512408	RAD21L1	NULL	RAD21-like 1 (S. pombe)	-0.022	-0.054	0.032	0.93609	0.81784	0.90534	0.997843	0.957583	0.992083	0.97317
38	EMBV3_37573	Gene	GeneID:539162|NIPA1:XM_002685192:25_cdna	539162	NIPA1	NULL	non imprinted in Prader-Willi/Angelman syndrome 1	-0.123	0.081	-0.204	0.37175	0.49113	0.13667	0.957513	0.854131	0.904996	0.3249
39	EMBV3_36989	Gene	GeneID:512312|PTPN6:NM_001098017:37_cdna	512312	PTPN6	NULL	protein tyrosine phosphatase, non-receptor type 6	-0.066	-0.18	0.114	0.62128	0.12022	0.38622	0.983022	0.624536	0.948091	0.28688
43	EMBV3_10999	Gene	BVT0102_339221	GK000002.2:70587169-70691656	NULL	NULL	Novel Transcribed Region; evidence: embryonic ESTs	-0.298	-0.131	-0.167	0.02558	0.24032	0.19472	0.881591	0.724709	0.907886	0.07896
44	EMBV3_37057	Gene	GeneID:515918|CA8:NM_001083690:5_cdna	515918	CA8	MGC157244	carbonic anhydrase VIII	-0.059	-0.094	0.036	0.75672	0.56214	0.84888	0.991654	0.881472	0.989907	0.84204
45	EMBV3_33944	Gene	BVV0102_018734	GK000009.2:71913827-71927083	NULL	NULL	Novel Transcribed Region; evidence: embryonic ESTs	-0.093	-0.037	-0.057	0.39077	0.69409	0.59521	0.958781	0.925765	0.970758	0.68848
46	EMBV3_00876	Gene	GeneID:505912|DUSP18:NM_001034259:53_cdna	505912	DUSP18	MGC134377	dual specificity phosphatase 18	-0.074	-0.062	-0.011	0.52578	0.53181	0.92018	0.975154	0.8692	0.994018	0.75745
47	EMBV3_29674	Gene	GeneID:515732|PHKA2:XM_002700367:5_cdna	515732	PHKA2	NULL	phosphorylase kinase, alpha 2 (liver)	-0.06	-0.008	-0.052	0.62927	0.93693	0.67379	0.983368	0.987166	0.980717	0.87841
48	EMBV3_02259	Gene	GeneID:505842|AACS:NM_001163929:63_cdna	505842	AACS	NULL	acetoacetyl-CoA synthetase	-0.002	0.02	-0.022	0.98987	0.89117	0.89516	0.999207	0.97677	0.991642	0.98719
49	EMBV3_18460	Variant	GeneID:512369|STARD4:NM_001080265:27_cdna	512369	STARD4	MGC155130 STARD5	StAR-related lipid transfer (START) domain containing 4	-0.189	-0.123	-0.066	0.08331	0.18365	0.53469	0.891993	0.683852	0.964401	0.18245
50	EMBV3_42406	Gene	BVV0102_336230	GK000011.2:87652885-87834503	NULL	NULL	Novel Transcribed Region; evidence: embryonic ESTs	0.113	0.067	0.045	0.18162	0.34862	0.58213	0.921827	0.78513	0.970743	0.37746
52	EMBV3_38543	Control	GeneID:539067|LOC539067:NM_001102224:161_cdna	539067	LOC539067	MGC148531	chromosome 1 open reading frame 103 ortholog	-0.085	0.116	-0.201	0.45377	0.23802	0.07837	0.96846	0.722642	0.898407	0.18669
53	EMBV3_37819	Gene	BVT0102_144120	GK000008.2:100277766-100295619	NULL	NULL	Novel Transcribed Region; evidence: embryonic ESTs	0.01	0.008	0.002	0.92056	0.92822	0.98179	0.997489	0.985409	0.99928	0.99366
54	EMBV3_31042	Variant	GeneID:524795|DNAJC17:NM_001046276:166_cdna	524795	DNAJC17	MGC137242	DnaJ (Hsp40) homolog, subfamily C, member 17	0.088	-0.016	0.104	0.39211	0.8557	0.3064	0.959009	0.967089	0.933585	0.56718
57	EMBV3_39304	Gene	BVT0102_289516	GK000026.2:20403776-20465827	NULL	NULL	Novel Transcribed Region; evidence: embryonic ESTs	-0.029	-0.161	0.132	0.78885	0.09245	0.22744	0.993506	0.581791	0.914817	0.20662
58	EMBV3_01438	Gene	BVV0102_033382	GK000030.2:38261791-38362197	NULL	NULL	Novel Transcribed Region; evidence: embryonic ESTs	0.058	0.335	-0.276	0.67167	0.0068	0.04674	0.985457	0.403035	0.878627	0.01702
59	EMBV3_36576	Variant	GeneID:615340|IRF5:NM_001035465:24_cdna	615340	IRF5	NULL	interferon regulatory factor 5	-0.094	-0.147	0.053	0.50516	0.22769	0.70345	0.973295	0.713305	0.982753	0.47373
60	EMBV3_40111	Gene	GeneID:534876|PAQR3:XM_002688378:13_cdna	534876	PAQR3	NULL	progestin and adipoQ receptor family member III	-0.145	-0.079	-0.066	0.28293	0.49258	0.61842	0.942514	0.855013	0.972147	0.54308
62	EMBV3_14361	Gene	GeneID:540181|ARID1A:XM_002685761:549_cdna	540181	ARID1A	NULL	AT rich interactive domain 1A (SWI-like)	0.07	0.05	0.02	0.45239	0.53164	0.82612	0.96846	0.869179	0.988969	0.71247
63	EMBV3_17057	Gene	BVV0102_102949	GK000021.2:26119770-26158249	NULL	NULL	Novel Transcribed Region; evidence: embryonic ESTs	-0.355	-0.184	-0.171	0.02016	0.15073	0.24338	0.881591	0.65236	0.920794	0.05987
64	EMBV3_07425	Control	GeneID:535277|TPM4:NM_001101162:98_cdna	535277	TPM4	NULL	tropomyosin 4	-0.044	0.042	-0.086	0.73566	0.70529	0.50317	0.990557	0.930085	0.964183	0.79224
66	EMBV3_12643	Gene	GeneID:505837|ZNF358:XM_002688853:195_cdna	505837	ZNF358	NULL	zinc finger protein 358	-0.11	-0.264	0.153	0.40665	0.0247	0.24434	0.962385	0.459927	0.920794	0.07594
67	EMBV3_31724	Control	NULL	NULL	NULL	NULL	NULL	-0.073	-0.083	0.009	0.65551	0.55732	0.95356	0.984811	0.879335	0.995365	0.82205
68	EMBV3_14411	Gene	BVV0102_271939	GK000016.2:52725749-52742636	NULL	NULL	Novel Transcribed Region; evidence: embryonic ESTs	-0.114	-0.114	0	0.58915	0.53019	0.99865	0.979909	0.8689	0.999912	0.78483
69	EMBV3_17031	Gene	GeneID:512740|PRKDC:XM_002692634:102_cdna	512740	PRKDC	NULL	protein kinase, DNA-activated, catalytic polypeptide	0.227	0.202	0.026	0.05248	0.04505	0.82046	0.881591	0.49389	0.988969	0.06875
70	EMBV3_08449	Gene	BVV0102_008128	GK000009.2:51164679-51485364	NULL	NULL	Novel Transcribed Region; evidence: embryonic ESTs	-0.026	-0.202	0.176	0.84414	0.08145	0.18344	0.99451	0.568632	0.905962	0.17516
72	EMBV3_05309	Gene	BVT0101_009889	GK000010.2:11033781-11052482	NULL	NULL	Novel Transcribed Region; evidence: embryonic ESTs	0.101	0.374	-0.273	0.46318	0.00286	0.05034	0.96862	0.38422	0.88544	0.00883
73	EMBV3_32090	Gene	BVT0102_188825	GK000020.2:39344448-39352550	NULL	NULL	Novel Transcribed Region; evidence: embryonic ESTs	-0.023	0.137	-0.16	0.88986	0.34602	0.3379	0.995288	0.783819	0.940778	0.52615
74	EMBV3_14913	Gene	BVT0102_159254	GK000011.2:99103592-99131532	NULL	NULL	Novel Transcribed Region; evidence: embryonic ESTs	0.149	0.207	-0.057	0.29514	0.09523	0.68348	0.946455	0.588866	0.981799	0.23163
75	EMBV3_28347	Control	NULL	NULL	NULL	NULL	NULL	0.22	-0.12	0.341	0.37281	0.56919	0.1657	0.957513	0.883881	0.904996	0.3777
76	EMBV3_10494	Gene	GeneID:787318|LOC787318:XM_002690397:5_cdna	787318	LOC787318	NULL	similar to dapper, antagonist of beta-catenin, homolog 2 (Xenopus laevis)	0.009	0.078	-0.069	0.94586	0.48942	0.59419	0.998034	0.8538	0.970758	0.75726
77	EMBV3_19718	Gene	GeneID:512673|LOC512673:XM_002686903:105_cdna	512673	LOC512673	NULL	similar to Mitochondrial import receptor subunit TOM20 homolog (Mitochondrial 20 kDa outer membrane protein) (Outer mitochondrial membrane receptor Tom20)	0.088	0.057	0.03	0.3011	0.42925	0.71449	0.946974	0.826767	0.982753	0.54398
78	EMBV3_18454	Gene	GeneID:100335722|LOC100335722:XM_002687965:80_cdna	100335722	LOC100335722	NULL	hypothetical protein LOC100335722	-0.033	-0.151	0.118	0.76853	0.11979	0.28578	0.99236	0.623397	0.929214	0.26594
79	EMBV3_40270	Variant	GeneID:404129|DGAT2:NM_205793:17_cdna	404129	DGAT2	NULL	diacylglycerol O-acyltransferase homolog 2 (mouse)	-0.275	-0.223	-0.053	0.47342	0.49861	0.88905	0.970044	0.857668	0.990841	0.71139
81	EMBV3_19211	Control	NULL	NULL	NULL	NULL	NULL	-0.169	-0.154	-0.015	0.23571	0.20673	0.91673	0.938714	0.701169	0.992822	0.35129
82	EMBV3_26129	Gene	BVT0102_294084	GK000011.2:10740085-10771662	NULL	NULL	Novel Transcribed Region; evidence: embryonic ESTs	0.005	0.011	-0.006	0.96839	0.91312	0.95642	0.998392	0.982003	0.995775	0.99394
83	EMBV3_31730	Gene	BVV0102_361898	GK000030.2:76384298-77347518	NULL	NULL	Novel Transcribed Region; evidence: embryonic ESTs	-0.217	-0.063	-0.154	0.29851	0.72349	0.45253	0.946974	0.935084	0.957507	0.57393
84	EMBV3_08183	Gene	BVT0102_052454	GK000022.2:52862344-52871076	NULL	NULL	Novel Transcribed Region; evidence: embryonic ESTs	0.032	0.164	-0.132	0.77266	0.08615	0.22395	0.992599	0.573249	0.912582	0.19574
85	EMBV3_36665	Gene	GeneID:787233|BOSTAUV1R407:XM_002695263:265_cdna	787233	BOSTAUV1R407	NULL	vomeronasal 1 receptor bosTauV1R407	0.05	0.051	-0.002	0.78589	0.74328	0.99261	0.993422	0.940823	0.999912	0.93767
86	EMBV3_36349	Gene	GeneID:532053|OGT:NM_001098070:62_cdna	532053	OGT	NULL	O-linked N-acetylglucosamine (GlcNAc) transferase (UDP-N-acetylglucosamine:polypeptide-N-acetylglucosaminyl transferase)	0.205	0.206	-0.001	0.11237	0.06464	0.9952	0.901696	0.535581	0.999912	0.12592
87	EMBV3_31026	Gene	BVT0102_161306	GK000018.2:24135545-24163232	NULL	NULL	Novel Transcribed Region; evidence: embryonic ESTs	-0.089	-0.136	0.047	0.45805	0.18769	0.68708	0.96846	0.687382	0.982101	0.40926
88	EMBV3_41551	Gene	GeneID:510190|TM7SF3:NM_001076827:5_cdna	510190	TM7SF3	MGC140686	transmembrane 7 superfamily member 3	-0.122	0.267	-0.389	0.41408	0.04214	0.01126	0.964776	0.490518	0.865009	0.02362
89	EMBV3_23556	Gene	BVT0102_124952	GK000025.2:23079153-23090645	NULL	NULL	Novel Transcribed Region; evidence: embryonic ESTs	-0.074	0.006	-0.08	0.47766	0.94543	0.43617	0.970044	0.988413	0.952358	0.70636
90	EMBV3_03461	Gene	GeneID:507713|JPH3:XM_002694758:519_cdna	507713	JPH3	NULL	junctophilin 3	-0.192	-0.343	0.151	0.29574	0.03324	0.40301	0.946642	0.477545	0.949007	0.10026
91	EMBV3_38343	Gene	GeneID:100196898|LOC100196898:XM_002696161:107_cdna	100196898	LOC100196898	NULL	hypothetical LOC100196898	-0.067	0.028	-0.095	0.62728	0.80971	0.48386	0.983022	0.956545	0.960587	0.77875
92	EMBV3_09201	Gene	GeneID:618161|ZFP36L1:XM_002696853:703_cdna	618161	ZFP36L1	ZFP36L1	zinc finger protein 36, C3H type-like 1	-0.131	-0.203	0.072	0.43386	0.16201	0.66424	0.967662	0.663316	0.97898	0.36593
93	EMBV3_11422	Gene	GeneID:513714|KRR1:NM_001037819:5_cdna	513714	KRR1	MGC128669	KRR1, small subunit (SSU) processome component, homolog (yeast)	0.22	0.135	0.085	0.05964	0.17302	0.4508	0.881591	0.675127	0.95676	0.14184
94	EMBV3_16020	Gene	BVT0101_052004	GK000017.2:46022178-46027457	NULL	NULL	Novel Transcribed Region; evidence: embryonic ESTs	0.023	0.022	0.001	0.85953	0.84053	0.99637	0.994727	0.962928	0.999912	0.97497
95	EMBV3_34939	Gene	GeneID:527216|LOC527216:XM_002687622:754_cdna	527216	LOC527216	NULL	similar to olfactory receptor 827	0.112	0.054	0.058	0.29531	0.55637	0.57863	0.946463	0.879162	0.97056	0.56897
96	EMBV3_28527	Gene	GeneID:505209|LOC505209:XM_002685878:39_cdna	505209	LOC505209	NULL	similar to Olfactory receptor 420	0.09	0.021	0.069	0.45428	0.83537	0.56219	0.96846	0.962124	0.968859	0.74559
97	EMBV3_21072	Gene	GeneID:540156|SNCAIP:XM_002688984:43_cdna	540156	SNCAIP	NULL	synuclein, alpha interacting protein	0.027	-0.167	0.193	0.83965	0.14898	0.14536	0.99451	0.651554	0.904996	0.22662
98	EMBV3_37256	Gene	GeneID:510977|LY6E:NM_001046070:56_cdna	510977	LY6E	MGC140297	lymphocyte antigen 6 complex, locus E	0.059	-0.046	0.106	0.8053	0.8229	0.65704	0.993506	0.958814	0.978826	0.90415
100	EMBV3_16878	Gene	GeneID:768316|NRBF2:NM_001078131:19_cdna	768316	NRBF2	MGC143396	nuclear receptor binding factor 2	0.012	0.095	-0.083	0.90171	0.27001	0.40242	0.99701	0.745632	0.949007	0.49644
101	EMBV3_07602	Gene	GeneID:514894|DOK3:XM_002689034:99_cdna	514894	DOK3	NULL	docking protein 3	0.027	-0.047	0.074	0.82032	0.64816	0.53142	0.99373	0.911282	0.964401	0.80139
102	EMBV3_11633	Gene	GeneID:618362|KRTAP6-3:XM_002684626:124_cdna	618362	KRTAP6-3	NULL	keratin associated protein 6-3	-0.01	0.016	-0.026	0.92121	0.84902	0.79051	0.997489	0.966168	0.98688	0.96117
103	EMBV3_01117	Gene	GeneID:535165|LIMCH1:XM_002688209:88_cdna	535165	LIMCH1	NULL	LIM and calponin homology domains 1	-0.07	-0.015	-0.056	0.57869	0.89298	0.65513	0.979909	0.977179	0.97792	0.84857
104	EMBV3_10939	Gene	BVV0102_109877	GK000016.2:57039139-57209959	NULL	NULL	Novel Transcribed Region; evidence: embryonic ESTs	-0.015	0.004	-0.019	0.90535	0.96915	0.87749	0.99701	0.993181	0.990841	0.98763
106	EMBV3_26108	Variant	GeneID:538501|UNC119:NM_001034645:145_cdna	538501	UNC119	MGC128474	unc-119 homolog (C. elegans)	-0.103	0.007	-0.11	0.32218	0.93635	0.28396	0.95332	0.987074	0.929214	0.51484
107	EMBV3_41693	Gene	GeneID:540378|MDM2:NM_001099107:43_cdna	540378	MDM2	MGC148543	Mdm2 p53 binding protein homolog (mouse)	0.06	0.202	-0.142	0.58816	0.03809	0.19669	0.979909	0.486115	0.907886	0.10313
108	EMBV3_10569	Control	NULL	NULL	NULL	NULL	NULL	0.051	-0.091	0.141	0.78184	0.56412	0.43536	0.993244	0.882667	0.951748	0.70742
109	EMBV3_10654	Gene	GeneID:529700|RPRD1B:NM_001101134:1177_cdna	529700	RPRD1B	C13H20ORF77	Regulation of nuclear pre-mRNA domain containing 1B	0.112	-0.155	0.267	0.38224	0.15988	0.03869	0.957672	0.661752	0.865009	0.09819
111	EMBV3_27948	Control	NULL	NULL	NULL	NULL	NULL	0.062	-0.031	0.093	0.71473	0.82936	0.57745	0.988129	0.960014	0.970523	0.85431
112	EMBV3_05590	Gene	GeneID:539960|STX11:XM_002690293:23_cdna	539960	STX11	NULL	syntaxin 11	-0.2	-0.255	0.055	0.28863	0.11746	0.76492	0.943779	0.621576	0.984705	0.26741
113	EMBV3_12613	Gene	BVV0102_046953	GK000019.2:24023407-24112442	NULL	NULL	Novel Transcribed Region; evidence: embryonic ESTs	-0.034	0.026	-0.061	0.7094	0.73718	0.5041	0.987645	0.940053	0.964328	0.79613
114	EMBV3_09843	Variant	GeneID:616994|LRRFIP1:NM_001102308:17_cdna	616994	LRRFIP1	MGC151609	leucine rich repeat (in FLII) interacting protein 1	-0.108	-0.156	0.049	0.46827	0.22201	0.73853	0.970044	0.710504	0.983953	0.46062
115	EMBV3_32979	Control	NULL	NULL	NULL	NULL	NULL	0.028	-0.139	0.167	0.78678	0.12137	0.10655	0.993422	0.626925	0.900508	0.1712
116	EMBV3_37372	Gene	BVT0101_010485	GK000030.2:75265103-75445124	NULL	NULL	Novel Transcribed Region; evidence: embryonic ESTs	-0.123	-0.069	-0.054	0.36775	0.55485	0.68666	0.956742	0.878038	0.982101	0.64843
117	EMBV3_25431	Gene	GeneID:534380|FAR2:NM_001076022:5_cdna	534380	FAR2	MGC139657 MLSTD1	fatty acyl CoA reductase 2	0.049	0.082	-0.033	0.83516	0.68278	0.88512	0.994294	0.922233	0.990841	0.91846
118	EMBV3_31345	Gene	GeneID:514936|TMEM51:NM_001098975:124_cdna	514936	TMEM51	MGC152450	transmembrane protein 51	-0.044	-0.263	0.22	0.76936	0.04497	0.14119	0.99236	0.49389	0.904996	0.10491
119	EMBV3_11534	Gene	GeneID:515911|STRA6:NM_001075730:97_cdna	515911	STRA6	NULL	stimulated by retinoic acid gene 6 homolog (mouse)	-0.015	0.1	-0.115	0.92717	0.47283	0.47384	0.997489	0.846587	0.958813	0.69329
120	EMBV3_01911	Control	NULL	NULL	NULL	NULL	NULL	-0.011	0.049	-0.06	0.89419	0.48509	0.4588	0.995855	0.852166	0.957655	0.69103
121	EMBV3_31886	Gene	GeneID:507032|PDCD2L:XM_002694924:3_cdna	507032	PDCD2L	NULL	programmed cell death 2-like	-0.095	-0.04	-0.055	0.24768	0.5667	0.49552	0.938714	0.883352	0.963184	0.50713
122	EMBV3_14484	Gene	GeneID:505531|NR2C2:XM_002697126:52_cdna	505531	NR2C2	NULL	nuclear receptor subfamily 2, group C, member 2	-0.034	-0.073	0.039	0.7827	0.48906	0.74657	0.993257	0.853586	0.984285	0.78415
123	EMBV3_02000	Control	NULL	NULL	NULL	NULL	NULL	-0.031	0.032	-0.063	0.72246	0.6773	0.47155	0.988437	0.92008	0.958813	0.76296
124	EMBV3_30389	Gene	GeneID:510150|LOC510150:XM_002693201:386_cdna	510150	LOC510150	NULL	similar to Olfactory receptor 658	0.121	-0.045	0.165	0.29793	0.6511	0.15087	0.946974	0.911789	0.904996	0.34655
125	EMBV3_33968	Gene	GeneID:614932|ALS2CR13:XM_002685493:239_cdna	614932	ALS2CR13	NULL	amyotrophic lateral sclerosis 2 (juvenile) chromosome region, candidate 13	0.225	0.029	0.196	0.08035	0.78918	0.12064	0.886843	0.952024	0.904687	0.18097
126	EMBV3_24161	Gene	BVV0102_334929	GK000017.2:55393260-55400570	NULL	NULL	Novel Transcribed Region; evidence: embryonic ESTs	-0.145	-0.042	-0.103	0.3016	0.72483	0.4557	0.946974	0.935657	0.95757	0.57803
127	EMBV3_23136	Gene	GeneID:535676|PPIL4:XM_002690318:11_cdna	535676	PPIL4	NULL	peptidylprolyl isomerase (cyclophilin)-like 4	-0.031	-0.082	0.051	0.72419	0.27448	0.54992	0.988801	0.747092	0.967142	0.53985
128	EMBV3_09948	Control	NULL	NULL	NULL	NULL	NULL	-0.004	-0.06	0.056	0.97748	0.64296	0.70805	0.998392	0.909375	0.982753	0.87916
129	EMBV3_06649	Gene	GeneID:100336691|LOC100336691:XM_002688013:171_cdna	100336691	LOC100336691	NULL	receptor for egg jelly-like protein-like	0.04	0.082	-0.043	0.7382	0.41938	0.71482	0.990594	0.821607	0.982753	0.71834
130	EMBV3_26876	Gene	GeneID:613759|UHRF2:NM_001102270:2_cdna	613759	UHRF2	MGC139180	ubiquitin-like with PHD and ring finger domains 2	-0.254	-0.002	-0.252	0.03205	0.98031	0.03137	0.881591	0.995573	0.865009	0.05878
131	EMBV3_04606	Gene	GeneID:615091|LOC615091:XM_002686059:292_cdna	615091	LOC615091	NULL	similar to histone cluster 1, H2bd	-0.422	-0.358	-0.064	0.01686	0.01798	0.70213	0.881591	0.44876	0.982753	0.02107
133	(+)E1A_r60_a135							-0.041	-0.01	-0.031	0.8032	0.94496	0.84716	0.993506	0.988343	0.989626	0.96796
134	EMBV3_27941	Gene	GeneID:541294|PLA2G2F:NM_001102522:263_cdna	541294	PLA2G2F	MGC159947	phospholipase A2, group IIF	-0.146	-0.27	0.124	0.50218	0.15278	0.56456	0.97255	0.653664	0.969249	0.35479
135	EMBV3_10098	Control	GeneID:512694|RBM17:NM_001101083:13_cdna	512694	RBM17	NULL	RNA binding motif protein 17	0.078	0.109	-0.031	0.56562	0.35167	0.81789	0.978347	0.786476	0.988969	0.63433
136	EMBV3_03693	Gene	GeneID:781884|MOBKL3:NM_001083526:149_cdna	781884	MOBKL3	MGC137798	MOB1, Mps One Binder kinase activator-like 3 (yeast)	-0.191	0.157	-0.349	0.15549	0.17279	0.01094	0.915258	0.675127	0.865009	0.03625
138	EMBV3_31620	Gene	GeneID:789464|FBXL16:NM_001099212:345_cdna	789464	FBXL16	MGC148684	F-box and leucine-rich repeat protein 16	-0.133	0.056	-0.189	0.5008	0.74024	0.3336	0.971991	0.940282	0.93987	0.62059
139	EMBV3_24944	Gene	GeneID:533248|CCDC88A:XM_002691328:481_cdna	533248	CCDC88A	NULL	coiled-coil domain containing 88A	0.074	0.226	-0.152	0.60261	0.06832	0.27891	0.980686	0.545364	0.929214	0.1759
140	EMBV3_35195	Gene	GeneID:519181|FUK:NM_001100382:109_cdna	519181	FUK	NULL	fucokinase	-0.092	-0.179	0.087	0.43428	0.08162	0.45574	0.967727	0.568643	0.95757	0.21517
141	EMBV3_05541	Gene	GeneID:505422|EHF:NM_001038036:27_cdna	505422	EHF	MGC133971	ets homologous factor	-0.162	-0.058	-0.104	0.34659	0.69425	0.53759	0.955577	0.925777	0.964401	0.63806
144	EMBV3_27779	Control	GeneID:338082|ATP6V1B2:NM_176671:2_cdna	338082	ATP6V1B2	NULL	ATPase, H+ transporting, lysosomal 56/58kDa, V1 subunit B2	0.023	0.045	-0.021	0.85973	0.69232	0.86893	0.994727	0.925513	0.990541	0.92372
145	EMBV3_01294	Gene	GeneID:518501|BRIX1:NM_001034529:24_cdna	518501	BRIX1	BXDC2 MGC127790	BRX1, biogenesis of ribosomes, homolog (S. cerevisiae)	-0.008	0.171	-0.178	0.93802	0.0463	0.06926	0.997843	0.498376	0.897224	0.07755
146	EMBV3_14098	Gene	BVT0102_256846	GK000004.2:93598331-93619559	NULL	NULL	Novel Transcribed Region; evidence: embryonic ESTs	-0.194	-0.057	-0.137	0.10508	0.57315	0.24156	0.901696	0.88484	0.920794	0.25989
147	EMBV3_04160	Gene	GeneID:506634|LOC506634:XR_083925:497_cdna	506634	LOC506634	NULL	hypothetical LOC506634	-0.105	-0.104	-0.002	0.43098	0.36638	0.99005	0.967419	0.794692	0.999663	0.60305
149	EMBV3_34776	Gene	GeneID:782598|LOC782598:XR_084009:16_cdna	782598	LOC782598	NULL	similar to M-phase phosphoprotein 1	0.076	0.158	-0.081	0.51682	0.12341	0.48448	0.973303	0.62927	0.960791	0.30005
150	EMBV3_15261	Variant	GeneID:510496|PLAC9:NM_001038521:296_cdna	510496	PLAC9	MGC134235	placenta-specific 9	-0.12	0.036	-0.155	0.40739	0.77282	0.27737	0.962385	0.948116	0.929214	0.5407
151	EMBV3_37340	Gene	GeneID:537669|BTD:NM_001102206:20_cdna	537669	BTD	Biotinase MGC159696	biotinidase	-0.045	-0.044	-0.001	0.6895	0.65213	0.98946	0.986524	0.912149	0.999663	0.87993
153	EMBV3_37189	Gene	BVT0102_214366	GK000008.2:77073923-77081576	NULL	NULL	Novel Transcribed Region; evidence: embryonic ESTs	0.024	-0.104	0.128	0.80971	0.22476	0.19531	0.993506	0.711663	0.907886	0.32703
154	EMBV3_37899	Gene	BVT0102_410972	GK000013.2:32187238-32347668	NULL	NULL	Novel Transcribed Region; evidence: embryonic ESTs	0.069	0.155	-0.087	0.50741	0.08535	0.39687	0.973295	0.572911	0.94893	0.22149
155	EMBV3_27039	Gene	GeneID:789710|KLF13:NM_001083533:145_cdna	789710	KLF13	MGC148818	Kruppel-like factor 13	0.07	-0.09	0.16	0.54721	0.36679	0.16683	0.976395	0.794946	0.904996	0.35752
156	EMBV3_34175	Gene	BVT0102_134060	GK000022.2:56217922-56220080	NULL	NULL	Novel Transcribed Region; evidence: embryonic ESTs	-0.263	-0.185	-0.078	0.05327	0.10987	0.55203	0.881591	0.609487	0.967522	0.11
157	EMBV3_35762	Control	NULL	NULL	NULL	NULL	NULL	0.049	0.112	-0.063	0.76636	0.43004	0.69889	0.99236	0.827352	0.982753	0.72805
158	EMBV3_05758	Control	NULL	NULL	NULL	NULL	NULL	-0.067	-0.148	0.081	0.56599	0.14388	0.48206	0.978364	0.646723	0.959679	0.33744
159	EMBV3_35240	Gene	GeneID:617967|IL21R:XM_002698044:14_cdna	617967	IL21R	NULL	interleukin 21 receptor	0.22	-0.158	0.379	0.26978	0.35383	0.05848	0.941366	0.787702	0.891685	0.1617
160	EMBV3_37126	Control	NULL	NULL	NULL	NULL	NULL	0.024	0.026	-0.001	0.84199	0.80654	0.99143	0.99451	0.956431	0.999719	0.96507
161	EMBV3_19375	Variant	GeneID:529972|SNX17:NM_001015638:165_cdna	529972	SNX17	MGC139637	sorting nexin 17	0.041	-0.021	0.062	0.67593	0.80219	0.52194	0.985457	0.95537	0.964401	0.81223
163	EMBV3_07493	Gene	GeneID:519492|LOC519492:XM_002688602:361_cdna	519492	LOC519492	NULL	similar to mCG52335	0.129	-0.101	0.23	0.21741	0.25926	0.0292	0.938714	0.737706	0.865009	0.08805
165	EMBV3_11116	Gene	BVV0102_002492	GK000016.2:55035166-55065514	NULL	NULL	Novel Transcribed Region; evidence: embryonic ESTs	0.015	0.132	-0.117	0.93769	0.41732	0.53061	0.997843	0.820623	0.964401	0.68163
166	EMBV3_05680	Gene	GeneID:533922|NAA30:XM_002690956:317_cdna	533922	NAA30	NAT12	N(alpha)-acetyltransferase 30, NatC catalytic subunit	0.056	0.235	-0.179	0.62613	0.02078	0.11809	0.983022	0.454533	0.904687	0.05561
167	EMBV3_30497	Control	NULL	NULL	NULL	NULL	NULL	-0.424	-0.417	-0.007	0.06497	0.03549	0.97466	0.881591	0.481885	0.997921	0.06627
168	EMBV3_41424	Control	NULL	NULL	NULL	NULL	NULL	0.139	0.21	-0.07	0.25682	0.05044	0.55943	0.940132	0.507529	0.968239	0.13879
171	EMBV3_40843	Gene	BVV0101_001246	GK000018.2:45109238-45161779	NULL	NULL	Novel Transcribed Region; evidence: embryonic ESTs	-0.256	-0.151	-0.105	0.11124	0.26878	0.5018	0.901696	0.745103	0.96402	0.25235
172	EMBV3_25975	Variant	GeneID:281780|GGTA1:NM_177511:24_cdna	281780	GGTA1	NULL	alpha-galactosyltransferase 1 (glycoprotein)	-0.325	-0.171	-0.154	0.0436	0.20705	0.32294	0.881591	0.701169	0.938377	0.11842
174	EMBV3_10442	Gene	GeneID:530961|BARD1:XM_002685563:39_cdna	530961	BARD1	NULL	BRCA1 associated RING domain 1	-0.165	-0.142	-0.023	0.18443	0.18281	0.84925	0.923684	0.683314	0.989907	0.29248
175	EMBV3_24301	Gene	GeneID:614071|C29H11orf75:XM_002698989:18_cdna	614071	C29H11orf75	C11orf75 MGC133535	chromosome 11 open reading frame 75 ortholog	0.097	-0.094	0.191	0.54972	0.50188	0.23715	0.976395	0.859532	0.919095	0.48384
176	EMBV3_05099	Gene	BVT0102_072312	GK000022.2:37675106-37731239	NULL	NULL	Novel Transcribed Region; evidence: embryonic ESTs	0.2	0.017	0.183	0.12187	0.87648	0.15024	0.902577	0.972259	0.904996	0.24997
177	EMBV3_16203	Gene	BVV0102_150374	GK000008.2:73153338-73180098	NULL	NULL	Novel Transcribed Region; evidence: embryonic ESTs	-0.085	-0.04	-0.044	0.54194	0.73495	0.74501	0.976093	0.939225	0.984277	0.8259
178	EMBV3_01756	Gene	GeneID:617757|TSKS:NM_001046609:421_cdna	617757	TSKS	MGC134104	testis-specific serine kinase substrate	-0.212	-0.255	0.043	0.04089	0.00519	0.66771	0.881591	0.398893	0.97898	0.01389
179	EMBV3_35651	Control	NULL	NULL	NULL	NULL	NULL	-0.044	-0.04	-0.004	0.65888	0.63973	0.96745	0.984879	0.907601	0.997004	0.86479
180	EMBV3_23984	Gene	GeneID:506605|MAD2L2:NM_001045946:37_cdna	506605	MAD2L2	MGC137331	MAD2 mitotic arrest deficient-like 2 (yeast)	-0.128	-0.056	-0.072	0.16588	0.47402	0.42638	0.91647	0.847638	0.951748	0.37604
181	EMBV3_42242	Gene	BVT0102_116018	GK000018.2:49439131-49443970	NULL	NULL	Novel Transcribed Region; evidence: embryonic ESTs	-0.265	-0.17	-0.095	0.02645	0.09272	0.4044	0.881591	0.582664	0.949007	0.0633
182	EMBV3_25083	Control	NULL	NULL	NULL	NULL	NULL	-0.049	-0.345	0.296	0.66367	0.00089	0.01051	0.985062	0.363975	0.865009	0.002
183	EMBV3_37440	Gene	GeneID:535588|ABHD5:NM_001076063:167_cdna	535588	ABHD5	MGC142582	abhydrolase domain containing 5	-0.044	-0.11	0.066	0.73995	0.33503	0.61327	0.990594	0.779311	0.971986	0.62069
184	EMBV3_27732	Variant	GeneID:510465|CRTC1:XM_002688527:110_cdna	510465	CRTC1	NULL	CREB regulated transcription coactivator 1	0.012	0.005	0.007	0.91781	0.95638	0.95447	0.997489	0.990429	0.995457	0.99457
185	EMBV3_25707	Gene	GeneID:784106|LOC784106:XM_002686133:225_cdna	784106	LOC784106	NULL	similar to MGC127989 protein	0.156	0.232	-0.076	0.14817	0.01451	0.46959	0.910601	0.443535	0.957966	0.04562
186	EMBV3_16738	Gene	GeneID:540274|RNF14:NM_001081540:29_cdna	540274	RNF14	MGC155209	ring finger protein 14	-0.131	0.144	-0.275	0.25036	0.14253	0.01751	0.938714	0.644828	0.865009	0.05139
187	EMBV3_02889	Gene	BVT0102_202327	GK000011.2:43864840-43885445	NULL	NULL	Novel Transcribed Region; evidence: embryonic ESTs	-0.336	0.008	-0.344	0.03032	0.94912	0.02481	0.881591	0.989239	0.865009	0.05034
188	EMBV3_30288	Gene	BVT0102_080059	GK000027.2:20852743-21315202	NULL	NULL	Novel Transcribed Region; evidence: embryonic ESTs	-0.579	-0.35	-0.229	0.01324	0.07431	0.30444	0.881591	0.554857	0.932147	0.03502
189	EMBV3_15456	Control	NULL	NULL	NULL	NULL	NULL	-0.186	-0.134	-0.052	0.32731	0.40966	0.77975	0.95405	0.817495	0.98563	0.56014
190	EMBV3_12147	Gene	GeneID:767880|LOC767880:XR_082726:122_cdna	767880	LOC767880	NULL	hypothetical protein LOC767880	0.091	-0.048	0.139	0.54087	0.70712	0.34582	0.975809	0.930461	0.94314	0.63727
192	EMBV3_25790	Variant	GeneID:614193|MIIP:XM_002694038:103_cdna	614193	MIIP	NULL	migration and invasion inhibitory protein	-0.177	-0.181	0.004	0.27446	0.19402	0.98035	0.941366	0.689952	0.998838	0.36213
193	EMBV3_43185	Gene	BVV0102_280923	GK000016.2:874898-883262	NULL	NULL	Novel Transcribed Region; evidence: embryonic ESTs	-0.229	-0.056	-0.173	0.1551	0.68207	0.27307	0.915177	0.921893	0.927589	0.34788
194	EMBV3_10815	Gene	GeneID:514319|LOC514319:XM_002695574:91_cdna	514319	LOC514319	NULL	similar to olfactory receptor MOR240-3	-0.03	-0.119	0.09	0.77444	0.18327	0.38149	0.992996	0.683611	0.948091	0.38455
195	EMBV3_33392	Gene	GeneID:511084|ZW10:NM_001075489:62_cdna	511084	ZW10	MGC139579	ZW10, kinetochore associated, homolog (Drosophila)	0.004	0.05	-0.046	0.96912	0.54527	0.62632	0.998392	0.873139	0.973456	0.80361
196	EMBV3_16742	Gene	GeneID:539311|PPP1R9A:XM_002686657:92_cdna	539311	PPP1R9A	MGC137809	protein phosphatase 1, regulatory (inhibitor) subunit 9A	-0.146	-0.169	0.024	0.24369	0.11635	0.84565	0.938714	0.620232	0.989626	0.25216
197	EMBV3_12681	Control	NULL	NULL	NULL	NULL	NULL	0.075	0.092	-0.017	0.44144	0.27343	0.86038	0.968375	0.746221	0.989907	0.51875
198	EMBV3_29288	Control	NULL	NULL	NULL	NULL	NULL	-0.39	-0.147	-0.243	0.01452	0.2672	0.11371	0.881591	0.745031	0.904544	0.04849
200	EMBV3_27070	Control	NULL	NULL	NULL	NULL	NULL	0.161	0.087	0.074	0.19577	0.41136	0.54326	0.929432	0.81787	0.966047	0.4132
201	EMBV3_37860	Control	GeneID:785475|CDH11:NM_001081624:486_cdna	785475	CDH11	MGC152019	cadherin 11, type 2, OB-cadherin (osteoblast)	-0.04	-0.156	0.116	0.7502	0.15458	0.35455	0.990955	0.655138	0.944991	0.33657
202	EMBV3_41867	Gene	GeneID:511617|MGC154956:NM_001080260:637_cdna	511617	MGC154956	NULL	similar to GTPase, IMAP family member 5	-0.118	-0.286	0.169	0.63674	0.18428	0.49276	0.98373	0.684084	0.962869	0.40559
203	EMBV3_42845	Gene	GeneID:538144|TMED1:NM_001038563:84_cdna	538144	TMED1	MGC133977	transmembrane emp24 protein transport domain containing 1	-0.076	-0.132	0.056	0.39048	0.08631	0.51974	0.958781	0.573655	0.964401	0.2243
204	EMBV3_33316	Gene	BVT0102_060332	GK000002.2:112773369-112793507	NULL	NULL	Novel Transcribed Region; evidence: embryonic ESTs	-0.093	0.138	-0.231	0.57979	0.3383	0.167	0.979909	0.780343	0.904996	0.34973
205	EMBV3_00334	Control	NULL	NULL	NULL	NULL	NULL	-0.197	-0.142	-0.055	0.27978	0.36257	0.75762	0.942109	0.792441	0.984705	0.4939
206	EMBV3_41886	Gene	GeneID:789597|RAPGEF6:XM_002688963:116_cdna	789597	RAPGEF6	NULL	Rap guanine nucleotide exchange factor (GEF) 6	0.007	-0.149	0.155	0.95503	0.14968	0.18968	0.998034	0.651842	0.905962	0.26012
207	EMBV3_21695	Variant	GeneID:614114|LOC614114:XM_002697101:222_cdna	614114	LOC614114	NULL	similar to cytochrome c oxidase subunit VIb	-0.114	-0.116	0.002	0.30193	0.22218	0.98611	0.946974	0.710504	0.999484	0.4061
208	EMBV3_06894	Gene	GeneID:516539|NANP:NM_001105377:5_cdna	516539	NANP	NULL	N-acetylneuraminic acid phosphatase	-0.204	0.115	-0.319	0.20256	0.3984	0.04664	0.930404	0.812225	0.878627	0.13461
209	EMBV3_18693	Variant	GeneID:520143|EAPP:NM_001075800:26_cdna	520143	EAPP	MGC139672	E2F-associated phosphoprotein	-0.247	0.096	-0.344	0.15511	0.51274	0.04787	0.915177	0.863553	0.884539	0.13479
210	EMBV3_22532	Gene	GeneID:538716|HOXC13:NM_001083490:45_cdna	538716	HOXC13	MGC143233	homeobox C13	-0.115	0.042	-0.157	0.20296	0.58684	0.08149	0.930645	0.889625	0.898407	0.21011
211	EMBV3_18423	Control	NULL	NULL	NULL	NULL	NULL	-0.323	-0.345	0.021	0.07278	0.02732	0.90188	0.881591	0.465678	0.992051	0.05865
212	EMBV3_12381	Gene	BVV0101_049910	GK000030.2:143387644-143414329	NULL	NULL	Novel Transcribed Region; evidence: embryonic ESTs	-0.425	-0.13	-0.295	0.07027	0.51154	0.19713	0.881591	0.863187	0.907886	0.18719
213	EMBV3_42221	Gene	BVV0102_047022	GK000030.2:65449920-66099847	NULL	NULL	Novel Transcribed Region; evidence: embryonic ESTs	-0.164	-0.174	0.01	0.25053	0.15659	0.94223	0.938714	0.657599	0.994584	0.30773
214	EMBV3_24486	Control	NULL	NULL	NULL	NULL	NULL	-0.035	0.146	-0.181	0.77071	0.15985	0.13101	0.992408	0.661752	0.904687	0.22179
216	EMBV3_02617	Gene	GeneID:519708|YTHDF3:XM_002692694:106_cdna	519708	YTHDF3	NULL	YTH domain family, member 3	0.098	0.149	-0.051	0.53202	0.27083	0.74193	0.975554	0.745699	0.984234	0.53516
217	EMBV3_23183	Variant	GeneID:511292|POT1:XM_002686916:142_cdna	511292	POT1	NULL	POT1 protection of telomeres 1 homolog (S. pombe)	0.07	0.013	0.057	0.58209	0.90697	0.64774	0.979909	0.980199	0.976922	0.84895
218	EMBV3_14070	Gene	GeneID:407217|EGFR:XM_002696890:346_cdna	407217	EGFR	NULL	epidermal growth factor receptor (erythroblastic leukemia viral (v-erb-b) oncogene homolog, avian)	-0.14	-0.185	0.045	0.3859	0.18339	0.77461	0.957672	0.683611	0.984705	0.38999
219	EMBV3_31109	Variant	GeneID:614553|SNRPC:NM_001076334:158_cdna	614553	SNRPC	MGC134384	small nuclear ribonucleoprotein polypeptide C	0.038	0.083	-0.045	0.68385	0.29884	0.62037	0.985915	0.763071	0.972617	0.57758
220	EMBV3_38166	Gene	GeneID:404126|HDAC1:NM_001037444:52_cdna	404126	HDAC1	MGC127235	histone deacetylase 1	0.038	-0.013	0.051	0.64938	0.86036	0.53991	0.983833	0.968347	0.965547	0.82335
221	EMBV3_35807	Control	GeneID:537282|MYO1B:NM_001102199:11_cdna	537282	MYO1B	MGC160128	myosin IB	-0.095	-0.122	0.026	0.38471	0.19932	0.80879	0.957672	0.694285	0.987791	0.41155
222	EMBV3_07888	Gene	GeneID:535450|PUM1:XM_002685620:287_cdna	535450	PUM1	NULL	pumilio homolog 1 (Drosophila)	0.104	0.159	-0.054	0.39073	0.13147	0.64844	0.958781	0.634025	0.977035	0.30966
223	EMBV3_20097	Gene	BVV0102_121099	GK000016.2:3605373-3639695	NULL	NULL	Novel Transcribed Region; evidence: embryonic ESTs	-0.14	0.009	-0.149	0.44572	0.9543	0.41094	0.968375	0.990105	0.950087	0.67528
224	EMBV3_18614	Gene	GeneID:780855|PPIP5K2:XM_002689420:22_cdna	780855	PPIP5K2	HISPPD1 MGC143083	diphosphoinositol pentakisphosphate kinase 2	-0.121	0.028	-0.149	0.41964	0.82907	0.316	0.964868	0.960014	0.936493	0.58573
225	EMBV3_42580	Gene	GeneID:280963|ZP2:NM_173973:282_cdna	280963	ZP2	NULL	zona pellucida glycoprotein 2 (sperm receptor)	0.23	0.048	0.183	0.02643	0.58031	0.071	0.881591	0.88733	0.898407	0.07308
226	EMBV3_00276	Variant	GeneID:282125|YWHAE:NM_174491:31_cdna	282125	YWHAE	NULL	tyrosine 3-monooxygenase/tryptophan 5-monooxygenase activation protein, epsilon polypeptide	-0.097	0.053	-0.149	0.52615	0.68549	0.32207	0.975154	0.923137	0.938377	0.60842
227	EMBV3_18373	Gene	GeneID:513510|GTF2H1:NM_001046150:22_cdna	513510	GTF2H1	MGC128582	general transcription factor IIH, polypeptide 1, 62kDa	-0.043	0.023	-0.066	0.6631	0.78332	0.49699	0.985062	0.950761	0.96363	0.7915
228	EMBV3_30995	Control	GeneID:537791|AEBP2:NM_001083485:44_cdna	537791	AEBP2	MGC142819	AE binding protein 2	-0.194	-0.109	-0.085	0.11901	0.30065	0.48488	0.902577	0.763375	0.96085	0.27285
229	EMBV3_32242	Gene	BVV0102_196420	GK000001.2:67810800-67839379	NULL	NULL	Novel Transcribed Region; evidence: embryonic ESTs	-0.004	-0.143	0.139	0.97299	0.20103	0.27985	0.998392	0.696157	0.929214	0.36634
230	EMBV3_10492	Gene	BVT0102_137161	GK000013.2:54971369-55002480	NULL	NULL	Novel Transcribed Region; evidence: embryonic ESTs	-0.064	-0.089	0.025	0.45057	0.22101	0.75938	0.96846	0.710201	0.984705	0.45609
232	EMBV3_28618	Gene	BVT0102_021970	GK000004.2:49023150-49037767	NULL	NULL	Novel Transcribed Region; evidence: embryonic ESTs	-0.258	-0.26	0.002	0.13752	0.08214	0.98909	0.909049	0.568643	0.999663	0.1605
234	EMBV3_37660	Gene	BVV0102_458082	GK000018.2:35146424-35159792	NULL	NULL	Novel Transcribed Region; evidence: embryonic ESTs	0.052	-0.109	0.161	0.70719	0.36005	0.2419	0.987645	0.790565	0.920794	0.44882
235	EMBV3_07874	Control	NULL	NULL	NULL	NULL	NULL	-0.491	-0.708	0.216	0.06409	0.00274	0.39928	0.881591	0.382175	0.949007	0.00948
236	EMBV3_26089	Variant	GeneID:281806|GSTP1:NM_177516:461_cdna	281806	GSTP1	NULL	glutathione S-transferase pi 1	-0.055	-0.248	0.193	0.59491	0.00741	0.0629	0.979934	0.403035	0.891685	0.02027
238	EMBV3_13988	Control	NULL	NULL	NULL	NULL	NULL	-0.103	0.074	-0.178	0.42669	0.50414	0.16945	0.967419	0.860043	0.904996	0.38252
240	EMBV3_20864	Gene	GeneID:338033|TNFRSF1B:NM_001040490:19_cdna	338033	TNFRSF1B	MGC128726	tumor necrosis factor receptor superfamily, member 1B	-0.225	-0.268	0.043	0.05557	0.0092	0.70344	0.881591	0.416975	0.982753	0.02398
241	EMBV3_31501	Gene	GeneID:510243|HMOX2:NM_001035087:120_cdna	510243	HMOX2	MGC127292	heme oxygenase (decycling) 2	-0.04	0.014	-0.055	0.72739	0.88413	0.63147	0.989264	0.974601	0.973905	0.8883
244	EMBV3_11119	Variant	GeneID:504519|CAP1:NM_001035010:59_cdna	504519	CAP1	MGC127425	CAP, adenylate cyclase-associated protein 1 (yeast)	-0.043	-0.092	0.049	0.68653	0.3143	0.63826	0.985959	0.769584	0.975433	0.5979
245	EMBV3_16284	Gene	GeneID:281945|NR2F2:NM_174402:8_cdna	281945	NR2F2	MGC157288 TFCOUP2	nuclear receptor subfamily 2, group F, member 2	-0.189	-0.112	-0.077	0.39307	0.55335	0.72367	0.959548	0.877425	0.983702	0.67195
246	EMBV3_07142	Control	GeneID:534799|TOP1:XM_002692463:512_cdna	534799	TOP1	NULL	topoisomerase (DNA) I	-0.01	0.087	-0.097	0.90784	0.23273	0.24847	0.997097	0.717765	0.922233	0.37623
266	GE_BrightCorner							0.052	0.076	-0.024	0.67632	0.47614	0.84343	0.985457	0.848572	0.989626	0.76836
267	GE_BrightCorner							-0.105	0.026	-0.131	0.37225	0.7978	0.26157	0.957513	0.954471	0.926733	0.51341
283	EMBV3_31784	Control	NULL	NULL	NULL	NULL	NULL	0.437	0.186	0.25	0.00408	0.13627	0.08349	0.881591	0.638471	0.899299	0.01514
284	EMBV3_15396	Control	GeneID:536186|CRISPLD1:NM_001101165:52_cdna	536186	CRISPLD1	NULL	cysteine-rich secretory protein LCCL domain containing 1	0.183	0.016	0.167	0.31091	0.91888	0.34702	0.949073	0.983209	0.94314	0.55099
286	EMBV3_04139	Gene	GeneID:281040|CAV1:NM_174004:15_cdna	281040	CAV1	NULL	caveolin 1, caveolae protein, 22kDa	-0.087	0.068	-0.156	0.61388	0.64407	0.36312	0.982229	0.909643	0.945381	0.65514
288	EMBV3_11857	Control	NULL	NULL	NULL	NULL	NULL	0.09	0.083	0.007	0.38422	0.35007	0.9443	0.957672	0.785943	0.994673	0.56513
289	EMBV3_14448	Gene	BVV0102_341516	GK000010.2:18992645-18999003	NULL	NULL	Novel Transcribed Region; evidence: embryonic ESTs	-0.067	0.01	-0.077	0.58273	0.92524	0.52349	0.979909	0.984889	0.964401	0.79885
290	EMBV3_27187	Gene	GeneID:615490|SMOC2:NM_001098134:2_cdna	615490	SMOC2	MGC148871	SPARC related modular calcium binding 2	-0.065	0.053	-0.119	0.71228	0.72644	0.49874	0.988129	0.936184	0.96378	0.79094
291	EMBV3_13363	Control	NULL	NULL	NULL	NULL	NULL	-0.017	-0.138	0.121	0.86948	0.13495	0.25339	0.994727	0.636069	0.923522	0.2763
293	EMBV3_19312	Gene	GeneID:537958|XPA:NM_001038681:35_cdna	537958	XPA	MGC134264	xeroderma pigmentosum, complementation group A	-0.134	0.015	-0.149	0.1733	0.85492	0.12543	0.919665	0.966882	0.904687	0.26823
295	EMBV3_02730	Gene	GeneID:510158|HIPK2:NM_001101922:616_cdna	510158	HIPK2	MGC152387	homeodomain interacting protein kinase 2	-0.309	-0.181	-0.128	0.0115	0.07773	0.27066	0.881591	0.56193	0.927208	0.03194
296	EMBV3_01048	Gene	BVT0102_171107	GK000010.2:104126407-104139092	NULL	NULL	Novel Transcribed Region; evidence: embryonic ESTs	-0.266	-0.288	0.022	0.13006	0.05817	0.89814	0.907854	0.522785	0.991768	0.12525
297	EMBV3_00984	Gene	BVT0102_017711	GK000030.2:147944866-148319906	NULL	NULL	Novel Transcribed Region; evidence: embryonic ESTs	0.405	0.001	0.404	0.10938	0.99789	0.10517	0.901696	0.999477	0.89964	0.20134
299	EMBV3_33625	Gene	GeneID:505560|PYGB:NM_001035270:17_cdna	505560	PYGB	MGC128680	phosphorylase, glycogen; brain	-0.077	-0.162	0.085	0.6253	0.23473	0.58539	0.983022	0.719652	0.970758	0.48841
301	EMBV3_38711	Variant	GeneID:512500|CYC1:NM_001038090:68_cdna	512500	CYC1	MGC134266	cytochrome c-1	-0.123	-0.149	0.025	0.3229	0.16705	0.83565	0.953791	0.668578	0.988969	0.34973
302	EMBV3_21684	Control	NULL	NULL	NULL	NULL	NULL	0.05	-0.064	0.115	0.72751	0.60237	0.42159	0.989264	0.89441	0.951319	0.70629
303	EMBV3_08024	Control	NULL	NULL	NULL	NULL	NULL	-0.02	0.131	-0.151	0.8903	0.30042	0.29893	0.995288	0.763375	0.930971	0.46581
304	EMBV3_11456	Gene	BVV0102_221992	GK000026.2:38021121-38163824	NULL	NULL	Novel Transcribed Region; evidence: embryonic ESTs	-0.048	-0.064	0.016	0.78575	0.67329	0.92741	0.993422	0.918794	0.994563	0.90978
305	EMBV3_11695	Gene	GeneID:619156|LOC619156:XR_084150:142_cdna	619156	LOC619156	NULL	similar to ribosomal protein L17	0.092	0.149	-0.057	0.2887	0.05014	0.50845	0.943779	0.505877	0.964401	0.14067
306	EMBV3_10919	Gene	GeneID:511622|LOC511622:XM_002693167:113_cdna	511622	LOC511622	NULL	similar to mCG1046659	-0.175	-0.291	0.116	0.32052	0.05838	0.50319	0.952716	0.523239	0.964183	0.16103
307	EMBV3_19814	Gene	GeneID:281567|UMOD:NM_174213:285_cdna	281567	UMOD	NULL	uromodulin	0.04	-0.077	0.117	0.69361	0.37103	0.24177	0.98722	0.798028	0.920794	0.45333
309	EMBV3_38690	Gene	GeneID:506615|LOC506615:XM_002698034:247_cdna	506615	LOC506615	NULL	similar to limkain b1	0.008	-0.075	0.082	0.96503	0.60986	0.62562	0.998392	0.897233	0.973456	0.837
310	EMBV3_00614	Gene	GeneID:509723|ARPM1:NM_001038673:13_cdna	509723	ARPM1	MGC134508	actin related protein M1	0.082	0.058	0.024	0.48231	0.56022	0.83579	0.970249	0.88065	0.988969	0.74403
312	EMBV3_41993	Gene	GeneID:532219|CPXM1:NM_001015642:1186_cdna	532219	CPXM1	CPXM	carboxypeptidase X (M14 family), member 1	0.087	0.1	-0.013	0.61134	0.49653	0.93891	0.982169	0.857204	0.994563	0.77053
313	EMBV3_27045	Gene	GeneID:540667|MARCH8:NM_001076232:35_cdna	540667	8-Mar	MGC138116 c-MIR	membrane-associated ring finger (C3HC4) 8	0.041	-0.009	0.05	0.7155	0.93033	0.65613	0.988129	0.985562	0.978288	0.89901
315	EMBV3_34072	Gene	BVV0102_008850	GK000004.2:75568195-76606177	NULL	NULL	Novel Transcribed Region; evidence: embryonic ESTs	-0.128	0.147	-0.275	0.2846	0.15365	0.02324	0.942987	0.654016	0.865009	0.06564
316	EMBV3_10404	Gene	BVV0102_165570	GK000010.2:89658523-89661687	NULL	NULL	Novel Transcribed Region; evidence: embryonic ESTs	0.022	-0.044	0.066	0.92007	0.81338	0.759	0.997489	0.956545	0.984705	0.94668
318	EMBV3_12348	Gene	GeneID:525252|ATXN7L3:XM_002696041:325_cdna	525252	ATXN7L3	NULL	ataxin 7-like 3	-0.186	-0.042	-0.144	0.11241	0.66942	0.21044	0.901696	0.917777	0.912322	0.26543
319	EMBV3_43571	Gene	GeneID:783690|LOC783690:XM_002684674:29_cdna	783690	LOC783690	NULL	similar to Olfactory receptor 5AC1 (Olfactory receptor OR3-2)	0.012	0.064	-0.052	0.88811	0.37398	0.52714	0.995008	0.800456	0.964401	0.64332
320	EMBV3_18165	Gene	GeneID:524166|RNF144B:NM_001099028:104_cdna	524166	RNF144B	MGC157214	ring finger protein 144B	0.202	0.294	-0.092	0.39329	0.15151	0.69384	0.959561	0.653318	0.982415	0.34338
321	EMBV3_43259	Gene	BVT0102_117711	GK000003.2:6995684-7105559	NULL	NULL	Novel Transcribed Region; evidence: embryonic ESTs	0.042	0.087	-0.045	0.75862	0.45739	0.7367	0.991788	0.83902	0.983953	0.75564
324	EMBV3_20793	Gene	GeneID:512798|EPHA2:XM_002685747:503_cdna	512798	EPHA2	NULL	EPH receptor A2	0.064	0.079	-0.015	0.68482	0.55816	0.92188	0.985915	0.879644	0.994122	0.82946
325	EMBV3_16984	Gene	GeneID:281766|FCGR3:NM_001077402:189_cdna	281766	FCGR3	CD16 FCGR3@ FCGR3A	Fc fragment of IgG, low affinity IIIa, receptor (CD16a)	0.128	-0.097	0.225	0.53299	0.5804	0.26872	0.975554	0.88733	0.927208	0.53562
327	EMBV3_32904	Gene	GeneID:524601|LOC524601:NM_001101120:115_cdna	524601	LOC524601	NULL	similar to Spindlin family, member 2	0.033	0.161	-0.128	0.79664	0.14351	0.30716	0.993506	0.646164	0.934369	0.30722
328	EMBV3_40283	Gene	BVT0102_142580	GK000003.2:19067402-19090894	NULL	NULL	Novel Transcribed Region; evidence: embryonic ESTs	-0.12	-0.072	-0.048	0.46365	0.6084	0.76457	0.968695	0.896798	0.984705	0.74548
329	EMBV3_18621	Gene	GeneID:100295067|LOC100295067:XM_002694704:136_cdna	100295067	LOC100295067	NULL	hypothetical protein LOC100295067	-0.266	-0.19	-0.076	0.18109	0.26311	0.69558	0.921827	0.741121	0.982463	0.34212
330	EMBV3_34127	Variant	GeneID:509263|LOC509263:NM_001031755:85_cdna	509263	LOC509263	FLJ20584	hypothetical protein LOC509263	-0.008	-0.096	0.088	0.94147	0.32592	0.43443	0.998034	0.774576	0.951748	0.56483
331	EMBV3_39532	Gene	GeneID:618009|ASAP2:XM_002691530:564_cdna	618009	ASAP2	DDEF2	ArfGAP with SH3 domain, ankyrin repeat and PH domain 2	-0.074	-0.083	0.009	0.51056	0.38724	0.93135	0.973295	0.808097	0.994563	0.65371
332	EMBV3_02251	Gene	BVV0102_281774	GK000030.2:79356208-79402955	NULL	NULL	Novel Transcribed Region; evidence: embryonic ESTs	-0.254	-0.023	-0.231	0.11964	0.86583	0.15075	0.902577	0.969673	0.904996	0.24781
334	EMBV3_38019	Gene	GeneID:791066|MIR25:NR_030941:364_cdna	791066	MIR25	MIRN25 bta-mir-25	microRNA mir-25	0.055	-0.003	0.058	0.73276	0.98195	0.71452	0.98979	0.995926	0.982753	0.92475
335	EMBV3_07960	Gene	GeneID:514087|SUN5:NM_001046165:1045_cdna	514087	SUN5	MGC134507 SPAG4L	Sad1 and UNC84 domain containing 5	-0.075	-0.208	0.132	0.51039	0.03916	0.24405	0.973295	0.487446	0.920794	0.11076
336	EMBV3_39573	Gene	GeneID:281194|GJB1:NM_174069:41_cdna	281194	GJB1	MGC137511	gap junction protein, beta 1, 32kDa	-0.218	-0.458	0.24	0.47686	0.08626	0.42735	0.970044	0.573652	0.951748	0.22462
337	EMBV3_26814	Control	NULL	NULL	NULL	NULL	NULL	-0.275	-0.04	-0.235	0.13164	0.79614	0.18942	0.90816	0.953498	0.905962	0.28448
338	EMBV3_09592	Control	NULL	NULL	NULL	NULL	NULL	0.156	-0.052	0.209	0.27934	0.66979	0.14551	0.942026	0.918063	0.904996	0.33467
339	EMBV3_22029	Gene	GeneID:100295705|LOC100295705:XM_002686660:101_cdna	100295705	LOC100295705	NULL	similar to cytochrome c oxidase, subunit VIc	-0.033	-0.064	0.031	0.78759	0.53937	0.79385	0.993506	0.871331	0.987057	0.82623
340	EMBV3_28869	Control	NULL	NULL	NULL	NULL	NULL	-0.163	-0.142	-0.021	0.22386	0.21573	0.87402	0.938714	0.70551	0.990841	0.35042
342	EMBV3_21838	Gene	GeneID:360196|BANF1:NM_182988:497_cdna	360196	BANF1	NULL	barrier to autointegration factor 1	-0.187	-0.118	-0.068	0.25765	0.40033	0.67247	0.940228	0.813288	0.980511	0.48743
343	EMBV3_13150	Gene	GeneID:100141230|LOC100141230:XM_002689856:58_cdna	100141230	LOC100141230	NULL	similar to chromosome 9 open reading frame 79	-0.1	-0.102	0.002	0.44968	0.37047	0.98952	0.96846	0.79771	0.999663	0.61525
344	EMBV3_03975	Control	NULL	NULL	NULL	NULL	NULL	0.005	-0.01	0.014	0.98199	0.95674	0.94417	0.998405	0.990457	0.994673	0.99714
346	EMBV3_31223	Gene	BVT0102_327806	GK000030.2:64404732-64507206	NULL	NULL	Novel Transcribed Region; evidence: embryonic ESTs	-0.185	0.043	-0.228	0.15607	0.69374	0.07792	0.915258	0.925728	0.898407	0.19258
348	EMBV3_20780	Gene	GeneID:518207|ZNF345:NM_001035327:628_cdna	518207	ZNF345	MGC127522	zinc finger protein 345	-0.217	-0.115	-0.101	0.04274	0.20074	0.32621	0.881591	0.695878	0.939426	0.11575
349	EMBV3_26493	Gene	BVT0102_436105	GK000021.2:70861974-70869759	NULL	NULL	Novel Transcribed Region; evidence: embryonic ESTs	-0.125	-0.047	-0.077	0.67692	0.85393	0.79271	0.985457	0.966352	0.986951	0.91579
350	EMBV3_35827	Gene	GeneID:514440|RAD18:NM_001035295:95_cdna	514440	RAD18	MGC134015	RAD18 homolog (S. cerevisiae)	0.026	-0.034	0.061	0.8398	0.75929	0.63782	0.99451	0.945529	0.975433	0.88729
351	EMBV3_31667	Gene	GeneID:785711|VPRBP:XM_002697028:461_cdna	785711	VPRBP	NULL	Vpr (HIV-1) binding protein	-0.148	-0.118	-0.03	0.1105	0.13537	0.74246	0.901696	0.6366	0.984234	0.19037
352	EMBV3_17770	Gene	GeneID:533105|AKAP11:XM_002691772:359_cdna	533105	AKAP11	NULL	A kinase (PRKA) anchor protein 11	-0.303	-0.068	-0.234	0.05051	0.59739	0.12123	0.881591	0.893231	0.904687	0.13367
353	EMBV3_43692	Gene	GeneID:787433|LOC787433:XM_002688598:340_cdna	787433	LOC787433	NULL	similar to LOC508140	0.086	-0.04	0.126	0.39997	0.64772	0.2142	0.960916	0.91113	0.912322	0.4564
355	EMBV3_42231	Control	GeneID:507986|MOCS2:NM_001014867:64_cdna	507986	MOCS2	NULL	molybdenum cofactor synthesis 2	-0.049	0.022	-0.071	0.67119	0.82717	0.53583	0.985457	0.960014	0.964401	0.82262
356	EMBV3_12918	Gene	BVT0102_045448	GK000019.2:27978471-27985493	NULL	NULL	Novel Transcribed Region; evidence: embryonic ESTs	0.077	0.291	-0.214	0.65192	0.05187	0.20701	0.984414	0.510725	0.912322	0.13232
357	EMBV3_13765	Control	NULL	NULL	NULL	NULL	NULL	0.159	-0.019	0.179	0.19293	0.85184	0.14002	0.92845	0.96619	0.904996	0.29669
358	EMBV3_04637	Variant	GeneID:100125937|SNX22:NM_001105500:5_cdna	100125937	SNX22	MGC142446	sorting nexin 22	0.057	0.147	-0.09	0.55066	0.07669	0.33759	0.976395	0.560242	0.940598	0.19946
359	EMBV3_23817	Gene	BVT0102_062469	GK000011.2:104798633-104860017	NULL	NULL	Novel Transcribed Region; evidence: embryonic ESTs	0.066	0.078	-0.012	0.57571	0.44135	0.91786	0.979909	0.831595	0.993027	0.71916
360	EMBV3_18919	Variant	GeneID:618206|SCGN:NM_001099173:161_cdna	618206	SCGN	MGC159832	secretagogin, EF-hand calcium binding protein	0.241	0.18	0.061	0.16111	0.22115	0.71481	0.915651	0.710201	0.982753	0.29738
361	EMBV3_37211	Variant	GeneID:519474|TERF1:NM_001076865:31_cdna	519474	TERF1	NULL	telomeric repeat binding factor (NIMA-interacting) 1	-0.198	-0.087	-0.111	0.18019	0.48739	0.44319	0.921827	0.852627	0.955109	0.4004
363	EMBV3_34451	Gene	GeneID:523154|GALE:XM_002685712:403_cdna	523154	GALE	NULL	UDP-galactose-4-epimerase	-0.156	-0.036	-0.119	0.22701	0.73874	0.34656	0.938714	0.940282	0.94314	0.46494
365	EMBV3_25301	Variant	GeneID:282710|ATP5H:NM_174724:332_cdna	282710	ATP5H	MGC128531	ATP synthase, H+ transporting, mitochondrial F0 complex, subunit d	-0.031	0.15	-0.181	0.86009	0.31873	0.29676	0.994727	0.77042	0.930783	0.47693
366	EMBV3_37867	Gene	GeneID:523130|LOC523130:XM_002685013:161_cdna	523130	LOC523130	NULL	similar to C1GALT1-specific chaperone 1	-0.02	-0.047	0.027	0.91082	0.75443	0.87412	0.997249	0.9442	0.990841	0.95119
367	EMBV3_06889	Gene	GeneID:516932|LRRC68:NM_001105379:238_cdna	516932	LRRC68	NULL	leucine rich repeat containing 68	0.027	-0.049	0.076	0.80244	0.59787	0.47733	0.993506	0.893348	0.959362	0.74983
370	EMBV3_07286	Gene	GeneID:613862|TULP1:XM_002697211:108_cdna	613862	TULP1	NULL	tubby like protein 1	-0.066	-0.05	-0.015	0.56086	0.60351	0.88961	0.97824	0.894632	0.99104	0.80733
371	EMBV3_31944	Gene	GeneID:282471|SLC18A2:NM_174653:15_cdna	282471	SLC18A2	NULL	solute carrier family 18 (vesicular monoamine), member 2	0.032	0.207	-0.175	0.88112	0.2597	0.40518	0.994727	0.738047	0.949356	0.48641
372	EMBV3_42420	Variant	GeneID:511381|UNG:NM_001075513:132_cdna	511381	UNG	MGC140717	uracil-DNA glycosylase	-0.301	-0.185	-0.115	0.03212	0.11773	0.39248	0.881591	0.622068	0.948091	0.07954
373	EMBV3_14871	Gene	GeneID:540027|RASAL3:NM_001102236:110_cdna	540027	RASAL3	MGC152536	RAS protein activator like 3	-0.044	-0.322	0.278	0.80764	0.04162	0.12142	0.993506	0.489353	0.904687	0.09366
374	EMBV3_13955	Gene	GeneID:528041|C16H1ORF14:NM_001046290:26_cdna	528041	C16H1ORF14	MGC137580	chromosome 1 open reading frame 14 ortholog	-0.004	0.019	-0.023	0.98203	0.90855	0.90238	0.998405	0.980735	0.992051	0.98995
375	EMBV3_38767	Gene	BVV0102_410255	GK000011.2:66933746-66969148	NULL	NULL	Novel Transcribed Region; evidence: embryonic ESTs	0.016	-0.027	0.043	0.92817	0.85988	0.80666	0.997489	0.968347	0.987312	0.96684
376	EMBV3_09154	Gene	BVT0102_090448	GK000019.2:33650142-33673395	NULL	NULL	Novel Transcribed Region; evidence: embryonic ESTs	-0.114	-0.048	-0.066	0.21111	0.5373	0.45863	0.93476	0.870734	0.957655	0.4519
378	EMBV3_36193	Gene	GeneID:616329|ZNF606:XM_002695451:106_cdna	616329	ZNF606	NULL	zinc finger protein 606	0.138	-0.03	0.168	0.3181	0.7995	0.21969	0.952716	0.955031	0.912501	0.4473
379	EMBV3_24830	Gene	GeneID:781718|USP27X:NM_001145075:120_cdna	781718	USP27X	NULL	ubiquitin specific peptidase 27, X-linked	0.034	-0.05	0.083	0.76849	0.61492	0.46303	0.99236	0.898923	0.957846	0.74374
380	EMBV3_30155	Gene	GeneID:513152|RHOC:NM_001046138:98_cdna	513152	RHOC	MGC140228	ras homolog gene family, member C	-0.062	-0.042	-0.02	0.53906	0.62521	0.84217	0.975554	0.902251	0.989626	0.80236
381	EMBV3_00331	Gene	GeneID:507196|SHC1:NM_001075305:103_cdna	507196	SHC1	p66shc	SHC (Src homology 2 domain containing) transforming protein 1	0.017	-0.031	0.048	0.86649	0.72137	0.63128	0.994727	0.934389	0.973905	0.87676
382	EMBV3_20563	Variant	GeneID:614807|C3H1orf54:NM_001076346:163_cdna	614807	C3H1orf54	C1orf54 MGC142459	chromosome 1 open reading frame 54 ortholog	-0.089	-0.169	0.08	0.60164	0.24911	0.63152	0.980686	0.730578	0.97392	0.51016
383	EMBV3_11567	Gene	GeneID:516024|VAPA:NM_001075733:113_cdna	516024	VAPA	MGC140014	VAMP (vesicle-associated membrane protein)-associated protein A, 33kDa	-0.012	-0.008	-0.004	0.89708	0.91661	0.96797	0.996459	0.982482	0.997006	0.99016
384	EMBV3_43536	Gene	GeneID:783416|WDR17:XM_002698642:26_cdna	783416	WDR17	NULL	WD repeat domain 17	-0.178	-0.109	-0.069	0.36205	0.51293	0.71978	0.956391	0.863553	0.983029	0.63184
385	EMBV3_07798	Gene	GeneID:286871|LOC286871:NM_174797:136_cdna	286871	LOC286871	NULL	uterine milk protein	0.455	0.097	0.358	0.29091	0.79113	0.39837	0.945031	0.952238	0.949007	0.55342
386	EMBV3_11804	Gene	GeneID:616777|LOC616777:XM_002686969:61_cdna	616777	LOC616777	NULL	similar to HWKM1940	-0.062	-0.085	0.023	0.56112	0.35458	0.82704	0.97824	0.788076	0.988969	0.6365
387	EMBV3_10246	Control	GeneID:539603|SASH1:XM_002690315:7_cdna	539603	SASH1	NULL	SAM and SH3 domain containing 1	-0.011	0.014	-0.025	0.94805	0.9186	0.87694	0.998034	0.983171	0.990841	0.98708
388	EMBV3_05519	Gene	BVV0101_019926	GK000012.2:24818620-24828340	NULL	NULL	Novel Transcribed Region; evidence: embryonic ESTs	0.126	0.011	0.115	0.26818	0.91189	0.30375	0.941366	0.981598	0.932029	0.49077
389	EMBV3_04499	Control	NULL	NULL	NULL	NULL	NULL	-0.126	-0.202	0.076	0.42881	0.14403	0.63002	0.967419	0.646889	0.973905	0.33541
390	EMBV3_41129	Variant	GeneID:509106|EZH2:XM_002687034:117_cdna	509106	EZH2	NULL	enhancer of zeste homolog 2 (Drosophila)	0.033	-0.036	0.069	0.79871	0.75007	0.59288	0.993506	0.943241	0.970758	0.86045
391	EMBV3_18639	Control	NULL	NULL	NULL	NULL	NULL	0.128	0.161	-0.034	0.20111	0.0622	0.72747	0.930221	0.531372	0.983842	0.15337
392	EMBV3_30631	Gene	GeneID:509782|LOC509782:XM_002688266:2_cdna	509782	LOC509782	NULL	similar to ribosomal protein S11	-0.416	-0.32	-0.096	0.11025	0.15065	0.70357	0.901696	0.652337	0.982753	0.20023
394	EMBV3_07123	Control	NULL	NULL	NULL	NULL	NULL	0.283	0.005	0.278	0.55565	0.99032	0.55721	0.977108	0.998093	0.967997	0.80642
395	EMBV3_20281	Gene	BVT0101_011949	GK000016.2:67759858-67774073	NULL	NULL	Novel Transcribed Region; evidence: embryonic ESTs	0.044	0.125	-0.081	0.72258	0.23827	0.50141	0.988437	0.722648	0.96402	0.48527
396	EMBV3_38734	Gene	BVV0102_050110	GK000007.2:45844074-45862607	NULL	NULL	Novel Transcribed Region; evidence: embryonic ESTs	-0.183	-0.199	0.016	0.23246	0.13145	0.91331	0.938714	0.634025	0.992099	0.2683
398	EMBV3_13762	Variant	GeneID:522006|ACAA2:NM_001035342:119_cdna	522006	ACAA2	MGC127380	acetyl-Coenzyme A acyltransferase 2	-0.3	-0.218	-0.083	0.04151	0.08223	0.55992	0.881591	0.568643	0.968239	0.082
399	EMBV3_08894	Control	NULL	NULL	NULL	NULL	NULL	-0.206	-0.236	0.03	0.20472	0.0923	0.84824	0.930971	0.581766	0.989862	0.20333
401	EMBV3_40246	Gene	GeneID:533232|SMARCD1:NM_001038559:89_cdna	533232	SMARCD1	MGC133629	SWI/SNF related, matrix associated, actin dependent regulator of chromatin, subfamily d, member 1	-0.193	-0.289	0.096	0.20942	0.03177	0.52375	0.933189	0.474026	0.964401	0.09246
402	EMBV3_30247	Gene	GeneID:100295295|LOC100295295:XM_002696410:13_cdna	100295295	LOC100295295	NULL	similar to alpha 2 actin	-0.16	-0.256	0.097	0.34889	0.08389	0.56446	0.955632	0.57067	0.969249	0.21687
403	EMBV3_14804	Gene	BVV0102_261939	GK000010.2:8698220-8737156	NULL	NULL	Novel Transcribed Region; evidence: embryonic ESTs	-0.275	0.026	-0.301	0.04223	0.82098	0.02528	0.881591	0.958509	0.865009	0.05908
404	EMBV3_38667	Gene	GeneID:517887|CYTH4:XM_002687692:72_cdna	517887	CYTH4	PSCD4	cytohesin 4	0.258	0.122	0.136	0.22854	0.50295	0.51755	0.938714	0.859857	0.964401	0.47468
405	EMBV3_13246	Control	NULL	NULL	NULL	NULL	NULL	0.079	0.031	0.048	0.46617	0.73864	0.65221	0.969833	0.940282	0.977035	0.76405
406	EMBV3_01033	Gene	GeneID:100337157|LOC100337157:XM_002700256:5_cdna	100337157	LOC100337157	NULL	hypothetical protein LOC100337157	0.056	0.035	0.021	0.71326	0.78674	0.8905	0.988129	0.95161	0.991139	0.92714
407	EMBV3_08199	Gene	GeneID:514239|TNFSF15:XM_002689944:109_cdna	514239	TNFSF15	NULL	tumor necrosis factor (ligand) superfamily, member 15	-0.137	-0.034	-0.102	0.50847	0.84609	0.61512	0.973295	0.965049	0.971993	0.79625
408	EMBV3_16046	Gene	GeneID:781054|NRXN1:NM_001109805:191_cdna	781054	NRXN1	NULL	neurexin 1	-0.43	-0.264	-0.166	0.01843	0.08595	0.34032	0.881591	0.572911	0.94234	0.04725
409	EMBV3_17765	Gene	GeneID:530908|CREG1:NM_001075942:29_cdna	530908	CREG1	MGC140761	cellular repressor of E1A-stimulated genes 1	-0.122	0.165	-0.287	0.43062	0.21443	0.06442	0.967419	0.705099	0.891915	0.15691
411	EMBV3_10212	Gene	BVV0102_285292	GK000017.2:6686709-6703059	NULL	NULL	Novel Transcribed Region; evidence: embryonic ESTs	-0.012	0.049	-0.06	0.95248	0.76873	0.75208	0.998034	0.947193	0.984641	0.93555
413	EMBV3_00661	Control	GeneID:519736|RANBP10:NM_001098125:273_cdna	519736	RANBP10	MGC143268	RAN binding protein 10	-0.212	-0.178	-0.034	0.05353	0.05825	0.74823	0.881591	0.522785	0.98452	0.08048
414	EMBV3_13201	Gene	GeneID:100298387|LOC100298387:XM_002686243:283_cdna	100298387	LOC100298387	NULL	similar to guanylate binding protein 2	-0.154	-0.052	-0.102	0.45729	0.76974	0.61632	0.96846	0.947486	0.972083	0.75511
415	EMBV3_42973	Control	NULL	NULL	NULL	NULL	NULL	0.01	-0.033	0.043	0.95014	0.80225	0.77872	0.998034	0.95537	0.98563	0.95044
418	EMBV3_28977	Gene	GeneID:618954|C25H7ORF20:NM_001076525:332_cdna	618954	C25H7ORF20	MGC139961	chromosome 7 open reading frame 20 ortholog	-0.059	-0.056	-0.003	0.60641	0.56926	0.97798	0.981422	0.883889	0.998513	0.81281
420	EMBV3_20255	Gene	GeneID:317776|MYB:NM_175050:8_cdna	317776	MYB	NULL	v-myb myeloblastosis viral oncogene homolog (avian)	0.135	0.09	0.045	0.64147	0.7164	0.8754	0.983833	0.932663	0.990841	0.88232
421	EMBV3_08530	Gene	BVV0102_064896	GK000004.2:93358142-93379468	NULL	NULL	Novel Transcribed Region; evidence: embryonic ESTs	-0.026	0.069	-0.095	0.7585	0.34042	0.25613	0.99174	0.780784	0.925236	0.45407
422	EMBV3_25399	Gene	BVV0102_012555	GK000023.2:39846199-39884003	NULL	NULL	Novel Transcribed Region; evidence: embryonic ESTs	-0.064	-0.054	-0.01	0.6024	0.6084	0.93378	0.980686	0.896798	0.994563	0.8294
423	EMBV3_19164	Control	NULL	NULL	NULL	NULL	NULL	-0.096	-0.096	0.001	0.42133	0.34565	0.99549	0.966155	0.783708	0.999912	0.58144
424	EMBV3_33973	Gene	GeneID:785845|ACP1:XM_002698404:327_cdna	785845	ACP1	CC2D2B	acid phosphatase 1, soluble	-0.12	0.009	-0.128	0.45138	0.94778	0.41238	0.96846	0.989239	0.950246	0.67884
426	EMBV3_19072	Gene	GeneID:282255|IFITM3:NM_181867:2_cdna	282255	IFITM3	NULL	interferon induced transmembrane protein 3 (1-8U)	-0.037	-0.177	0.14	0.76692	0.10254	0.25675	0.99236	0.60098	0.925236	0.23105
430	EMBV3_17477	Gene	GeneID:508632|COL4A2:XM_002692011:5_cdna	508632	COL4A2	NULL	collagen, type IV, alpha 2	0.213	-0.43	0.643	0.46657	0.09178	0.03042	0.969932	0.581118	0.865009	0.06698
431	EMBV3_27992	Control	NULL	NULL	NULL	NULL	NULL	0.08	0.098	-0.018	0.48894	0.32468	0.87475	0.971319	0.774227	0.990841	0.58801
433	EMBV3_39917	Gene	GeneID:507299|LOC507299:XM_002696971:137_cdna	507299	LOC507299	NULL	similar to glycosyltransferase 8 domain containing 4	0.007	0.005	0.002	0.96325	0.97037	0.98849	0.998392	0.99344	0.999663	0.99875
435	EMBV3_16677	Variant	GeneID:100138035|TMCO6:XM_002689220:62_cdna	100138035	TMCO6	NULL	transmembrane and coiled-coil domains 6	-0.013	0.011	-0.024	0.88668	0.88951	0.79092	0.994888	0.976231	0.98688	0.96455
436	EMBV3_00208	Gene	GeneID:616646|CLEC4D:XM_002687850:217_cdna	616646	CLEC4D	NULL	C-type lectin domain family 4, member D	0.105	0.148	-0.043	0.35431	0.1302	0.69602	0.955912	0.633172	0.982613	0.30211
437	EMBV3_39868	Spike	ESK0901	NULL	NULL	NULL	NULL	0.164	0.179	-0.016	0.11236	0.04447	0.87483	0.901696	0.49389	0.990841	0.09835
438	EMBV3_30608	Control	NULL	NULL	NULL	NULL	NULL	0.048	0.035	0.012	0.70774	0.74423	0.92295	0.987645	0.941215	0.994366	0.91645
439	EMBV3_19824	Variant	GeneID:507942|MGC152281:NM_001101891:5_cdna	507942	MGC152281	NULL	hypothetical LOC507942	-0.141	0.036	-0.177	0.19921	0.69978	0.1047	0.930221	0.927867	0.899299	0.24984
441	EMBV3_24974	Gene	GeneID:280851|CD46:NM_183080:4_cdna	280851	CD46	MCP MGC142958	CD46 molecule, complement regulatory protein	-0.128	-0.171	0.043	0.36338	0.16004	0.75623	0.956391	0.661914	0.984705	0.35086
442	(+)E1A_r60_n11							-0.081	0.049	-0.13	0.59322	0.70274	0.38421	0.979909	0.929236	0.948091	0.68126
443	EMBV3_03286	Control	NULL	NULL	NULL	NULL	NULL	-0.062	0.048	-0.111	0.65602	0.68493	0.42271	0.984811	0.922975	0.951319	0.71994
444	EMBV3_09542	Gene	GeneID:282290|NDUFV2:NM_174565:23_cdna	282290	NDUFV2	NULL	NADH dehydrogenase (ubiquinone) flavoprotein 2, 24kDa	-0.049	0.006	-0.055	0.58549	0.94001	0.53665	0.979909	0.987326	0.964401	0.80735
446	EMBV3_32002	Control	GeneID:539238|ANK2:XM_002688100:173_cdna	539238	ANK2	NULL	ankyrin 2, neuronal	-0.211	-0.458	0.247	0.32844	0.01644	0.24593	0.95405	0.44876	0.921898	0.05373
447	EMBV3_12418	Gene	GeneID:512072|PTPRF:NM_001101079:134_cdna	512072	PTPRF	NULL	protein tyrosine phosphatase, receptor type, F	-0.146	-0.068	-0.078	0.13783	0.41386	0.41785	0.909049	0.818979	0.951319	0.32326
448	EMBV3_24296	Gene	GeneID:540248|SMAD4:NM_001076209:167_cdna	540248	SMAD4	NULL	SMAD family member 4	-0.02	-0.014	-0.005	0.86567	0.88697	0.96172	0.994727	0.975886	0.996707	0.98282
449	EMBV3_11412	Control	NULL	NULL	NULL	NULL	NULL	0.242	0.21	0.032	0.07927	0.07567	0.81064	0.885541	0.558299	0.988237	0.11608
450	EMBV3_03525	Gene	BVV0102_235576	GK000001.2:117546174-117548525	NULL	NULL	Novel Transcribed Region; evidence: embryonic ESTs	-0.1	-0.076	-0.024	0.49652	0.54587	0.86865	0.971797	0.873347	0.990477	0.74739
451	EMBV3_38395	Gene	GeneID:525263|GEMIN6:NM_001046278:125_cdna	525263	GEMIN6	MGC137687	gem (nuclear organelle) associated protein 6	-0.007	0.066	-0.073	0.95236	0.52166	0.53697	0.998034	0.867005	0.964401	0.754
452	EMBV3_20171	Gene	GeneID:510390|LOC510390:XM_002689372:20_cdna	510390	LOC510390	NULL	similar to Vacuolar ATP synthase subunit S1 precursor (V-ATPase subunit S1) (V-ATPase S1 accessory protein) (V-ATPase Ac45 subunit) (C7-1 protein)	0.022	-0.09	0.111	0.91752	0.61984	0.59209	0.997489	0.900333	0.970758	0.82647
453	EMBV3_06717	Gene	GeneID:615175|NONO:NM_001046554:77_cdna	615175	NONO	MGC128851	non-POU domain containing, octamer-binding	-0.053	-0.079	0.026	0.50241	0.24952	0.74337	0.97267	0.731037	0.984234	0.50322
454	EMBV3_17659	Gene	GeneID:528722|LOC528722:XM_002693612:126_cdna	528722	LOC528722	NULL	similar to olfactory receptor 1165	-0.145	0.043	-0.188	0.48274	0.80744	0.35724	0.970249	0.956468	0.944991	0.64286
455	EMBV3_14399	Gene	GeneID:506043|FKBP11:NM_001045932:38_cdna	506043	FKBP11	MGC134495	FK506 binding protein 11, 19 kDa	0.122	0.073	0.049	0.24636	0.41498	0.63568	0.938714	0.819674	0.975221	0.4794
457	EMBV3_28223	Gene	GeneID:783562|LOC783562:XM_002695523:362_cdna	783562	LOC783562	NULL	similar to zinc finger protein 371	-0.073	-0.024	-0.049	0.4362	0.76718	0.59321	0.968375	0.946692	0.970758	0.73432
458	EMBV3_37172	Gene	GeneID:516595|PTRH2:NM_001034519:27_cdna	516595	PTRH2	BIT1 MGC128626	peptidyl-tRNA hydrolase 2	-0.087	-0.105	0.018	0.42324	0.2624	0.86755	0.966986	0.740412	0.990336	0.50059
459	EMBV3_06969	Control	NULL	NULL	NULL	NULL	NULL	-0.261	0.022	-0.283	0.08076	0.86385	0.05629	0.887232	0.968917	0.889706	0.12522
460	EMBV3_11115	Gene	GeneID:613433|SYNPR:NM_001046506:8_cdna	613433	SYNPR	MGC139775	synaptoporin	0.051	0.085	-0.035	0.76317	0.55567	0.83557	0.992305	0.87872	0.988969	0.83786
461	EMBV3_07828	Gene	BVT0102_142871	GK000009.2:96314640-96420851	NULL	NULL	Novel Transcribed Region; evidence: embryonic ESTs	0.075	0.056	0.018	0.60407	0.64801	0.89704	0.980725	0.911205	0.991768	0.84508
462	EMBV3_12077	Control	NULL	NULL	NULL	NULL	NULL	-0.098	-0.077	-0.021	0.27557	0.31668	0.81174	0.941366	0.770286	0.988237	0.46453
464	EMBV3_40525	Control	GeneID:616544|RG9MTD2:NM_001035477:17_cdna	616544	RG9MTD2	MGC128771	RNA (guanine-9-) methyltransferase domain containing 2	0.037	-0.01	0.047	0.75985	0.92235	0.69327	0.992135	0.984022	0.982415	0.92161
465	EMBV3_27836	Gene	GeneID:506968|RANBP3L:XM_002696377:92_cdna	506968	RANBP3L	H20C5ORF33	RAN binding protein 3-like	0.294	0.021	0.272	0.02221	0.8405	0.03092	0.881591	0.962928	0.865009	0.04769
466	EMBV3_00714	Control	NULL	NULL	NULL	NULL	NULL	-0.299	-0.06	-0.238	0.04875	0.63488	0.10747	0.881591	0.905992	0.901324	0.12625
467	EMBV3_12484	Variant	GeneID:280977|ACP1:NM_173978:8_cdna	280977	ACP1	MGC128334	acid phosphatase 1, soluble	-0.108	-0.237	0.129	0.49236	0.08329	0.40441	0.971678	0.569815	0.949007	0.21758
468	EMBV3_28741	Gene	GeneID:282438|PRDX6:NM_174643:22_cdna	282438	PRDX6	AOP2 KIAA0106	peroxiredoxin 6	0.155	0.209	-0.054	0.46301	0.25166	0.79627	0.96846	0.732501	0.987057	0.49859
470	EMBV3_12658	Control	NULL	NULL	NULL	NULL	NULL	0.06	0.084	-0.024	0.65423	0.46327	0.85327	0.984801	0.840968	0.989907	0.75447
472	EMBV3_34689	Control	NULL	NULL	NULL	NULL	NULL	0.095	0.119	-0.025	0.59056	0.43039	0.88742	0.979909	0.827431	0.990841	0.71406
473	EMBV3_13888	Control	NULL	NULL	NULL	NULL	NULL	0.01	-0.145	0.155	0.93821	0.20597	0.23858	0.997843	0.700755	0.919712	0.34614
475	EMBV3_03833	Control	NULL	NULL	NULL	NULL	NULL	-0.234	-0.077	-0.156	0.12664	0.55068	0.29568	0.905719	0.876074	0.930783	0.30511
476	EMBV3_19447	Gene	GeneID:781275|MGC151586:NM_001082467:219_cdna	781275	MGC151586	NULL	similar to chromosome 6 open reading frame 26	-0.505	-0.235	-0.27	0.02174	0.20112	0.20255	0.881591	0.696157	0.910067	0.06731
477	EMBV3_09914	Control	NULL	NULL	NULL	NULL	NULL	0.016	-0.173	0.188	0.91703	0.19052	0.21371	0.997489	0.688387	0.912322	0.31495
478	EMBV3_36257	Gene	BVV0102_157890	GK000011.2:49934215-50400444	NULL	NULL	Novel Transcribed Region; evidence: embryonic ESTs	-0.234	-0.058	-0.175	0.09248	0.61766	0.19715	0.896726	0.899484	0.907886	0.22893
479	EMBV3_19023	Gene	BVV0102_109143	GK000002.2:19692049-19699995	NULL	NULL	Novel Transcribed Region; evidence: embryonic ESTs	-0.155	-0.034	-0.121	0.08993	0.65703	0.17701	0.896726	0.913763	0.905962	0.21912
480	EMBV3_23728	Gene	GeneID:618572|FLYWCH2:XM_002697932:595_cdna	618572	FLYWCH2	NULL	FLYWCH family member 2	-0.24	-0.185	-0.055	0.02866	0.04763	0.60077	0.881591	0.500377	0.970758	0.04955
481	EMBV3_23628	Gene	GeneID:515988|STAT4:XM_002685461:22_cdna	515988	STAT4	MGC157175	signal transducer and activator of transcription 4	0.156	-0.138	0.294	0.31105	0.29754	0.05754	0.949073	0.762062	0.890216	0.15596
483	EMBV3_09663	Gene	GeneID:505862|TMEM143:NM_001037447:136_cdna	505862	TMEM143	FLJ10922 MGC128619	transmembrane protein 143	-0.116	-0.102	-0.013	0.24995	0.23576	0.89128	0.938714	0.72073	0.991401	0.38631
485	EMBV3_18113	Gene	GeneID:617016|LOC617016:XM_002699197:74_cdna	617016	LOC617016	NULL	similar to olfactory receptor, family 8, subfamily A, member 1	-0.249	-0.49	0.241	0.33727	0.03159	0.34567	0.954411	0.474026	0.94314	0.09622
486	EMBV3_08644	Gene	GeneID:783608|LOC783608:XR_083582:93_cdna	783608	LOC783608	NULL	similar to Glycine cleavage system H protein, mitochondrial	-0.008	0.032	-0.039	0.93809	0.70536	0.68387	0.997843	0.930085	0.981799	0.89546
487	EMBV3_29874	Gene	BVT0102_031994	GK000019.2:43365354-43366277	NULL	NULL	Novel Transcribed Region; evidence: embryonic ESTs	-0.074	-0.108	0.034	0.42683	0.17996	0.71133	0.967419	0.680683	0.982753	0.39307
488	EMBV3_11794	Gene	GeneID:537817|TBC1D9:XM_002694365:151_cdna	537817	TBC1D9	NULL	TBC1 domain family, member 9 (with GRAM domain)	-0.161	-0.012	-0.149	0.27953	0.92346	0.31034	0.942104	0.984478	0.935088	0.50432
491	EMBV3_18762	Gene	GeneID:507204|NLK:XM_002695742:431_cdna	507204	NLK	NULL	nemo-like kinase	-0.007	0.186	-0.193	0.95805	0.10128	0.1385	0.998301	0.59859	0.904996	0.17774
492	EMBV3_30104	Gene	GeneID:100335587|LOC100335587:XM_002689190:54_cdna	100335587	LOC100335587	NULL	NADH dehydrogenase-like	-0.118	-0.034	-0.083	0.28373	0.71225	0.44047	0.942651	0.931868	0.953759	0.55445
493	EMBV3_27064	Control	GeneID:519058|EDEM3:XM_002694246:208_cdna	519058	EDEM3	NULL	ER degradation enhancer, mannosidase alpha-like 3	-0.205	-0.055	-0.15	0.15486	0.65379	0.28745	0.914929	0.912566	0.929214	0.35087
494	EMBV3_41285	Gene	GeneID:539229|LOC539229:XM_002691660:403_cdna	539229	LOC539229	NULL	similar to Protein FAM69B	0.266	0.12	0.146	0.10542	0.38703	0.36264	0.901696	0.808097	0.945381	0.26204
496	EMBV3_39713	Gene	BVT0102_055984	GK000029.2:45288013-45299518	NULL	NULL	Novel Transcribed Region; evidence: embryonic ESTs	-0.241	-0.136	-0.105	0.0873	0.25572	0.44204	0.8958	0.734599	0.954781	0.20983
498	EMBV3_08744	Gene	GeneID:532586|DEPDC7:XM_002693496:146_cdna	532586	DEPDC7	NULL	DEP domain containing 7	-0.076	0.101	-0.177	0.75342	0.62596	0.45916	0.991098	0.902256	0.957655	0.7433
499	EMBV3_24795	Gene	GeneID:785790|LOC785790:XM_002684985:86_cdna	785790	LOC785790	NULL	similar to FLJ16641 protein	-0.062	-0.035	-0.027	0.61163	0.73709	0.82304	0.982169	0.940053	0.988969	0.87093
500	EMBV3_11785	Gene	GeneID:508224|SCG5:NM_001045998:40_cdna	508224	SCG5	7B2 MGC128496 Sgne1	secretogranin V (7B2 protein)	0.159	0.144	0.015	0.35499	0.32803	0.9301	0.955912	0.776089	0.994563	0.5307
501	EMBV3_13270	Variant	GeneID:533000|GMPR:NM_001075977:119_cdna	533000	GMPR	MGC143402	guanosine monophosphate reductase	0.179	0.158	0.021	0.07626	0.06811	0.83014	0.882295	0.544929	0.988969	0.10707
503	EMBV3_12868	Gene	GeneID:538941|LOC538941:XM_002697877:423_cdna	538941	LOC538941	NULL	similar to olfactory receptor, family 1, subfamily F, member 1	-0.003	-0.029	0.026	0.97672	0.71275	0.77144	0.998392	0.931891	0.984705	0.92305
504	EMBV3_41593	Gene	GeneID:614307|HAUS4:XM_002690510:496_cdna	614307	HAUS4	NULL	HAUS augmin-like complex, subunit 4	0.121	0.219	-0.098	0.25515	0.01956	0.34917	0.938714	0.45272	0.944311	0.06303
506	EMBV3_20006	Gene	GeneID:785423|CSNK1B:NM_001098159:123_cdna	785423	CSNK1B	NULL	casein kinase I beta	-0.167	-0.083	-0.084	0.09747	0.33035	0.39191	0.897705	0.776887	0.948091	0.24116
508	EMBV3_04490	Gene	BVV0102_231478	GK000007.2:44565353-44591314	NULL	NULL	Novel Transcribed Region; evidence: embryonic ESTs	-0.06	-0.137	0.077	0.63949	0.21712	0.54415	0.98373	0.706385	0.966047	0.46016
509	EMBV3_37208	Gene	GeneID:617525|LIMD1:XM_002697099:216_cdna	617525	LIMD1	NULL	LIM domains containing 1	-0.045	0.029	-0.074	0.66573	0.7441	0.47156	0.985062	0.941186	0.958813	0.76875
511	EMBV3_33278	Variant	GeneID:513258|PGAP3:NM_001105363:127_cdna	513258	PGAP3	PERLD1	post-GPI attachment to proteins 3	-0.014	-0.091	0.077	0.90582	0.36532	0.50343	0.99701	0.794142	0.964289	0.62765
512	EMBV3_08016	Gene	GeneID:614728|COASY:XM_002695993:374_cdna	614728	COASY	NULL	Coenzyme A synthase	-0.084	-0.073	-0.011	0.37415	0.37043	0.90189	0.957513	0.79771	0.992051	0.57338
514	EMBV3_37851	Gene	GeneID:514193|FILIP1:XM_002690029:14_cdna	514193	FILIP1	NULL	filamin A interacting protein 1	-0.06	-0.161	0.1	0.77304	0.37326	0.62797	0.992802	0.799904	0.973507	0.66427
515	EMBV3_25080	Gene	GeneID:539728|MOCS3:NM_001081734:1240_cdna	539728	MOCS3	NULL	molybdenum cofactor synthesis 3	-0.035	-0.043	0.009	0.77256	0.67468	0.94261	0.992567	0.919092	0.994584	0.90859
532	GE_BrightCorner							-0.017	0.043	-0.06	0.89382	0.6869	0.6275	0.995776	0.923522	0.973456	0.86611
533	GE_BrightCorner							-0.108	0.097	-0.205	0.28987	0.26576	0.04535	0.944974	0.744271	0.874398	0.12656
534	GE_BrightCorner							-0.023	-0.004	-0.018	0.82958	0.96209	0.85955	0.994294	0.991273	0.989907	0.97537
548	EMBV3_11566	Gene	GeneID:507058|PI16:NM_001024487:14_cdna	507058	PI16	MGC139962	peptidase inhibitor 16	0.08	-0.194	0.274	0.6655	0.22572	0.13884	0.985062	0.712341	0.904996	0.26879
549	EMBV3_06169	Gene	GeneID:521542|DEPDC5:XM_002694632:1_cdna	521542	DEPDC5	NULL	DEP domain containing 5	-0.193	-0.144	-0.05	0.15403	0.21574	0.70554	0.913657	0.70551	0.982753	0.28664
551	EMBV3_31409	Gene	GeneID:282869|UBA1:NM_001102477:5_cdna	282869	UBA1	MGC143315 UBE1 UBE1X	ubiquitin-like modifier activating enzyme 1	-0.016	0.005	-0.021	0.88318	0.96064	0.84786	0.994888	0.990852	0.989819	0.98095
552	EMBV3_02492	Gene	GeneID:541273|FBLN7:XM_002691125:110_cdna	541273	FBLN7	NULL	fibulin 7	0.043	-0.07	0.112	0.76513	0.56846	0.4258	0.99236	0.883664	0.951748	0.70101
553	EMBV3_12637	Gene	BVT0102_187982	GK000016.2:72553304-72570537	NULL	NULL	Novel Transcribed Region; evidence: embryonic ESTs	0.092	0.341	-0.248	0.55985	0.01562	0.11697	0.977757	0.44876	0.904687	0.04441
554	EMBV3_05957	Gene	GeneID:100336707|LOC100336707:XM_002689017:76_cdna	100336707	LOC100336707	NULL	nuclear receptor binding SET domain protein 1-like	-0.145	-0.101	-0.044	0.18966	0.28625	0.68108	0.925856	0.756214	0.981704	0.36321
555	EMBV3_04701	Gene	GeneID:535369|E2F1:XM_002692439:443_cdna	535369	E2F1	NULL	E2F transcription factor 1	0.194	0.194	0	0.17271	0.11358	0.99889	0.919532	0.615265	0.999912	0.21694
556	EMBV3_09102	Gene	GeneID:518111|SLC30A6:NM_001075766:20_cdna	518111	SLC30A6	MGC143281	solute carrier family 30 (zinc transporter), member 6	-0.112	0.075	-0.186	0.36731	0.48075	0.13094	0.956742	0.850108	0.904687	0.314
557	(+)E1A_r60_n9							-0.198	0.036	-0.234	0.26931	0.81103	0.18635	0.941366	0.956545	0.905962	0.38877
558	EMBV3_06372	Gene	GeneID:516801|CLUL1:NM_001034520:116_cdna	516801	CLUL1	NULL	clusterin-like 1 (retinal)	-0.144	-0.064	-0.08	0.34173	0.62189	0.58954	0.954411	0.901196	0.970758	0.6307
559	EMBV3_11732	Variant	GeneID:280682|CS:NM_001044721:884_cdna	280682	CS	MGC137617	citrate synthase	0.117	0.237	-0.12	0.24036	0.00751	0.22039	0.938714	0.403035	0.912501	0.02672
560	EMBV3_03149	Gene	GeneID:534492|MAPK14:NM_001102174:56_cdna	534492	MAPK14	MGC142910	mitogen-activated protein kinase 14	-0.09	0.1	-0.19	0.27682	0.16185	0.02363	0.941366	0.663316	0.865009	0.06744
561	EMBV3_36061	Gene	GeneID:538618|ENDOD1:NM_001102519:20_cdna	538618	ENDOD1	MGC157305	endonuclease domain containing 1	-0.133	0.121	-0.254	0.62675	0.60616	0.34869	0.983022	0.895837	0.944311	0.63514
563	EMBV3_07296	Gene	BVV0102_147516	GK000018.2:43158962-43254167	NULL	NULL	Novel Transcribed Region; evidence: embryonic ESTs	0.017	0.004	0.013	0.87281	0.96541	0.90082	0.994727	0.991752	0.992051	0.98662
565	EMBV3_26703	Control	NULL	NULL	NULL	NULL	NULL	0.003	0.045	-0.043	0.9879	0.77167	0.81276	0.999207	0.947883	0.988325	0.95043
566	EMBV3_08829	Variant	GeneID:404132|APOA1BP:NM_205796:46_cdna	404132	APOA1BP	AIBP	apolipoprotein A-I binding protein	0.059	0.055	0.004	0.53175	0.49885	0.9632	0.975554	0.857668	0.996735	0.74252
568	EMBV3_24138	Gene	GeneID:520286|MON1A:NM_001015623:202_cdna	520286	MON1A	MGC13272 MGC139447	MON1 homolog A (yeast)	0.029	-0.141	0.17	0.77367	0.10676	0.09187	0.992906	0.607	0.899299	0.14695
570	EMBV3_24757	Gene	BVV0102_067803	GK000002.2:65527198-65677507	NULL	NULL	Novel Transcribed Region; evidence: embryonic ESTs	0.048	0.114	-0.066	0.71749	0.31726	0.61217	0.98835	0.770286	0.971889	0.59974
571	EMBV3_41579	Gene	GeneID:282351|ST3GAL1:NM_001097983:17_cdna	282351	ST3GAL1	SIAT4A	ST3 beta-galactoside alpha-2,3-sialyltransferase 1	0.242	-0.067	0.309	0.09685	0.58826	0.03395	0.897705	0.889635	0.865009	0.095
572	EMBV3_29882	Gene	GeneID:281861|IL2RA:NM_174358:7_cdna	281861	IL2RA	CD25 MGC155054	interleukin 2 receptor, alpha	0.217	0.057	0.16	0.43169	0.8096	0.55539	0.967419	0.956545	0.967997	0.72559
573	EMBV3_13309	Gene	GeneID:539501|HELZ:XM_002696228:49_cdna	539501	HELZ	MGC127411	helicase with zinc finger	0.202	0.24	-0.038	0.16686	0.05826	0.78997	0.91647	0.522785	0.98688	0.13779
574	EMBV3_16267	Control	NULL	NULL	NULL	NULL	NULL	-0.175	0.105	-0.28	0.35626	0.51775	0.13828	0.955912	0.865463	0.904996	0.32846
575	EMBV3_39379	Gene	BVV0102_026808	GK000030.2:79600681-79634384	NULL	NULL	Novel Transcribed Region; evidence: embryonic ESTs	-0.101	0.095	-0.196	0.33388	0.29255	0.06244	0.954122	0.759577	0.891685	0.16577
576	EMBV3_32978	Gene	GeneID:535066|ELTD1:NM_001076908:71_cdna	535066	ELTD1	MGC140518	EGF, latrophilin and seven transmembrane domain containing 1	0.092	-0.033	0.125	0.60111	0.82727	0.47261	0.980686	0.960014	0.958813	0.76676
577	EMBV3_31105	Gene	GeneID:540067|EPM2AIP1:XM_002696939:504_cdna	540067	EPM2AIP1	NULL	EPM2A (laforin) interacting protein 1	-0.306	-0.082	-0.224	0.06564	0.55761	0.16725	0.881591	0.879585	0.904996	0.1733
578	EMBV3_40705	Control	GeneID:407210|Grb10:XM_002686637:40_cdna	407210	Grb10	NULL	growth factor receptor-bound protein 10	0.016	0.051	-0.035	0.89101	0.60247	0.75328	0.995542	0.894448	0.984641	0.86667
579	EMBV3_42401	Gene	GeneID:518472|GTF3C6:XM_002690113:120_cdna	518472	GTF3C6	NULL	general transcription factor IIIC, polypeptide 6, alpha 35kDa	0.213	0.27	-0.057	0.10117	0.01747	0.65025	0.900543	0.44876	0.977035	0.04793
580	EMBV3_08998	Gene	GeneID:515090|LOC515090:XM_002686599:78_cdna	515090	LOC515090	NULL	similar to olfactory receptor MOR103-2	-0.17	-0.264	0.094	0.4002	0.13225	0.63791	0.960916	0.634491	0.975433	0.31212
581	EMBV3_20320	Gene	GeneID:526521|DOHH:NM_001075886:42_cdna	526521	DOHH	NULL	deoxyhypusine hydroxylase/monooxygenase	0.027	0.129	-0.101	0.8117	0.19823	0.37649	0.993506	0.693587	0.947599	0.40319
582	EMBV3_01963	Gene	GeneID:539970|DCAF15:NM_001034685:37_cdna	539970	DCAF15	MGC128405	DDB1 and CUL4 associated factor 15	-0.021	-0.101	0.08	0.83694	0.25192	0.42811	0.994294	0.732707	0.951748	0.48542
583	EMBV3_32401	Gene	GeneID:504397|CWC27:NM_001075160:2_cdna	504397	CWC27	SDCCAG10	CWC27 spliceosome-associated protein homolog (S. cerevisiae)	0.075	0.216	-0.141	0.582	0.07074	0.29889	0.979909	0.549221	0.930971	0.18331
584	EMBV3_36359	Gene	BVT0101_003099	GK000017.2:21279075-21513530	NULL	NULL	Novel Transcribed Region; evidence: embryonic ESTs	-0.173	0.058	-0.231	0.19523	0.60994	0.08247	0.929432	0.897237	0.898407	0.21058
585	EMBV3_09507	Gene	GeneID:614692|LOC614692:XM_002688753:111_cdna	614692	LOC614692	NULL	similar to Chromosome 19 open reading frame 57	0.14	0.002	0.138	0.20505	0.9824	0.20553	0.930971	0.995999	0.912322	0.3701
586	EMBV3_37395	Variant	GeneID:514213|OBFC1:NM_001076849:129_cdna	514213	OBFC1	MGC143179	oligonucleotide/oligosaccharide-binding fold containing 1	0.032	0.114	-0.082	0.78142	0.2559	0.47641	0.993244	0.734758	0.959043	0.50321
587	EMBV3_29259	Gene	GeneID:504977|GP1BA:XM_002695795:355_cdna	504977	GP1BA	NULL	glycoprotein Ib (platelet), alpha polypeptide	-0.113	-0.035	-0.078	0.4898	0.80207	0.62854	0.971319	0.95537	0.973507	0.78371
588	EMBV3_04072	Gene	GeneID:614834|CDS2:NM_001078046:41_cdna	614834	CDS2	MGC142734	CDP-diacylglycerol synthase (phosphatidate cytidylyltransferase) 2	-0.083	-0.008	-0.075	0.48127	0.93412	0.52035	0.97019	0.986483	0.964401	0.75229
589	EMBV3_32726	Variant	GeneID:280716|AK2:NM_173889:13_cdna	280716	AK2	MGC137216	adenylate kinase 2	0.213	0.193	0.02	0.06167	0.04883	0.85543	0.881591	0.504114	0.989907	0.07865
590	EMBV3_06580	Variant	GeneID:767913|GDPD3:NM_001076990:419_cdna	767913	GDPD3	MGC127794	glycerophosphodiester phosphodiesterase domain containing 3	-0.044	0.031	-0.075	0.7152	0.76466	0.5294	0.988129	0.946446	0.964401	0.81776
591	EMBV3_01918	Gene	BVV0102_105100	GK000011.2:94523380-94526959	NULL	NULL	Novel Transcribed Region; evidence: embryonic ESTs	0.146	0.134	0.012	0.19577	0.16766	0.91087	0.929432	0.6692	0.992094	0.28773
593	EMBV3_21321	Gene	BVV0102_276864	GK000009.2:54030372-54038462	NULL	NULL	Novel Transcribed Region; evidence: embryonic ESTs	0.091	0.309	-0.218	0.45752	0.00516	0.0767	0.96846	0.398893	0.898407	0.01616
594	EMBV3_42607	Control	GeneID:515499|PCNA:NM_001034494:35_cdna	515499	PCNA	MGC128125	proliferating cell nuclear antigen	0.033	0.057	-0.024	0.78147	0.57884	0.83996	0.993244	0.886955	0.989502	0.85496
595	EMBV3_40343	Gene	GeneID:533044|PSAT1:NM_001102150:35_cdna	533044	PSAT1	MGC166278	phosphoserine aminotransferase 1	-0.019	0.3	-0.319	0.95439	0.28793	0.32602	0.998034	0.757233	0.939426	0.47452
596	EMBV3_37568	Gene	GeneID:538896|BDKRB2:XM_002696831:638_cdna	538896	BDKRB2	NULL	bradykinin receptor B2	0.015	-0.228	0.243	0.93014	0.12174	0.15113	0.997489	0.627263	0.904996	0.20678
597	EMBV3_00180	Gene	GeneID:537087|GBA:NM_001046421:183_cdna	537087	GBA	MGC137522	glucosidase, beta, acid	-0.052	-0.052	-0.001	0.64103	0.5927	0.9939	0.983779	0.891044	0.999912	0.83716
598	EMBV3_43383	Variant	GeneID:539545|LLGL2:NM_001099098:11_cdna	539545	LLGL2	MGC155119	lethal giant larvae homolog 2 (Drosophila)	-0.152	-0.185	0.033	0.29522	0.14115	0.81931	0.946455	0.644526	0.988969	0.30487
599	EMBV3_02491	Gene	GeneID:282142|ANXA11:NM_174502:236_cdna	282142	ANXA11	MGC140235	annexin A11	-0.17	0.008	-0.178	0.0576	0.91924	0.04492	0.881591	0.983229	0.874398	0.095
600	EMBV3_34979	Gene	BVV0102_104649	GK000019.2:23357324-23376203	NULL	NULL	Novel Transcribed Region; evidence: embryonic ESTs	0.28	0.141	0.139	0.10349	0.33322	0.40623	0.901696	0.778555	0.949445	0.25256
602	EMBV3_40942	Gene	GeneID:281997|PRDX1:NM_174431:20_cdna	281997	PRDX1	PRX1	peroxiredoxin 1	0.127	0.154	-0.027	0.32078	0.16192	0.82725	0.952716	0.663316	0.988969	0.34205
603	EMBV3_20587	Gene	GeneID:100336972|LOC100336972:XM_002686565:3_cdna	100336972	LOC100336972	NULL	centaurin, gamma 2-like	-0.135	-0.076	-0.06	0.31761	0.51326	0.65293	0.952716	0.863553	0.977046	0.58699
604	EMBV3_00645	Gene	GeneID:511792|HPS6:NM_001081586:114_cdna	511792	HPS6	NULL	Hermansky-Pudlak syndrome 6	-0.025	-0.285	0.261	0.84343	0.01066	0.03943	0.99451	0.423851	0.865009	0.02205
605	EMBV3_11317	Gene	GeneID:506384|PARP16:NM_001083379:77_cdna	506384	PARP16	MGC142706	poly (ADP-ribose) polymerase family, member 16	0.026	0.105	-0.079	0.83269	0.32488	0.51885	0.994294	0.774334	0.964401	0.59254
606	EMBV3_32237	Gene	BVV0101_068673	GK000003.2:102894489-102923771	NULL	NULL	Novel Transcribed Region; evidence: embryonic ESTs	0.078	0.045	0.033	0.64928	0.75754	0.84679	0.983833	0.945205	0.989626	0.89413
607	EMBV3_27994	Gene	GeneID:286793|PRDX2:NM_174763:14_cdna	286793	PRDX2	NULL	peroxiredoxin 2	-0.173	-0.061	-0.112	0.10016	0.4915	0.27607	0.899254	0.854256	0.929214	0.25381
608	EMBV3_02303	Gene	BVT0102_083839	GK000008.2:71590579-71663194	NULL	NULL	Novel Transcribed Region; evidence: embryonic ESTs	0.185	0.036	0.149	0.26094	0.79566	0.35802	0.940709	0.95327	0.945093	0.5082
609	EMBV3_00582	Gene	GeneID:359722|SAT2:NM_203323:448_cdna	359722	SAT2	MGC152161 SSAT2	spermidine/spermine N1-acetyltransferase family member 2	0.015	0.018	-0.003	0.8963	0.85848	0.98179	0.996459	0.967983	0.99928	0.9824
611	EMBV3_29193	Control	NULL	NULL	NULL	NULL	NULL	-0.107	-0.054	-0.053	0.39819	0.61677	0.67115	0.960746	0.899074	0.980081	0.68992
613	EMBV3_32619	Control	GeneID:540904|SMARCA2:NM_001099115:8_cdna	540904	SMARCA2	MGC148877	SWI/SNF related, matrix associated, actin dependent regulator of chromatin, subfamily a, member 2	-0.064	-0.045	-0.019	0.56289	0.63289	0.86334	0.97824	0.905027	0.989907	0.81869
614	EMBV3_22262	Gene	GeneID:505618|RNASEH2C:NM_001045921:509_cdna	505618	RNASEH2C	MGC137048	ribonuclease H2, subunit C	0.035	0.024	0.011	0.66275	0.72638	0.88996	0.985062	0.936184	0.991065	0.89432
616	EMBV3_27354	Control	GeneID:538631|TUBAL3:NM_001103285:6_cdna	538631	TUBAL3	MGC165684	tubulin, alpha-like 3	0.138	0.143	-0.005	0.19786	0.1219	0.96337	0.929769	0.627263	0.996735	0.24012
617	EMBV3_30073	Gene	BVT0102_042632	GK000011.2:68222916-68232861	NULL	NULL	Novel Transcribed Region; evidence: embryonic ESTs	-0.012	-0.006	-0.005	0.93579	0.95926	0.97025	0.997843	0.990713	0.997086	0.99657
618	EMBV3_24936	Control	GeneID:540817|MOBKL2B:NM_001046491:14_cdna	540817	MOBKL2B	MGC137483	MOB1, Mps One Binder kinase activator-like 2B (yeast)	0.071	0.159	-0.087	0.63851	0.22628	0.55946	0.98373	0.713	0.968239	0.47472
619	EMBV3_27080	Gene	BVT0102_083120	GK000016.2:73683626-73764975	NULL	NULL	Novel Transcribed Region; evidence: embryonic ESTs	0.104	0.061	0.044	0.42977	0.59013	0.7379	0.967419	0.89062	0.983953	0.71344
620	EMBV3_12364	Gene	GeneID:513571|SPESP1:NM_001079773:143_cdna	513571	SPESP1	NULL	sperm equatorial segment protein 1	0.207	-0.064	0.271	0.37629	0.74842	0.24206	0.957513	0.942664	0.920794	0.49108
621	EMBV3_15768	Gene	GeneID:518976|SLC31A1:NM_001100381:32_cdna	518976	SLC31A1	NULL	solute carrier family 31 (copper transporters), member 1	0.055	0.068	-0.013	0.70923	0.59348	0.93119	0.987645	0.891431	0.994563	0.85566
622	EMBV3_38783	Control	NULL	NULL	NULL	NULL	NULL	0.079	0.022	0.056	0.53897	0.8387	0.65492	0.975554	0.962928	0.977876	0.82339
623	EMBV3_25611	Gene	GeneID:505010|CLMN:XM_002696763:430_cdna	505010	CLMN	NULL	calmin (calponin-like, transmembrane)	0.04	0.052	-0.011	0.6761	0.53282	0.905	0.985457	0.869528	0.992051	0.81106
624	EMBV3_06210	Gene	BVT0102_098484	GK000029.2:28050654-28072510	NULL	NULL	Novel Transcribed Region; evidence: embryonic ESTs	0.221	-0.063	0.284	0.19625	0.66193	0.09422	0.929432	0.915544	0.899299	0.23169
625	EMBV3_19724	Gene	GeneID:614587|LOC614587:XM_002698566:89_cdna	614587	LOC614587	NULL	similar to Uncharacterized protein C10orf90	-0.088	-0.005	-0.082	0.41121	0.95448	0.43297	0.962872	0.990105	0.951748	0.66926
626	EMBV3_26428	Gene	GeneID:281187|MSTN:NM_001001525:6_cdna	281187	MSTN	GDF8	myostatin	-0.318	-0.133	-0.185	0.30198	0.61279	0.54056	0.946974	0.897957	0.965591	0.58212
627	EMBV3_14333	Control	GeneID:538236|IPO11:XM_002696305:21_cdna	538236	IPO11	NULL	importin 11	-0.125	-0.039	-0.086	0.25395	0.67441	0.42493	0.938714	0.918983	0.951748	0.51456
628	EMBV3_12195	Gene	BVT0102_438219	GK000003.2:93625435-93674235	NULL	NULL	Novel Transcribed Region; evidence: embryonic ESTs	-0.239	-0.135	-0.104	0.05739	0.2045	0.39227	0.881591	0.698616	0.948091	0.14529
629	EMBV3_26281	Control	NULL	NULL	NULL	NULL	NULL	0.122	0.196	-0.074	0.28839	0.05008	0.50858	0.943779	0.505877	0.964401	0.14051
630	EMBV3_41680	Gene	GeneID:617230|ATP5E:NM_001143741:1315_cdna	617230	ATP5E	MGC133545	ATP synthase, H+ transporting, mitochondrial F1 complex, epsilon subunit	0.088	0.099	-0.012	0.37827	0.24506	0.90333	0.957513	0.72715	0.992051	0.4652
632	EMBV3_05515	Gene	GeneID:512034|PRSS12:XM_002688059:8_cdna	512034	PRSS12	NULL	protease, serine, 12 (neurotrypsin, motopsin)	-0.162	-0.048	-0.115	0.53845	0.83248	0.65933	0.975554	0.961069	0.97898	0.8235
633	EMBV3_30113	Gene	BVV0102_035019	GK000019.2:43250837-43258821	NULL	NULL	Novel Transcribed Region; evidence: embryonic ESTs	-0.12	-0.122	0.002	0.33681	0.25598	0.98731	0.954411	0.734817	0.999663	0.45802
634	EMBV3_05889	Gene	GeneID:524990|PLVAP:NM_001035353:80_cdna	524990	PLVAP	MGC127657	plasmalemma vesicle associated protein	-0.007	-0.303	0.296	0.97156	0.09298	0.15216	0.998392	0.583319	0.904996	0.17637
639	EMBV3_03470	Gene	BVV0102_146193	GK000021.2:22123882-22128811	NULL	NULL	Novel Transcribed Region; evidence: embryonic ESTs	-0.248	-0.075	-0.174	0.01124	0.35533	0.06645	0.881591	0.788623	0.892361	0.03731
640	EMBV3_43371	Gene	GeneID:540918|LOC540918:NM_001078029:13_cdna	540918	LOC540918	MGC152125	hypothetical protein LOC540918	-0.044	-0.049	0.005	0.83457	0.78668	0.98125	0.994294	0.95161	0.998955	0.95882
641	EMBV3_39372	Control	NULL	NULL	NULL	NULL	NULL	0.105	0.247	-0.141	0.5314	0.0924	0.3951	0.975554	0.581766	0.948606	0.23562
642	EMBV3_26317	Gene	GeneID:100125266|LOC100125266:NM_001103322:2_cdna	100125266	LOC100125266	MGC165688	alkaline phosphatase-like	-0.072	-0.044	-0.029	0.66667	0.76113	0.86277	0.985062	0.945785	0.989907	0.90307
643	EMBV3_27569	Gene	GeneID:516516|TRMT12:NM_001024552:35_cdna	516516	TRMT12	FLJ20772	tRNA methyltransferase 12 homolog (S. cerevisiae)	0.011	0.133	-0.121	0.92823	0.215	0.32174	0.997489	0.705329	0.938377	0.40233
644	(+)E1A_r60_a22							-0.072	0.148	-0.221	0.62952	0.25058	0.1401	0.983368	0.731955	0.904996	0.28179
645	EMBV3_16789	Gene	BVV0101_000882	GK000009.2:52048827-52921131	NULL	NULL	Novel Transcribed Region; evidence: embryonic ESTs	-0.128	-0.144	0.016	0.33544	0.20905	0.90398	0.954411	0.702097	0.992051	0.40718
648	EMBV3_36770	Gene	BVV0101_024855	GK000001.2:119583581-119603869	NULL	NULL	Novel Transcribed Region; evidence: embryonic ESTs	0.18	0.192	-0.012	0.1172	0.0528	0.91136	0.902577	0.512869	0.992094	0.11242
649	EMBV3_20514	Gene	GeneID:539883|PTTG1:XM_002688982:2_cdna	539883	PTTG1	NULL	pituitary tumor-transforming 1	0.002	-0.029	0.031	0.98969	0.81408	0.82783	0.999207	0.956575	0.988969	0.96394
650	EMBV3_42741	Gene	BVV0102_456358	GK000008.2:73088395-73147843	NULL	NULL	Novel Transcribed Region; evidence: embryonic ESTs	-0.134	0.055	-0.189	0.3826	0.67387	0.21389	0.957672	0.918794	0.912322	0.45422
651	EMBV3_34629	Gene	GeneID:780784|TMOD1:NM_001079640:50_cdna	780784	TMOD1	NULL	tropomodulin 1	0.015	0.008	0.008	0.94161	0.96559	0.97067	0.998034	0.991782	0.997139	0.99721
652	EMBV3_15535	Control	NULL	NULL	NULL	NULL	NULL	-0.076	-0.003	-0.073	0.49573	0.97619	0.50609	0.971797	0.994632	0.964401	0.75439
654	EMBV3_00308	Gene	GeneID:510383|TMEM14A:NM_001034379:255_cdna	510383	TMEM14A	MGC127803	transmembrane protein 14A	0.064	0.051	0.013	0.67237	0.69295	0.93165	0.985457	0.925513	0.994563	0.8891
655	EMBV3_37838	Gene	GeneID:509684|SLC25A39:NM_001075415:230_cdna	509684	SLC25A39	MGC140025	solute carrier family 25, member 39	-0.126	-0.174	0.048	0.35148	0.13766	0.7196	0.95584	0.640944	0.983029	0.31375
656	EMBV3_12416	Gene	GeneID:539419|TBX20:XM_002686818:66_cdna	539419	TBX20	NULL	T-box 20	0.109	0.044	0.065	0.25595	0.58979	0.49008	0.939211	0.890467	0.961969	0.51972
659	EMBV3_33163	Control	NULL	NULL	NULL	NULL	NULL	-0.097	0.118	-0.215	0.50406	0.3413	0.13649	0.973295	0.781352	0.904996	0.30595
660	EMBV3_05231	Gene	BVT0102_098440	GK000029.2:46134185-46143362	NULL	NULL	Novel Transcribed Region; evidence: embryonic ESTs	-0.017	0.022	-0.039	0.9112	0.86242	0.7921	0.997249	0.968532	0.986951	0.96306
661	EMBV3_32154	Gene	GeneID:515509|SUGT1:NM_001046203:109_cdna	515509	SUGT1	MGC137150	SGT1, suppressor of G2 allele of SKP1 (S. cerevisiae)	-0.174	-0.006	-0.168	0.12156	0.94621	0.13024	0.902577	0.988835	0.904687	0.23472
662	EMBV3_17702	Gene	GeneID:511371|SIX1:XM_002691019:360_cdna	511371	SIX1	NULL	SIX homeobox 1	0.203	0.455	-0.251	0.48749	0.07521	0.38483	0.971205	0.557024	0.948091	0.1997
663	EMBV3_30678	Gene	GeneID:526127|FRMD4B:NM_001102099:47_cdna	526127	FRMD4B	MGC157269	FERM domain containing 4B	-0.099	-0.19	0.09	0.54558	0.18191	0.57638	0.976395	0.682941	0.970523	0.40539
665	EMBV3_05120	Gene	GeneID:513251|LOC513251:XR_084598:100_cdna	513251	LOC513251	NULL	similar to UPF0462 protein C4orf33	-0.022	0.044	-0.066	0.82518	0.61693	0.51083	0.993802	0.899074	0.964401	0.77894
666	EMBV3_06731	Gene	BVV0102_290485	GK000022.2:32641675-32651391	NULL	NULL	Novel Transcribed Region; evidence: embryonic ESTs	-0.141	0.209	-0.351	0.31048	0.08358	0.01368	0.949073	0.570538	0.865009	0.03591
667	EMBV3_23053	Variant	GeneID:515029|UPP1:NM_001098976:1_cdna	515029	UPP1	MGC152519	uridine phosphorylase 1	0.005	-0.07	0.075	0.97735	0.61698	0.64302	0.998392	0.899076	0.97653	0.84686
668	EMBV3_42984	Gene	GeneID:513575|LOC513575:XM_002683829:6_cdna	513575	LOC513575	NULL	similar to olfactory receptor, family 5, subfamily D, member 14	-0.189	-0.269	0.079	0.19812	0.03647	0.581	0.929769	0.482045	0.970743	0.10202
669	EMBV3_11192	Gene	BVV0102_078979	GK000010.2:13980373-13992196	NULL	NULL	Novel Transcribed Region; evidence: embryonic ESTs	-0.21	0.032	-0.241	0.20538	0.82157	0.14095	0.930971	0.958509	0.904996	0.30408
670	EMBV3_32686	Gene	GeneID:527414|LOC527414:XM_002686446:451_cdna	527414	LOC527414	NULL	similar to olfactory receptor Olr858	-0.047	0.044	-0.091	0.67359	0.64723	0.41102	0.985457	0.910876	0.950087	0.70462
671	EMBV3_17147	Gene	BVV0102_177157	GK000005.2:66604700-66950500	NULL	NULL	Novel Transcribed Region; evidence: embryonic ESTs	0.084	0.077	0.007	0.60272	0.57749	0.96525	0.980686	0.88624	0.996933	0.81549
672	EMBV3_03699	Gene	GeneID:538843|KIRREL2:XM_002694941:52_cdna	538843	KIRREL2	NULL	kin of IRRE like 2 (Drosophila)	0.023	0.158	-0.135	0.89591	0.30124	0.44179	0.996361	0.763375	0.95466	0.54392
673	EMBV3_38680	Gene	GeneID:505885|WDR16:XM_002695880:392_cdna	505885	WDR16	NULL	WD repeat domain 16	0.169	0.077	0.092	0.558	0.75605	0.74523	0.977628	0.944798	0.984285	0.83908
674	EMBV3_21975	Gene	GeneID:537921|FKBP6:NM_001102209:260_cdna	537921	FKBP6	MGC152367	FK506 binding protein 6, 36kDa	-0.154	-0.258	0.104	0.42158	0.12012	0.57997	0.966155	0.624362	0.970743	0.29215
676	EMBV3_42102	Gene	BVT0102_022823	GK000019.2:62860775-63165185	NULL	NULL	Novel Transcribed Region; evidence: embryonic ESTs	0.001	0.026	-0.025	0.99625	0.8203	0.84721	0.999723	0.958507	0.989626	0.96851
677	EMBV3_01795	Gene	GeneID:506402|CHD4:XM_002687870:121_cdna	506402	CHD4	NULL	chromodomain helicase DNA binding protein 4	-0.043	-0.082	0.04	0.72821	0.43598	0.74374	0.989392	0.829419	0.984234	0.7353
678	EMBV3_14818	Gene	GeneID:505514|ARSA:NM_001075205:13_cdna	505514	ARSA	MGC142847	arylsulfatase A	0.166	-0.018	0.185	0.30469	0.89369	0.24856	0.947326	0.977196	0.922233	0.47309
679	EMBV3_09886	Control	NULL	NULL	NULL	NULL	NULL	-0.217	-0.09	-0.127	0.07884	0.38964	0.28911	0.885541	0.80883	0.929214	0.20858
680	EMBV3_34084	Control	NULL	NULL	NULL	NULL	NULL	0.054	-0.036	0.09	0.72829	0.78438	0.55583	0.989392	0.951117	0.967997	0.83842
681	EMBV3_23778	Control	NULL	NULL	NULL	NULL	NULL	-0.059	0.096	-0.155	0.66423	0.41037	0.25051	0.985062	0.817832	0.922531	0.47798
682	EMBV3_28883	Gene	GeneID:536619|PAIP2:NM_001034636:11_cdna	536619	PAIP2	MGC128370	poly(A) binding protein interacting protein 2	0.177	0.189	-0.012	0.16184	0.08308	0.92045	0.915994	0.569815	0.994041	0.17334
683	EMBV3_12980	Variant	GeneID:617403|TMEM52:XM_002694183:642_cdna	617403	TMEM52	NULL	transmembrane protein 52	-0.077	-0.08	0.003	0.51564	0.4316	0.97979	0.973295	0.827945	0.998838	0.69105
685	EMBV3_40461	Gene	GeneID:617034|CD83:NM_001046590:152_cdna	617034	CD83	MGC137575	CD83 molecule	-0.161	-0.122	-0.039	0.5649	0.61053	0.88751	0.978347	0.897364	0.990841	0.81209
686	EMBV3_19774	Gene	GeneID:512680|U2AF1:NM_001080268:26_cdna	512680	U2AF1	MGC151885	U2 small nuclear RNA auxiliary factor 1	0.13	0.107	0.022	0.24232	0.25877	0.83642	0.938714	0.737191	0.988969	0.39807
687	EMBV3_32684	Gene	GeneID:513342|DYNLRB1:NM_001034442:1024_cdna	513342	DYNLRB1	MGC127103	dynein light chain roadblock-type 1	0.135	0.051	0.084	0.12068	0.4869	0.32382	0.902577	0.852627	0.938803	0.29515
688	EMBV3_10413	Gene	BVT0102_227600	GK000015.2:83245438-83248790	NULL	NULL	Novel Transcribed Region; evidence: embryonic ESTs	-0.037	-0.145	0.108	0.80049	0.24992	0.45345	0.993506	0.731037	0.95757	0.49024
689	EMBV3_24732	Gene	GeneID:530164|SLC17A5:XM_002690013:42_cdna	530164	SLC17A5	NULL	solute carrier family 17 (anion/sugar transporter), member 5	0.177	-0.013	0.19	0.29901	0.92994	0.25958	0.946974	0.985496	0.926195	0.48044
690	EMBV3_36667	Gene	GeneID:539131|GPR111:XM_002697273:35_cdna	539131	GPR111	NULL	G protein-coupled receptor 111	-0.35	-0.089	-0.261	0.01289	0.44521	0.0554	0.881591	0.833635	0.889706	0.04024
691	EMBV3_00287	Gene	BVV0101_064410	GK000001.2:58771765-58790853	NULL	NULL	Novel Transcribed Region; evidence: embryonic ESTs	0.088	0.153	-0.065	0.40447	0.09659	0.53496	0.962081	0.591844	0.964401	0.24583
692	EMBV3_00095	Gene	GeneID:327687|ATP6AP1:NM_175806:28_cdna	327687	ATP6AP1	ATP6IP1 Ac45	ATPase, H+ transporting, lysosomal accessory protein 1	-0.161	-0.103	-0.058	0.1261	0.25097	0.57015	0.905719	0.732173	0.970378	0.26856
693	EMBV3_32001	Gene	GeneID:614785|LOC614785:XR_083699:21_cdna	614785	LOC614785	NULL	similar to Nucleosome assembly protein 1-like 1 (NAP-1-related protein) (hNRP)	0.037	0.289	-0.252	0.76246	0.00828	0.04121	0.992305	0.405889	0.866165	0.01873
694	EMBV3_24699	Gene	BVT0102_251879	GK000008.2:51079320-51119868	NULL	NULL	Novel Transcribed Region; evidence: embryonic ESTs	0.004	-0.252	0.256	0.97978	0.09473	0.13799	0.998392	0.587131	0.904996	0.17042
695	EMBV3_28180	Control	GeneID:534247|HLCS:XM_002685154:128_cdna	534247	HLCS	NULL	holocarboxylase synthetase (biotin-(proprionyl-Coenzyme A-carboxylase (ATP-hydrolysing)) ligase)	0.102	-0.278	0.38	0.48723	0.0309	0.01141	0.971187	0.472162	0.865009	0.02061
696	EMBV3_43343	Control	NULL	NULL	NULL	NULL	NULL	0.104	0.105	-0.001	0.33294	0.25307	0.9887	0.95411	0.732913	0.999663	0.45318
697	EMBV3_21617	Gene	GeneID:327668|ATP5C1:NM_001075136:2_cdna	327668	ATP5C1	NULL	ATP synthase, H+ transporting, mitochondrial F1 complex, gamma polypeptide 1	0.008	0.062	-0.054	0.93529	0.46813	0.58279	0.997843	0.844052	0.970758	0.73841
698	EMBV3_33249	Gene	GeneID:100300352|LOC100300352:XM_002683935:2_cdna	100300352	LOC100300352	NULL	hypothetical protein LOC100300352	-0.015	-0.179	0.164	0.91597	0.15848	0.26039	0.997451	0.659881	0.926622	0.30889
699	EMBV3_02503	Gene	BVV0102_062080	GK000011.2:74061375-74103733	NULL	NULL	Novel Transcribed Region; evidence: embryonic ESTs	-0.067	-0.15	0.083	0.61117	0.18801	0.52255	0.982169	0.687438	0.964401	0.41385
700	EMBV3_03704	Gene	BVV0102_249472	GK000016.2:49668056-49832119	NULL	NULL	Novel Transcribed Region; evidence: embryonic ESTs	0.161	0.118	0.043	0.19704	0.2685	0.7242	0.929528	0.745103	0.983702	0.36212
702	EMBV3_02631	Gene	GeneID:538625|PSMD6:NM_001034649:5_cdna	538625	PSMD6	MGC127495	proteasome (prosome, macropain) 26S subunit, non-ATPase, 6	0.304	0.255	0.049	0.01724	0.01952	0.68715	0.881591	0.45272	0.982101	0.02238
703	EMBV3_23750	Control	GeneID:515302|WDR76:XM_002696812:579_cdna	515302	WDR76	NULL	WD repeat domain 76	-0.185	-0.004	-0.181	0.13564	0.97102	0.1383	0.909049	0.993578	0.904996	0.25465
704	EMBV3_32891	Gene	GeneID:515467|ALS2CR4:NM_001046200:110_cdna	515467	ALS2CR4	MGC137548	amyotrophic lateral sclerosis 2 (juvenile) chromosome region, candidate 4	-0.057	-0.033	-0.024	0.62782	0.74115	0.83759	0.983103	0.940282	0.988969	0.88042
705	EMBV3_23146	Gene	GeneID:509283|RNF213:XM_002696144:302_cdna	509283	RNF213	NULL	similar to mCG142721	-0.165	-0.013	-0.152	0.37219	0.93506	0.40377	0.957513	0.986877	0.949007	0.62776
707	EMBV3_27523	Gene	GeneID:533357|NAGA:NM_001046349:186_cdna	533357	NAGA	MGC140188	N-acetylgalactosaminidase, alpha-	-0.015	0.076	-0.09	0.93371	0.61509	0.6023	0.997701	0.898923	0.971278	0.82933
708	EMBV3_30997	Gene	BVV0102_176689	GK000017.2:73416057-73425745	NULL	NULL	Novel Transcribed Region; evidence: embryonic ESTs	0.031	-0.213	0.244	0.9126	0.38413	0.38589	0.997249	0.80583	0.948091	0.58455
709	EMBV3_19012	Gene	GeneID:282019|PTGES:NM_174443:473_cdna	282019	PTGES	MGC142507	prostaglandin E synthase	-0.123	-0.129	0.006	0.46994	0.37621	0.96976	0.970044	0.801429	0.997036	0.62885
710	EMBV3_40206	Variant	GeneID:532631|ANKS1A:XM_002697185:236_cdna	532631	ANKS1A	NULL	ankyrin repeat and sterile alpha motif domain containing 1A	-0.383	-0.316	-0.067	0.0007	0.00105	0.51543	0.881591	0.363975	0.964401	0.0006
711	EMBV3_10922	Gene	GeneID:781091|SHISA3:XM_002688218:112_cdna	781091	SHISA3	NULL	shisa homolog 3 (Xenopus laevis)	-0.356	-0.218	-0.138	0.18126	0.33595	0.59648	0.921827	0.779403	0.970758	0.37294
712	EMBV3_32453	Gene	BVT0101_018921	GK000021.2:30283930-30495826	NULL	NULL	Novel Transcribed Region; evidence: embryonic ESTs	0.082	0.162	-0.08	0.50256	0.12807	0.50953	0.972847	0.631695	0.964401	0.3093
714	EMBV3_01277	Gene	BVT0101_051961	GK000030.2:84378029-84387995	NULL	NULL	Novel Transcribed Region; evidence: embryonic ESTs	-0.139	-0.143	0.003	0.31168	0.22785	0.97968	0.949418	0.713329	0.998838	0.41698
716	EMBV3_30029	Control	NULL	NULL	NULL	NULL	NULL	0.085	0.035	0.05	0.55554	0.77676	0.72467	0.977041	0.949435	0.983702	0.83833
718	EMBV3_22181	Variant	GeneID:615953|CENPM:NM_001038686:204_cdna	615953	CENPM	MGC134606	centromere protein M	-0.074	-0.07	-0.005	0.58644	0.55268	0.97173	0.979909	0.877318	0.997481	0.79628
719	EMBV3_43567	Gene	GeneID:511642|LOC511642:XM_002688805:220_cdna	511642	LOC511642	NULL	similar to Olfactory receptor 18 (Olfactory receptor 145-1) (Olfactory receptor TPCR34)	0.15	0.194	-0.044	0.38139	0.1888	0.79238	0.957672	0.68759	0.986951	0.39644
720	EMBV3_24927	Gene	GeneID:539248|C10H14ORF1:NM_001035423:132_cdna	539248	C10H14ORF1	MGC127708	chromosome 14 open reading frame 1 ortholog	0.216	0.123	0.093	0.4416	0.60815	0.73636	0.968375	0.896766	0.983953	0.72759
721	EMBV3_28113	Gene	GeneID:521962|MLLT3:XM_002689544:13_cdna	521962	MLLT3	NULL	myeloid/lymphoid or mixed-lineage leukemia (trithorax homolog, Drosophila); translocated to, 3	-0.166	0.04	-0.205	0.26376	0.7542	0.16258	0.941086	0.944169	0.904996	0.35585
722	EMBV3_24466	Variant	GeneID:511094|TNNI3:NM_001040517:157_cdna	511094	TNNI3	NULL	troponin I type 3 (cardiac)	0.245	0.166	0.08	0.03622	0.09549	0.4783	0.881591	0.589459	0.959362	0.0799
723	EMBV3_42892	Gene	GeneID:534581|IL20RB:NM_001102175:54_cdna	534581	IL20RB	MGC140349	interleukin 20 receptor beta	-0.276	-0.272	-0.004	0.23033	0.16862	0.98702	0.938714	0.670126	0.999624	0.31069
724	EMBV3_17679	Gene	BVT0102_096863	GK000003.2:19756234-19762894	NULL	NULL	Novel Transcribed Region; evidence: embryonic ESTs	-0.101	0.079	-0.18	0.31169	0.35612	0.07194	0.949418	0.788623	0.898407	0.19114
725	EMBV3_15885	Gene	GeneID:618618|CREG2:XM_002691175:5_cdna	618618	CREG2	NULL	cellular repressor of E1A-stimulated genes 2	0.177	0.057	0.12	0.52344	0.80906	0.66136	0.974704	0.956545	0.97898	0.81268
726	EMBV3_32902	Variant	GeneID:618047|DNAJC15:NM_001080332:220_cdna	618047	DNAJC15	MGC148559	DnaJ (Hsp40) homolog, subfamily C, member 15	-0.123	-0.032	-0.091	0.42589	0.80721	0.5504	0.967419	0.956448	0.967299	0.7197
727	EMBV3_32824	Gene	GeneID:100299061|LOC100299061:XM_002699873:91_cdna	100299061	LOC100299061	NULL	hypothetical LOC100299061	0.457	0.139	0.317	0.03002	0.42733	0.12037	0.881591	0.825623	0.904687	0.09006
728	EMBV3_04068	Gene	BVT0102_107132	GK000014.2:78593627-78599362	NULL	NULL	Novel Transcribed Region; evidence: embryonic ESTs	0.108	0.11	-0.002	0.37226	0.28976	0.98604	0.957513	0.758221	0.999484	0.50807
729	EMBV3_34579	Control	NULL	NULL	NULL	NULL	NULL	-0.148	-0.32	0.172	0.46459	0.06969	0.38792	0.969043	0.547925	0.948091	0.18793
730	EMBV3_06383	Gene	BVT0102_155689	GK000019.2:62496101-62506949	NULL	NULL	Novel Transcribed Region; evidence: embryonic ESTs	0.24	0.358	-0.117	0.22642	0.03944	0.54714	0.938714	0.487506	0.966047	0.11159
731	EMBV3_43617	Variant	GeneID:506990|PPDPF:NM_001075294:907_cdna	506990	PPDPF	C13H20orf149 C20orf149	pancreatic progenitor cell differentiation and proliferation factor	0.158	-0.06	0.218	0.24245	0.60366	0.10542	0.938714	0.894632	0.899927	0.26063
732	EMBV3_39873	Control	NULL	NULL	NULL	NULL	NULL	0.01	0.087	-0.076	0.93696	0.44351	0.5572	0.997843	0.832421	0.967997	0.71149
734	EMBV3_27703	Gene	GeneID:540766|SP3:XM_002685296:106_cdna	540766	SP3	NULL	Sp3 transcription factor	0.036	0.179	-0.143	0.75526	0.07631	0.21342	0.991321	0.559924	0.912322	0.1769
735	EMBV3_00110	Gene	BVT0102_425244	GK000017.2:1931372-2059568	NULL	NULL	Novel Transcribed Region; evidence: embryonic ESTs	-0.133	-0.068	-0.065	0.25542	0.4945	0.57113	0.938743	0.855917	0.970378	0.50962
736	EMBV3_13212	Control	NULL	NULL	NULL	NULL	NULL	-0.005	-0.117	0.112	0.96754	0.28593	0.37427	0.998392	0.756149	0.947599	0.49976
738	EMBV3_04561	Gene	BVT0102_099756	GK000007.2:15294692-15302188	NULL	NULL	Novel Transcribed Region; evidence: embryonic ESTs	0.242	0.123	0.119	0.22548	0.46853	0.54355	0.938714	0.844228	0.966047	0.46544
739	EMBV3_05643	Control	GeneID:539790|POGK:NM_001099100:35_cdna	539790	POGK	MGC151637	pogo transposable element with KRAB domain	-0.276	-0.128	-0.149	0.01096	0.15771	0.15233	0.881591	0.659203	0.904996	0.03645
740	EMBV3_11256	Gene	GeneID:508782|C22H3ORF64:NM_001077882:20_cdna	508782	C22H3ORF64	MGC143280	chromosome 3 open reading frame 64 ortholog	0.171	0.105	0.067	0.13815	0.28722	0.55355	0.909049	0.756707	0.967895	0.29804
741	EMBV3_10586	Gene	GeneID:520598|PLIN1:NM_001083699:123_cdna	520598	PLIN1	MGC138955 PLIN	perilipin 1	0.157	0.036	0.121	0.26901	0.76346	0.38764	0.941366	0.946446	0.948091	0.5262
742	EMBV3_16931	Gene	GeneID:512456|PSMD7:NM_001034423:201_cdna	512456	PSMD7	MGC128537	proteasome (prosome, macropain) 26S subunit, non-ATPase, 7	-0.041	0.075	-0.116	0.70342	0.41967	0.27917	0.987645	0.821807	0.929214	0.5128
743	EMBV3_05385	Variant	GeneID:100139040|JMJD8:XM_002697969:700_cdna	100139040	JMJD8	NULL	jumonji domain containing 8	-0.268	-0.108	-0.159	0.01985	0.25802	0.15024	0.881591	0.736708	0.904996	0.06387
744	EMBV3_06127	Gene	GeneID:532597|WAC:XM_002692128:87_cdna	532597	WAC	NULL	WW domain containing adaptor with coiled-coil	-0.288	-0.204	-0.084	0.02609	0.06355	0.49624	0.881591	0.534387	0.963184	0.05353
745	EMBV3_23342	Gene	BVT0102_376370	GK000003.2:53862658-54031911	NULL	NULL	Novel Transcribed Region; evidence: embryonic ESTs	-0.181	0.018	-0.199	0.32706	0.90845	0.27515	0.95405	0.980717	0.929214	0.50957
746	EMBV3_30301	Gene	GeneID:538662|LSM2:NM_001101177:168_cdna	538662	LSM2	NULL	LSM2 homolog, U6 small nuclear RNA associated (S. cerevisiae)	-0.048	-0.131	0.083	0.70706	0.23516	0.51038	0.987645	0.719945	0.964401	0.4824
747	EMBV3_12098	Control	GeneID:511414|PPP1R13B:XM_002696847:685_cdna	511414	PPP1R13B	NULL	protein phosphatase 1, regulatory (inhibitor) subunit 13B	-0.203	-0.192	-0.011	0.18527	0.14473	0.94153	0.924154	0.647604	0.994563	0.25829
749	EMBV3_20700	Gene	GeneID:512771|ASL:NM_001034428:308_cdna	512771	ASL	ASAL MGC127503	argininosuccinate lyase	-0.241	-0.125	-0.115	0.13008	0.35366	0.45612	0.907854	0.787596	0.95757	0.3018
750	EMBV3_14053	Control	NULL	NULL	NULL	NULL	NULL	-0.16	-0.225	0.065	0.26296	0.07035	0.64358	0.941086	0.549221	0.976681	0.18024
751	EMBV3_28037	Gene	BVT0102_344118	GK000008.2:20028570-20315339	NULL	NULL	Novel Transcribed Region; evidence: embryonic ESTs	-0.135	0.021	-0.157	0.5544	0.91429	0.48887	0.976769	0.982025	0.961969	0.76876
752	EMBV3_38633	Gene	GeneID:100137875|LOC100137875:XM_002685670:446_cdna	100137875	LOC100137875	NULL	similar to MGC127538 protein	0.046	-0.013	0.059	0.92064	0.9745	0.89752	0.997489	0.994348	0.991768	0.99134
753	EMBV3_35686	Gene	BVT0102_104238	GK000006.2:7762499-7797198	NULL	NULL	Novel Transcribed Region; evidence: embryonic ESTs	0.045	-0.107	0.152	0.62304	0.18113	0.09996	0.983022	0.68169	0.899299	0.19936
754	EMBV3_30529	Gene	GeneID:507280|TM4SF18:NM_001034287:17_cdna	507280	TM4SF18	MGC126972	transmembrane 4 L six family member 18	0.01	-0.018	0.028	0.95388	0.90285	0.86918	0.998034	0.979312	0.990612	0.98464
755	EMBV3_10121	Gene	GeneID:539087|MGC134419:NM_001038181:87_cdna	539087	MGC134419	NULL	hypothetical LOC539087	-0.003	-0.096	0.094	0.97901	0.2567	0.33626	0.998392	0.735548	0.940598	0.45245
756	EMBV3_24001	Gene	GeneID:533554|FBXO38:XM_002689284:107_cdna	533554	FBXO38	NULL	F-box protein 38	0.052	0.153	-0.101	0.50948	0.02876	0.20116	0.973295	0.467132	0.910025	0.0831
757	EMBV3_00651	Gene	GeneID:613932|PLD3:NM_001078041:727_cdna	613932	PLD3	NULL	phospholipase D family, member 3	-0.207	-0.384	0.176	0.23325	0.01275	0.30287	0.938714	0.43924	0.93159	0.04312
760	EMBV3_17206	Gene	GeneID:514940|IVNS1ABP:NM_001046184:66_cdna	514940	IVNS1ABP	MGC134425	influenza virus NS1A binding protein	-0.483	-0.112	-0.371	0.004	0.41051	0.02219	0.881591	0.81787	0.865009	0.01309
761	EMBV3_02856	Gene	BVV0102_256340	GK000011.2:99437852-99441597	NULL	NULL	Novel Transcribed Region; evidence: embryonic ESTs	-0.047	0.037	-0.084	0.63752	0.6595	0.39113	0.98373	0.914625	0.948091	0.68623
762	EMBV3_24619	Control	NULL	NULL	NULL	NULL	NULL	-0.061	0.105	-0.166	0.66261	0.38338	0.23292	0.985062	0.805266	0.918132	0.44813
763	EMBV3_06345	Variant	GeneID:520564|LITAF:NM_001046252:198_cdna	520564	LITAF	MGC137407	lipopolysaccharide-induced TNF factor	-0.199	-0.295	0.097	0.24301	0.0467	0.56218	0.938714	0.498892	0.968859	0.12929
764	EMBV3_35456	Variant	GeneID:613523|EAF2:NM_001046507:95_cdna	613523	EAF2	MGC137120	ELL associated factor 2	0.219	-0.035	0.253	0.09374	0.75328	0.0507	0.896726	0.94382	0.88544	0.12416
765	EMBV3_15539	Gene	BVV0102_235797	GK000020.2:36656529-36707137	NULL	NULL	Novel Transcribed Region; evidence: embryonic ESTs	0.042	0.137	-0.095	0.73164	0.19446	0.43001	0.98979	0.690216	0.951748	0.4116
767	EMBV3_25887	Gene	GeneID:511442|TSG118:NM_001166606:335_cdna	511442	TSG118	NULL	protein C16orf88 homolog	-0.03	-0.023	-0.007	0.81962	0.83677	0.95838	0.99373	0.962559	0.995969	0.96729
768	EMBV3_01555	Gene	GeneID:615690|FAM3C:NM_001099147:70_cdna	615690	FAM3C	MGC142886	family with sequence similarity 3, member C	-0.121	-0.03	-0.091	0.32755	0.77627	0.45376	0.95405	0.94917	0.95757	0.60641
769	EMBV3_34224	Gene	BVT0102_052339	GK000001.2:72608811-72670962	NULL	NULL	Novel Transcribed Region; evidence: embryonic ESTs	0.134	-0.081	0.216	0.44359	0.58867	0.21577	0.968375	0.8898	0.912501	0.45998
770	EMBV3_29043	Gene	BVT0102_115987	GK000008.2:63335305-63338252	NULL	NULL	Novel Transcribed Region; evidence: embryonic ESTs	-0.1	0.002	-0.102	0.252	0.97955	0.23689	0.938714	0.995373	0.919095	0.43116
771	EMBV3_34293	Gene	GeneID:533145|PHLDB3:NM_001099056:304_cdna	533145	PHLDB3	MGC152326	pleckstrin homology-like domain, family B, member 3	-0.16	-0.268	0.107	0.29456	0.04519	0.47427	0.946455	0.49389	0.958813	0.12954
773	EMBV3_35934	Gene	GeneID:507840|SSNA1:NM_001015539:65_cdna	507840	SSNA1	MGC134401 N14 NA14	Sjogren syndrome nuclear autoantigen 1	-0.109	-0.048	-0.06	0.23106	0.53121	0.49754	0.938714	0.869177	0.96376	0.48109
774	EMBV3_18023	Control	NULL	NULL	NULL	NULL	NULL	0.106	-0.011	0.117	0.46416	0.92773	0.41223	0.968734	0.985409	0.950246	0.68418
775	EMBV3_38640	Gene	GeneID:517052|GOLM1:XM_002689818:16_cdna	517052	GOLM1	NULL	golgi membrane protein 1	-0.071	-0.127	0.056	0.52463	0.1857	0.60584	0.974704	0.685888	0.971399	0.41129
776	(+)E1A_r60_a97							-0.108	0.082	-0.19	0.53563	0.58094	0.27075	0.975554	0.887569	0.927208	0.53836
777	EMBV3_18271	Gene	GeneID:516077|BNIP2:XM_002690851:196_cdna	516077	BNIP2	NULL	BCL2/adenovirus E1B 19kDa interacting protein 2	0.02	-0.071	0.091	0.88014	0.52836	0.48393	0.994727	0.868639	0.960616	0.72794
778	EMBV3_19836	Gene	GeneID:617538|IL17C:XM_002694857:806_cdna	617538	IL17C	NULL	interleukin 17C	-0.156	-0.018	-0.138	0.16255	0.84857	0.20937	0.915994	0.966168	0.912322	0.33198
779	EMBV3_39381	Variant	GeneID:613653|ITPA:NM_001076282:1270_cdna	613653	ITPA	MGC137583	inosine triphosphatase (nucleoside triphosphate pyrophosphatase)	-0.014	-0.027	0.013	0.92269	0.82315	0.92361	0.997489	0.958909	0.994366	0.975
780	EMBV3_24583	Control	NULL	NULL	NULL	NULL	NULL	0.007	0.002	0.004	0.96059	0.98301	0.9748	0.998392	0.9963	0.997939	0.99876
782	EMBV3_13912	Variant	GeneID:537349|DZIP3:NM_001076092:101_cdna	537349	DZIP3	MGC137859	DAZ interacting protein 3, zinc finger	-0.363	-0.061	-0.302	0.00867	0.59161	0.02482	0.881591	0.891012	0.865009	0.02387
812	EMBV3_20277	Control	GeneID:616003|TM6SF1:NM_001102295:54_cdna	616003	TM6SF1	MGC159520	transmembrane 6 superfamily member 1	0.334	0.009	0.325	0.13462	0.96	0.14032	0.908917	0.990802	0.904996	0.25543
813	EMBV3_24304	Gene	BVT0102_107260	GK000012.2:28794299-29241245	NULL	NULL	Novel Transcribed Region; evidence: embryonic ESTs	0.148	-0.029	0.176	0.14634	0.73911	0.08063	0.910601	0.940282	0.898407	0.19347
814	EMBV3_08171	Gene	BVV0102_082392	GK000013.2:29835885-29840389	NULL	NULL	Novel Transcribed Region; evidence: embryonic ESTs	0.153	0.183	-0.03	0.16649	0.05639	0.78069	0.91647	0.520038	0.985718	0.13453
815	EMBV3_09601	Gene	BVT0102_190267	GK000030.2:102495303-102587818	NULL	NULL	Novel Transcribed Region; evidence: embryonic ESTs	-0.102	-0.088	-0.014	0.38663	0.38475	0.90212	0.957761	0.806435	0.992051	0.59104
816	EMBV3_13546	Gene	BVV0102_073778	GK000003.2:22646402-22676254	NULL	NULL	Novel Transcribed Region; evidence: embryonic ESTs	-0.023	0.104	-0.127	0.81263	0.22638	0.19786	0.993703	0.713	0.907886	0.33044
818	EMBV3_05716	Control	NULL	NULL	NULL	NULL	NULL	-0.099	-0.012	-0.087	0.49461	0.9256	0.54057	0.971797	0.985053	0.965591	0.76787
819	EMBV3_19682	Gene	GeneID:524523|TIFAB:XM_002689202:89_cdna	524523	TIFAB	NULL	TRAF-interacting protein with forkhead-associated domain, family member B	-0.04	-0.123	0.083	0.75825	0.2725	0.51743	0.99174	0.745933	0.964401	0.53222
820	EMBV3_15961	Gene	GeneID:529056|PLEKHJ1:NM_001034569:60_cdna	529056	PLEKHJ1	MGC126988	pleckstrin homology domain containing, family J member 1	-0.085	0.011	-0.096	0.34865	0.88668	0.28398	0.955632	0.975879	0.929214	0.52808
821	EMBV3_02830	Gene	BVV0102_138453	GK000021.2:13422064-13573053	NULL	NULL	Novel Transcribed Region; evidence: embryonic ESTs	0.057	0.057	0	0.55098	0.4865	0.99943	0.976395	0.852627	0.999956	0.7432
822	EMBV3_10702	Gene	GeneID:513045|MYBBP1A:XM_002695761:230_cdna	513045	MYBBP1A	NULL	MYB binding protein (P160) 1a	0.013	-0.069	0.082	0.9052	0.45015	0.43751	0.99701	0.836091	0.952742	0.65848
824	EMBV3_43216	Gene	GeneID:534352|MRPL18:NM_001034608:25_cdna	534352	MRPL18	MGC128595	mitochondrial ribosomal protein L18	0.045	0.287	-0.243	0.60793	0.00039	0.00688	0.981442	0.315927	0.865009	0.0009
825	EMBV3_33268	Gene	BVT0102_215532	GK000011.2:71242729-71329771	NULL	NULL	Novel Transcribed Region; evidence: embryonic ESTs	0.109	0.281	-0.172	0.42616	0.0209	0.2085	0.967419	0.454533	0.912322	0.06449
826	EMBV3_05335	Control	NULL	NULL	NULL	NULL	NULL	-0.003	-0.043	0.04	0.98049	0.65081	0.71229	0.998392	0.911606	0.982753	0.88385
829	EMBV3_34878	Gene	BVV0102_090432	GK000021.2:2046876-2346807	NULL	NULL	Novel Transcribed Region; evidence: embryonic ESTs	-0.207	-0.307	0.1	0.22769	0.04049	0.55164	0.938714	0.487506	0.967522	0.11406
831	EMBV3_03164	Gene	GeneID:516565|ASAM:NM_001098043:125_cdna	516565	ASAM	MGC154969	adipocyte-specific adhesion molecule	-0.177	-0.193	0.016	0.34946	0.23543	0.93091	0.955632	0.720195	0.994563	0.44282
832	EMBV3_20448	Gene	BVT0102_113094	GK000021.2:45340794-45354859	NULL	NULL	Novel Transcribed Region; evidence: embryonic ESTs	-0.105	-0.154	0.049	0.38188	0.13797	0.67684	0.957672	0.641092	0.981412	0.31949
833	EMBV3_33491	Gene	GeneID:516864|ALDH1L2:XM_002687645:816_cdna	516864	ALDH1L2	NULL	aldehyde dehydrogenase 1 family, member L2	-0.032	0.118	-0.15	0.8703	0.48778	0.4428	0.994727	0.852909	0.954869	0.68203
834	EMBV3_21487	Gene	GeneID:100139604|LOC100139604:XM_002707879:2_cdna	100139604	LOC100139604	NULL	similar to mCG1039243	0.07	-0.046	0.116	0.6597	0.73481	0.45996	0.984879	0.939144	0.957692	0.75795
835	EMBV3_13659	Gene	GeneID:616366|PODXL:XM_002686960:8_cdna	616366	PODXL	NULL	podocalyxin-like	-0.05	0.044	-0.094	0.68453	0.6794	0.44195	0.985915	0.920745	0.95476	0.73747
836	EMBV3_41771	Gene	GeneID:520468|TMEM136:NM_001075806:131_cdna	520468	TMEM136	MGC139257	transmembrane protein 136	-0.11	0.275	-0.385	0.43235	0.02657	0.0078	0.967491	0.4643	0.865009	0.01474
837	EMBV3_22546	Gene	GeneID:511147|CDK13:XM_002686897:83_cdna	511147	CDK13	CDC2L5	cyclin-dependent kinase 13	0.113	0.184	-0.071	0.16872	0.01095	0.37202	0.91647	0.423851	0.946813	0.03677
838	EMBV3_07267	Gene	GeneID:767926|COMMD3:NM_001076999:163_cdna	767926	COMMD3	MGC128365	COMM domain containing 3	0.031	0.09	-0.059	0.75211	0.29208	0.54813	0.991029	0.759314	0.966103	0.56143
839	EMBV3_02634	Gene	BVV0102_173383	GK000016.2:57682388-57694738	NULL	NULL	Novel Transcribed Region; evidence: embryonic ESTs	-0.216	-0.075	-0.141	0.04186	0.3963	0.17257	0.881591	0.811731	0.904996	0.12229
840	EMBV3_13213	Gene	BVV0102_038006	GK000018.2:47063866-47089345	NULL	NULL	Novel Transcribed Region; evidence: embryonic ESTs	0.056	0.116	-0.06	0.63102	0.24709	0.59867	0.98373	0.728631	0.970758	0.50678
841	EMBV3_30832	Gene	GeneID:783726|LOC783726:XM_002687535:516_cdna	783726	LOC783726	NULL	similar to ubiquitin-like/S30 ribosomal fusion protein	0.137	0.128	0.008	0.27206	0.23016	0.94445	0.941366	0.715331	0.994682	0.39652
842	EMBV3_29608	Gene	GeneID:281989|PLUNC:NM_174426:733_cdna	281989	PLUNC	MGC140393	palate, lung and nasal epithelium associated	-0.071	-0.4	0.329	0.83374	0.17443	0.32912	0.994294	0.677192	0.939426	0.35665
843	EMBV3_16611	Control	NULL	NULL	NULL	NULL	NULL	-0.034	0.023	-0.057	0.72493	0.78164	0.55075	0.989023	0.950035	0.967468	0.83459
845	EMBV3_39925	Gene	GeneID:525246|JAK2:XM_002689603:8_cdna	525246	JAK2	NULL	Janus kinase 2	0.077	0.241	-0.165	0.44658	0.00741	0.10113	0.96846	0.403035	0.899299	0.02339
846	EMBV3_11588	Control	GeneID:614391|SORBS2:NM_001079787:79_cdna	614391	SORBS2	Argbp2 MGC157359	sorbin and SH3 domain containing 2	0.06	0.003	0.057	0.63336	0.97939	0.64461	0.98373	0.995298	0.976681	0.87188
848	EMBV3_39894	Variant	GeneID:508143|MRPS17:NM_001024500:272_cdna	508143	MRPS17	MGC137051	mitochondrial ribosomal protein S17	0.069	0.209	-0.14	0.61306	0.07821	0.29752	0.982229	0.56269	0.930783	0.19766
849	EMBV3_22080	Control	NULL	NULL	NULL	NULL	NULL	-0.099	-0.027	-0.072	0.51309	0.83203	0.6313	0.973295	0.960983	0.973905	0.80198
852	EMBV3_11437	Control	GeneID:514537|PCDH7:XM_002688187:12_cdna	514537	PCDH7	NULL	protocadherin 7	0.007	0.033	-0.026	0.95442	0.76516	0.84012	0.998034	0.946504	0.989502	0.95235
854	EMBV3_26559	Gene	BVV0102_042619	GK000019.2:21188065-21308164	NULL	NULL	Novel Transcribed Region; evidence: embryonic ESTs	-0.148	-0.022	-0.126	0.22792	0.83524	0.29557	0.938714	0.962048	0.930783	0.44761
855	EMBV3_40309	Gene	GeneID:535676|PPIL4:XM_002690318:11_cdna	535676	PPIL4	NULL	peptidylprolyl isomerase (cyclophilin)-like 4	-0.01	0.214	-0.224	0.92139	0.02027	0.03347	0.997489	0.45272	0.865009	0.03139
856	EMBV3_23948	Gene	GeneID:529757|LTB:XM_002697371:378_cdna	529757	LTB	NULL	lymphotoxin beta (TNF superfamily, member 3)	0.192	0.022	0.169	0.4594	0.91942	0.50733	0.96846	0.983229	0.964401	0.73352
858	EMBV3_42166	Gene	GeneID:614759|LSM3:NM_001037487:37_cdna	614759	LSM3	MGC133527	LSM3 homolog, U6 small nuclear RNA associated (S. cerevisiae)	0.151	0.244	-0.093	0.2087	0.02084	0.42892	0.932773	0.454533	0.951748	0.06531
859	EMBV3_13892	Variant	GeneID:512354|WDR47:XM_002686156:291_cdna	512354	WDR47	NULL	WD repeat domain 47	-0.128	0.183	-0.311	0.23163	0.05015	0.00488	0.938714	0.505877	0.865009	0.01353
860	EMBV3_19218	Variant	GeneID:532555|GOLPH3L:NM_001099052:124_cdna	532555	GOLPH3L	MGC166159	golgi phosphoprotein 3-like	-0.249	-0.013	-0.237	0.11595	0.92379	0.13005	0.902577	0.984478	0.904687	0.22901
861	EMBV3_31352	Gene	GeneID:528741|KCNQ4:XM_002686538:759_cdna	528741	KCNQ4	NULL	potassium voltage-gated channel, KQT-like subfamily, member 4	-0.24	-0.036	-0.204	0.08336	0.75726	0.13367	0.891993	0.945182	0.904687	0.19195
863	EMBV3_06019	Gene	BVT0102_026331	GK000005.2:98576591-98721536	NULL	NULL	Novel Transcribed Region; evidence: embryonic ESTs	-0.312	-0.052	-0.26	0.04862	0.69585	0.09292	0.881591	0.926349	0.899299	0.12047
864	EMBV3_15015	Gene	GeneID:540410|GPR162:NM_001076217:61_cdna	540410	GPR162	MGC139453	G protein-coupled receptor 162	-0.147	0.06	-0.207	0.46836	0.72834	0.30185	0.970044	0.936766	0.93159	0.58002
865	EMBV3_29476	Control	NULL	NULL	NULL	NULL	NULL	0.027	0.044	-0.017	0.78094	0.60033	0.86185	0.993244	0.893807	0.989907	0.86905
867	EMBV3_21043	Variant	GeneID:515671|RABL2B:NM_001034508:43_cdna	515671	RABL2B	MGC127908 RABL2A	RAB, member of RAS oncogene family-like 2B	-0.154	-0.198	0.044	0.28833	0.11489	0.75776	0.943779	0.616886	0.984705	0.26326
869	EMBV3_41395	Gene	BVV0101_025283	GK000017.2:47202359-47281592	NULL	NULL	Novel Transcribed Region; evidence: embryonic ESTs	-0.058	0.075	-0.133	0.75614	0.64229	0.47347	0.991549	0.909008	0.958813	0.75829
870	(+)E1A_r60_3							0.108	0.136	-0.028	0.49626	0.31936	0.85782	0.971797	0.770613	0.989907	0.58456
871	EMBV3_36160	Gene	GeneID:538897|YSK4:XM_002685415:23_cdna	538897	YSK4	NULL	YSK4 Sps1/Ste20-related kinase homolog (S. cerevisiae)	0.374	0.025	0.349	0.09639	0.89362	0.11533	0.897705	0.977196	0.904687	0.19713
873	EMBV3_22846	Gene	BVV0102_243075	GK000030.2:14084895-14203646	NULL	NULL	Novel Transcribed Region; evidence: embryonic ESTs	-0.653	-0.805	0.152	0.14544	0.0391	0.72794	0.910345	0.487446	0.983842	0.0987
874	EMBV3_13781	Gene	GeneID:614306|DUSP9:XM_002699742:189_cdna	614306	DUSP9	NULL	dual specificity phosphatase 9	-0.053	-0.178	0.125	0.7046	0.14333	0.36776	0.987645	0.645589	0.945942	0.3224
875	EMBV3_29144	Gene	GeneID:504509|ZAP70:XM_002691140:154_cdna	504509	ZAP70	NULL	zeta-chain (TCR) associated protein kinase 70kDa	0.126	0.103	0.024	0.45886	0.48284	0.88716	0.96846	0.851068	0.990841	0.69443
876	EMBV3_20041	Control	NULL	NULL	NULL	NULL	NULL	0	-0.113	0.114	0.99711	0.21991	0.28357	0.999764	0.709146	0.929214	0.38752
877	EMBV3_10320	Gene	BVV0102_279215	GK000025.2:20165903-20189254	NULL	NULL	Novel Transcribed Region; evidence: embryonic ESTs	-0.084	-0.017	-0.067	0.5231	0.88004	0.60508	0.974704	0.973175	0.971318	0.80431
878	EMBV3_06578	Gene	GeneID:507217|LNP1:XM_002684709:38_cdna	507217	LNP1	NULL	leukemia NUP98 fusion partner 1	0.29	0.178	0.111	0.02035	0.09	0.35131	0.881591	0.578101	0.944836	0.0517
879	EMBV3_22545	Gene	GeneID:508359|MRPL49:NM_001014871:548_cdna	508359	MRPL49	MGC142600	mitochondrial ribosomal protein L49	0.069	-0.004	0.073	0.47568	0.95829	0.44245	0.970044	0.990483	0.954781	0.70961
881	EMBV3_33292	Control	GeneID:282257|IFNAR1:NM_174552:16_cdna	282257	IFNAR1	NULL	interferon, alpha; receptor	-0.196	-0.154	-0.041	0.24226	0.28112	0.8007	0.938714	0.753082	0.987301	0.41317
882	EMBV3_27277	Control	NULL	NULL	NULL	NULL	NULL	-0.039	-0.111	0.071	0.77873	0.35979	0.60697	0.993244	0.790441	0.971418	0.64723
883	EMBV3_16788	Control	NULL	NULL	NULL	NULL	NULL	-0.139	-0.127	-0.012	0.25949	0.22846	0.92338	0.940228	0.714062	0.994366	0.38677
884	EMBV3_01239	Gene	GeneID:513230|PITRM1:XM_002692191:83_cdna	513230	PITRM1	NULL	pitrilysin metallopeptidase 1	0.131	0.046	0.085	0.31411	0.67635	0.50768	0.95053	0.919623	0.964401	0.59805
886	EMBV3_22393	Gene	GeneID:518665|ARL16:XM_002696140:290_cdna	518665	ARL16	NULL	ADP-ribosylation factor-like 16	0.175	0.19	-0.015	0.14155	0.06466	0.8959	0.909049	0.535581	0.991768	0.13914
887	EMBV3_25921	Gene	GeneID:524207|KBTBD3:XM_002692923:46_cdna	524207	KBTBD3	NULL	kelch repeat and BTB (POZ) domain containing 3	-0.307	-0.248	-0.059	0.05875	0.07406	0.7064	0.881591	0.554554	0.982753	0.0967
888	EMBV3_24773	Gene	GeneID:527124|CDKN2B:NM_001075894:89_cdna	527124	CDKN2B	MTS2	cyclin-dependent kinase inhibitor 2B (p15, inhibits CDK4)	0.219	0.12	0.099	0.19165	0.39975	0.5469	0.926858	0.812962	0.966047	0.40484
889	EMBV3_37253	Gene	GeneID:618267|AP4S1:NM_001040603:56_cdna	618267	AP4S1	MGC128561	adaptor-related protein complex 4, sigma 1 subunit	0.024	0.039	-0.015	0.83096	0.68343	0.89003	0.994294	0.922531	0.991065	0.9186
890	EMBV3_04472	Gene	BVV0102_102796	GK000015.2:16164156-16242000	NULL	NULL	Novel Transcribed Region; evidence: embryonic ESTs	0.049	0.051	-0.001	0.66295	0.60123	0.98998	0.985062	0.894259	0.999663	0.84841
891	EMBV3_08089	Gene	GeneID:100299286|LOC100299286:XR_084083:496_cdna	100299286	LOC100299286	NULL	similar to dynamin associated protein 160	-0.089	-0.031	-0.058	0.63084	0.844	0.75147	0.98373	0.964075	0.984641	0.88942
892	EMBV3_36137	Gene	GeneID:782162|LOC782162:XR_084584:101_cdna	782162	LOC782162	NULL	similar to solute carrier family 25, member 32	0.043	-0.076	0.118	0.76677	0.54019	0.40615	0.99236	0.871439	0.949445	0.67578
893	EMBV3_25141	Gene	GeneID:512938|UBD:XM_002697379:19_cdna	512938	UBD	NULL	ubiquitin D	-0.042	-0.388	0.346	0.88851	0.13774	0.24744	0.995008	0.640973	0.922233	0.27743
894	EMBV3_41502	Variant	GeneID:614688|POLB:NM_001034764:97_cdna	614688	POLB	MGC128623	polymerase (DNA directed), beta	0.166	0.251	-0.085	0.22028	0.03399	0.52061	0.938714	0.479589	0.964401	0.09856
895	EMBV3_34274	Gene	BVT0102_004755	GK000002.2:122154155-122169393	NULL	NULL	Novel Transcribed Region; evidence: embryonic ESTs	0.337	0.297	0.04	0.09194	0.0834	0.8365	0.896726	0.569903	0.988969	0.13285
896	EMBV3_19710	Gene	GeneID:538487|LOC538487:XM_002697959:671_cdna	538487	LOC538487	NULL	similar to UPF0472 protein C16orf72	-0.183	-0.136	-0.047	0.10817	0.16222	0.66998	0.901696	0.663711	0.979562	0.20483
897	EMBV3_38785	Gene	BVT0102_136864	GK000025.2:41956713-41960219	NULL	NULL	Novel Transcribed Region; evidence: embryonic ESTs	-0.198	-0.225	0.028	0.18791	0.08214	0.84844	0.924472	0.568643	0.989907	0.18225
899	EMBV3_27860	Variant	GeneID:508900|IST1:NM_001034335:156_cdna	508900	IST1	KIAA0174 MGC128433	KIAA0174	-0.23	-0.076	-0.154	0.09	0.50427	0.24602	0.896726	0.860043	0.922045	0.23177
900	EMBV3_15313	Gene	BVT0101_054045	GK000001.2:89361646-90517078	NULL	NULL	Novel Transcribed Region; evidence: embryonic ESTs	0.123	0.082	0.041	0.40492	0.51461	0.77926	0.962081	0.86392	0.98563	0.66994
901	EMBV3_32069	Gene	GeneID:527458|KLHL26:XM_002688529:115_cdna	527458	KLHL26	NULL	kelch-like 26 (Drosophila)	0.035	0.057	-0.022	0.69088	0.45395	0.80295	0.98661	0.837298	0.987301	0.75075
902	EMBV3_06053	Gene	GeneID:404053|TUBA1A:NM_001166505:23_cdna	404053	TUBA1A	TUBA1C	tubulin, alpha 1a	0.084	-0.042	0.126	0.43514	0.64487	0.23626	0.967813	0.909847	0.919095	0.49084
903	EMBV3_04961	Gene	GeneID:533243|ZNF143:NM_001102154:161_cdna	533243	ZNF143	MGC165926	zinc finger protein 143	-0.134	-0.138	0.004	0.30725	0.22281	0.97796	0.948058	0.710732	0.998513	0.40951
904	EMBV3_39982	Gene	BVV0102_043102	GK000023.2:44536871-44660174	NULL	NULL	Novel Transcribed Region; evidence: embryonic ESTs	-0.235	-0.023	-0.212	0.13109	0.85879	0.16698	0.90816	0.968085	0.904996	0.2712
905	EMBV3_00157	Control	GeneID:523846|SPOCK2:NM_001101115:335_cdna	523846	SPOCK2	NULL	sparc/osteonectin, cwcv and kazal-like domains proteoglycan (testican) 2	0.09	0.02	0.07	0.53906	0.87487	0.62647	0.975554	0.972154	0.973456	0.81906
906	EMBV3_26265	Control	NULL	NULL	NULL	NULL	NULL	-0.251	-0.184	-0.067	0.08792	0.1428	0.63713	0.896469	0.644828	0.975221	0.17032
908	EMBV3_41279	Variant	GeneID:525931|PDGFD:NM_001083706:14_cdna	525931	PDGFD	MGC139243	platelet derived growth factor D	-0.141	0.09	-0.232	0.2753	0.41268	0.07333	0.941366	0.818684	0.898407	0.19659
909	EMBV3_17252	Gene	GeneID:788201|LOC788201:XM_002690894:36_cdna	788201	LOC788201	NULL	hypothetical LOC788201	0.162	0.18	-0.018	0.13734	0.05592	0.86196	0.909049	0.519144	0.989907	0.12464
910	EMBV3_18978	Gene	GeneID:100337232|LOC100337232:XM_002692373:262_cdna	100337232	LOC100337232	NULL	ubiquitin-conjugating enzyme E2D 3-like	0.096	0.125	-0.029	0.36701	0.17321	0.78044	0.956742	0.675168	0.985648	0.37093
911	EMBV3_19454	Gene	GeneID:519816|AASDHPPT:XM_002692918:32_cdna	519816	AASDHPPT	NULL	aminoadipate-semialdehyde dehydrogenase-phosphopantetheinyl transferase	-0.051	0.293	-0.344	0.64443	0.00327	0.00277	0.983833	0.39056	0.865009	0.00243
912	EMBV3_39048	Control	NULL	NULL	NULL	NULL	NULL	-0.059	0.05	-0.109	0.54222	0.54345	0.25478	0.976093	0.872435	0.924224	0.5133
914	EMBV3_13354	Control	NULL	NULL	NULL	NULL	NULL	-0.015	0.076	-0.091	0.90555	0.4879	0.46996	0.99701	0.852918	0.958116	0.69935
915	EMBV3_34173	Gene	BVV0102_113115	GK000011.2:71349194-71403123	NULL	NULL	Novel Transcribed Region; evidence: embryonic ESTs	-0.158	-0.068	-0.09	0.17798	0.49204	0.43519	0.921827	0.854666	0.951748	0.39714
916	EMBV3_25922	Control	NULL	NULL	NULL	NULL	NULL	0.058	-0.011	0.069	0.54602	0.89286	0.46656	0.976395	0.97717	0.957846	0.75104
917	EMBV3_26821	Gene	GeneID:508151|DSG2:XM_002697712:33_cdna	508151	DSG2	NULL	desmoglein 2	-0.075	0.145	-0.221	0.50701	0.13959	0.0538	0.973295	0.64332	0.888346	0.11846
919	EMBV3_03118	Gene	GeneID:513049|ATG101:NM_001046134:3_cdna	513049	ATG101	C12orf44 C5H12orf44 MGC128883	autophagy-related protein 101	-0.053	0.078	-0.131	0.62753	0.41069	0.23044	0.983072	0.81787	0.916845	0.4543
920	EMBV3_34951	Gene	GeneID:618738|SULT4A1:NM_001076518:216_cdna	618738	SULT4A1	NULL	sulfotransferase family 4A, member 1	-0.275	0.092	-0.367	0.33778	0.70731	0.19706	0.954411	0.930461	0.907886	0.42313
921	EMBV3_35025	Gene	GeneID:618753|RNF187:NM_001164265:46_cdna	618753	RNF187	NULL	ring finger protein 187	0.188	0.029	0.16	0.13335	0.78722	0.19506	0.908917	0.95161	0.907886	0.28942
923	EMBV3_39153	Gene	GeneID:532203|MRPL24:NM_001034576:165_cdna	532203	MRPL24	MGC127920	mitochondrial ribosomal protein L24	-0.049	0.053	-0.102	0.6543	0.57095	0.34594	0.984801	0.884297	0.94314	0.62648
924	EMBV3_25473	Gene	GeneID:520428|CDC14B:XM_002689832:29_cdna	520428	CDC14B	NULL	CDC14 cell division cycle 14 homolog B (S. cerevisiae)	0.168	0.13	0.038	0.15984	0.20467	0.74159	0.915647	0.698945	0.984234	0.28605
927	EMBV3_36798	Gene	GeneID:615147|PION:XM_002686771:82_cdna	615147	PION	NULL	pigeon homolog (Drosophila)	-0.212	-0.079	-0.134	0.19921	0.57554	0.40949	0.930221	0.885647	0.94983	0.43378
928	EMBV3_12314	Control	NULL	NULL	NULL	NULL	NULL	-0.021	-0.127	0.106	0.89225	0.33844	0.48555	0.995542	0.780343	0.961057	0.59634
929	EMBV3_09193	Gene	GeneID:514829|C13H20orf135:NM_001038541:1075_cdna	514829	C13H20orf135	MGC134103	chromosome 20 open reading frame 135 ortholog	-0.112	-0.262	0.15	0.59132	0.14719	0.46559	0.979909	0.649754	0.957846	0.34214
930	EMBV3_15179	Control	NULL	NULL	NULL	NULL	NULL	-0.112	-0.141	0.029	0.14738	0.0368	0.70491	0.910601	0.483077	0.982753	0.09478
931	EMBV3_42590	Gene	BVV0102_167458	GK000003.2:66445669-66701406	NULL	NULL	Novel Transcribed Region; evidence: embryonic ESTs	-0.087	-0.197	0.11	0.66499	0.25586	0.57867	0.985062	0.734758	0.97056	0.51807
932	EMBV3_12548	Gene	GeneID:535442|SGSH:NM_001102189:5_cdna	535442	SGSH	MGC159451	N-sulfoglucosamine sulfohydrolase	-0.234	-0.326	0.092	0.05381	0.00251	0.43062	0.881591	0.382175	0.951748	0.00844
933	EMBV3_39695	Gene	GeneID:614765|FBXL8:NM_001076937:424_cdna	614765	FBXL8	MGC142707	F-box and leucine-rich repeat protein 8	-0.152	-0.09	-0.062	0.21039	0.3845	0.6011	0.933671	0.806254	0.970758	0.42593
934	EMBV3_35729	Gene	GeneID:530088|KRBA2:XM_002695875:378_cdna	530088	KRBA2	NULL	KRAB-A domain containing 2	0.259	0.065	0.194	0.00895	0.42314	0.0433	0.881591	0.823557	0.871459	0.02871
935	EMBV3_23202	Gene	BVT0102_107975	GK000030.2:4785666-4846777	NULL	NULL	Novel Transcribed Region; evidence: embryonic ESTs	-0.286	-0.241	-0.045	0.08618	0.09105	0.78148	0.891993	0.579609	0.985836	0.13461
936	EMBV3_29611	Gene	GeneID:505481|LOC505481:XM_002693783:70_cdna	505481	LOC505481	NULL	similar to Olfactory receptor 5B3 (Olfactory receptor OR11-239)	0.147	0.127	0.02	0.10991	0.10752	0.82154	0.901696	0.608534	0.988969	0.16833
938	EMBV3_41578	Gene	GeneID:513771|GORASP2:NM_001038535:1_cdna	513771	GORASP2	MGC133704	golgi reassembly stacking protein 2, 55kDa	0.075	-0.002	0.077	0.40258	0.97901	0.38372	0.961295	0.995298	0.948091	0.63514
939	EMBV3_16148	Gene	GeneID:534246|CCDC22:NM_001076016:93_cdna	534246	CCDC22	NULL	coiled-coil domain containing 22	0.057	-0.129	0.185	0.57659	0.14281	0.06903	0.979909	0.644828	0.897224	0.14155
941	EMBV3_40178	Control	NULL	NULL	NULL	NULL	NULL	0.166	-0.071	0.237	0.23356	0.54788	0.08749	0.938714	0.874627	0.899299	0.2257
944	EMBV3_42920	Variant	GeneID:507694|TMEM189:NM_001100315:928_cdna	507694	TMEM189	NULL	transmembrane protein 189	-0.049	-0.051	0.002	0.74695	0.69288	0.98707	0.990788	0.925513	0.999624	0.91151
946	EMBV3_11449	Gene	GeneID:527430|LOC527430:XM_002700229:206_cdna	527430	LOC527430	NULL	similar to Fth1 protein	0.104	0.122	-0.018	0.27017	0.13393	0.84525	0.941366	0.635302	0.989626	0.28637
948	(+)E1A_r60_a104							0.078	0.135	-0.057	0.63351	0.33729	0.72289	0.98373	0.779788	0.983702	0.62629
949	EMBV3_13825	Gene	GeneID:789163|LOC789163:XM_002695994:377_cdna	789163	LOC789163	NULL	hypothetical LOC789163	0.416	0.269	0.147	0.00444	0.02833	0.28395	0.881591	0.465678	0.929214	0.01075
950	EMBV3_13451	Control	NULL	NULL	NULL	NULL	NULL	0.037	0.095	-0.058	0.76186	0.36805	0.63239	0.992305	0.795745	0.974284	0.65929
953	EMBV3_37104	Gene	BVT0102_259346	GK000012.2:36166861-36187110	NULL	NULL	Novel Transcribed Region; evidence: embryonic ESTs	0.171	0.295	-0.124	0.2146	0.01522	0.35808	0.938714	0.447089	0.945093	0.0501
954	EMBV3_40615	Gene	GeneID:784844|TCEB3:NM_001102333:311_cdna	784844	TCEB3	MGC157191	transcription elongation factor B (SIII), polypeptide 3 (110kDa, elongin A)	-0.143	-0.302	0.159	0.36528	0.02971	0.3074	0.956391	0.467801	0.934369	0.09086
956	EMBV3_14690	Gene	GeneID:534664|C16H1ORF55:NM_001099065:71_cdna	534664	C16H1ORF55	MGC152505	chromosome 1 open reading frame 55 ortholog	-0.132	0.009	-0.141	0.31968	0.93538	0.28117	0.952716	0.987029	0.929214	0.51105
957	EMBV3_01998	Gene	GeneID:538691|HS3ST1:NM_001076122:2_cdna	538691	HS3ST1	MGC142451	heparan sulfate (glucosamine) 3-O-sulfotransferase 1	0.334	0.283	0.051	0.15386	0.15908	0.8216	0.913657	0.660582	0.988969	0.2479
958	EMBV3_34410	Gene	GeneID:511631|UBE2Q2:NM_001075530:64_cdna	511631	UBE2Q2	NULL	ubiquitin-conjugating enzyme E2Q family member 2	-0.02	0.081	-0.101	0.84958	0.37321	0.3349	0.99451	0.799904	0.939921	0.5412
959	EMBV3_08861	Gene	GeneID:616801|TRAF3IP2:NM_001035483:71_cdna	616801	TRAF3IP2	C6ORF4 MGC134034	TRAF3 interacting protein 2	-0.017	0.042	-0.06	0.89238	0.70216	0.63896	0.995542	0.928979	0.97558	0.87575
962	EMBV3_39616	Gene	GeneID:507385|ZBTB49:XM_002688427:40_cdna	507385	ZBTB49	ZNF509	zinc finger and BTB domain containing 49	0.101	0.272	-0.171	0.42015	0.01431	0.16802	0.965163	0.443535	0.904996	0.04525
963	EMBV3_06859	Control	NULL	NULL	NULL	NULL	NULL	0.022	-0.187	0.208	0.8621	0.08654	0.09609	0.994727	0.574203	0.899299	0.1342
965	EMBV3_35761	Gene	GeneID:399683|PLP2:NM_203363:36_cdna	399683	PLP2	NULL	proteolipid protein 2 (colonic epithelium-enriched)	0.078	0.059	0.019	0.56103	0.60869	0.8847	0.97824	0.896798	0.990841	0.80936
966	EMBV3_28577	Gene	BVV0102_367069	GK000023.2:32004355-32029121	NULL	NULL	Novel Transcribed Region; evidence: embryonic ESTs	-0.384	0.283	-0.667	0.22759	0.29808	0.03716	0.938714	0.762358	0.865009	0.10942
968	EMBV3_36038	Gene	GeneID:513397|DNAJA3:NM_001080270:147_cdna	513397	DNAJA3	MGC143373	DnaJ (Hsp40) homolog, subfamily A, member 3	-0.077	-0.011	-0.067	0.47224	0.90618	0.53049	0.970044	0.980199	0.964401	0.75022
970	(+)E1A_r60_a97							-0.138	0.159	-0.297	0.41066	0.2699	0.07724	0.962872	0.745632	0.898407	0.19134
971	EMBV3_01309	Gene	BVV0101_013273	GK000007.2:7919168-7923140	NULL	NULL	Novel Transcribed Region; evidence: embryonic ESTs	-0.151	0.105	-0.257	0.23127	0.32826	0.04301	0.938714	0.77628	0.871459	0.12472
972	EMBV3_33664	Gene	BVV0102_323711	GK000012.2:13266311-13381779	NULL	NULL	Novel Transcribed Region; evidence: embryonic ESTs	0.252	0.072	0.18	0.16182	0.63836	0.30724	0.915994	0.906848	0.934369	0.36538
973	EMBV3_17594	Gene	BVT0102_164411	GK000028.2:18361521-18363060	NULL	NULL	Novel Transcribed Region; evidence: embryonic ESTs	-0.167	0.033	-0.2	0.11353	0.70791	0.05613	0.901696	0.930555	0.889706	0.14117
974	EMBV3_37086	Gene	BVT0101_062196	GK000028.2:7466320-7879942	NULL	NULL	Novel Transcribed Region; evidence: embryonic ESTs	0.278	0.222	0.055	0.05996	0.07786	0.69786	0.881591	0.56193	0.982753	0.10047
975	EMBV3_01696	Variant	GeneID:508956|CUTA:NM_001075379:92_cdna	508956	CUTA	MGC140443	cutA divalent cation tolerance homolog (E. coli)	-0.033	0.048	-0.082	0.8318	0.71939	0.59825	0.994294	0.933482	0.970758	0.85864
977	EMBV3_19739	Variant	GeneID:507347|SIRT5:NM_001034295:56_cdna	507347	SIRT5	MGC128489	sirtuin (silent mating type information regulation 2 homolog) 5 (S. cerevisiae)	-0.261	-0.089	-0.173	0.19919	0.60773	0.38704	0.930221	0.896696	0.948091	0.43278
979	EMBV3_34970	Gene	GeneID:509139|ANKRD37:NM_001075392:25_cdna	509139	ANKRD37	MGC142530	ankyrin repeat domain 37	0.346	0.327	0.018	0.10301	0.07279	0.92869	0.901696	0.553957	0.994563	0.13005
980	EMBV3_06002	Gene	BVV0102_228735	GK000023.2:12940628-12964405	NULL	NULL	Novel Transcribed Region; evidence: embryonic ESTs	0.099	0.202	-0.103	0.57658	0.1872	0.55451	0.979909	0.687382	0.967895	0.41393
982	EMBV3_12295	Gene	GeneID:327706|NDUFB4:NM_175822:17_cdna	327706	NDUFB4	B15	NADH dehydrogenase (ubiquinone) 1 beta subcomplex, 4, 15kDa	-0.063	0.03	-0.092	0.55478	0.74572	0.38012	0.976769	0.9416	0.948091	0.67604
983	EMBV3_01673	Gene	BVT0102_281561	GK000025.2:9680638-9683201	NULL	NULL	Novel Transcribed Region; evidence: embryonic ESTs	-0.126	-0.238	0.112	0.30495	0.02741	0.35322	0.947326	0.465678	0.944991	0.08501
985	EMBV3_43060	Gene	BVT0102_313354	GK000025.2:28174956-28212478	NULL	NULL	Novel Transcribed Region; evidence: embryonic ESTs	-0.044	0.009	-0.053	0.74388	0.93649	0.68892	0.990784	0.987142	0.982101	0.91765
986	EMBV3_33096	Gene	GeneID:787719|LOC787719:XM_002687025:91_cdna	787719	LOC787719	NULL	similar to olfactory receptor 437	0.115	0.132	-0.018	0.35407	0.21363	0.8831	0.955912	0.705099	0.990841	0.4198
987	EMBV3_29578	Gene	GeneID:512651|CDC23:NM_001080266:22_cdna	512651	CDC23	MGC151719	cell division cycle 23 homolog (S. cerevisiae)	0.082	0.042	0.039	0.59129	0.74454	0.79333	0.979909	0.941305	0.987002	0.85999
988	EMBV3_33910	Gene	BVT0102_144024	GK000008.2:39188275-39195273	NULL	NULL	Novel Transcribed Region; evidence: embryonic ESTs	-0.155	0.04	-0.195	0.1606	0.67037	0.07611	0.915647	0.918195	0.898407	0.19088
989	EMBV3_03595	Gene	GeneID:100335527|LOC100335527:XM_002696771:454_cdna	100335527	LOC100335527	NULL	hypothetical protein LOC100335527	-0.04	0.249	-0.289	0.83185	0.12621	0.12342	0.994294	0.629754	0.904687	0.18976
990	EMBV3_24815	Gene	GeneID:507990|ASPN:NM_001034309:84_cdna	507990	ASPN	MGC128677	asporin	0.08	-0.206	0.286	0.70285	0.25367	0.17055	0.987645	0.733435	0.904996	0.31954
993	EMBV3_07019	Gene	GeneID:505694|FXN:NM_001080727:23_cdna	505694	FXN	NULL	frataxin	0.172	0.046	0.126	0.18568	0.67483	0.32398	0.924299	0.91913	0.938803	0.40416
994	EMBV3_03009	Gene	GeneID:506661|GPR6:NM_001100307:8_cdna	506661	GPR6	NULL	G protein-coupled receptor 6	-0.092	-0.331	0.238	0.54546	0.01492	0.11826	0.976395	0.447089	0.904687	0.04298
995	EMBV3_34880	Gene	GeneID:100336998|LOC100336998:XM_002687178:15_cdna	100336998	LOC100336998	NULL	PTPRF interacting protein alpha 1-like	0.065	0.218	-0.153	0.76693	0.25039	0.48095	0.99236	0.73181	0.959679	0.49731
997	EMBV3_08739	Control	NULL	NULL	NULL	NULL	NULL	0.03	0.168	-0.138	0.80059	0.10498	0.24314	0.993506	0.604669	0.920794	0.2306
998	EMBV3_25375	Gene	GeneID:282879|HGF:NM_001031751:2_cdna	282879	HGF	NULL	hepatocyte growth factor (hepapoietin A; scatter factor)	-0.169	-0.17	0	0.34488	0.27053	0.99843	0.955073	0.745632	0.999912	0.47612
999	EMBV3_00138	Gene	BVV0101_082205	GK000001.2:128005703-128034608	NULL	NULL	Novel Transcribed Region; evidence: embryonic ESTs	-0.204	-0.271	0.067	0.12471	0.0198	0.60402	0.904275	0.45272	0.971318	0.05621
1000	EMBV3_40001	Variant	GeneID:512530|SEC13:NM_001075565:110_cdna	512530	SEC13	NULL	SEC13 homolog (S. cerevisiae)	0.149	0.101	0.048	0.18299	0.29132	0.65861	0.922147	0.758819	0.978891	0.35783
1003	EMBV3_27030	Gene	GeneID:100337300|LOC100337300:XM_002693103:491_cdna	100337300	LOC100337300	NULL	zinc finger protein 76 (expressed in testis)-like	-0.196	-0.21	0.014	0.11338	0.04937	0.90392	0.901696	0.50424	0.992051	0.10598
1004	EMBV3_10352	Variant	GeneID:517724|GSTT1:NM_001046232:64_cdna	517724	GSTT1	MGC134566	glutathione S-transferase theta 1	-0.159	-0.178	0.019	0.37943	0.25244	0.91432	0.957513	0.732707	0.992305	0.47376
1005	EMBV3_38895	Control	NULL	NULL	NULL	NULL	NULL	0.186	0.123	0.063	0.1103	0.2144	0.57837	0.901696	0.705099	0.97056	0.23263
1007	EMBV3_01519	Gene	GeneID:783151|LOC783151:XM_002697317:5_cdna	783151	LOC783151	NULL	similar to enterophilin-2L	0.083	-0.074	0.157	0.74921	0.74105	0.54172	0.990894	0.940282	0.96586	0.82525
1008	EMBV3_36680	Gene	BVT0102_137659	GK000006.2:23370605-23390301	NULL	NULL	Novel Transcribed Region; evidence: embryonic ESTs	-0.087	-0.029	-0.058	0.40069	0.74506	0.56727	0.96094	0.941339	0.970378	0.6981
1012	EMBV3_08073	Variant	GeneID:535447|LSM1:NM_001017952:91_cdna	535447	LSM1	MGC134081	LSM1 homolog, U6 small nuclear RNA associated (S. cerevisiae)	0.102	0.165	-0.062	0.34892	0.08317	0.56192	0.955632	0.569815	0.968796	0.21542
1013	EMBV3_31718	Gene	BVV0102_110607	GK000002.2:75408759-75992884	NULL	NULL	Novel Transcribed Region; evidence: embryonic ESTs	0.045	0.052	-0.007	0.79066	0.71834	0.96454	0.993506	0.933098	0.996826	0.92972
1014	EMBV3_07862	Gene	GeneID:514044|DHRS7:NM_001046162:112_cdna	514044	DHRS7	MGC137123	dehydrogenase/reductase (SDR family) member 7	0.128	0.185	-0.057	0.40089	0.16034	0.70372	0.96094	0.661914	0.982753	0.35863
1016	EMBV3_16944	Gene	BVV0102_232627	GK000015.2:6707388-6730533	NULL	NULL	Novel Transcribed Region; evidence: embryonic ESTs	-0.295	-0.498	0.203	0.32885	0.05885	0.49423	0.95405	0.524625	0.963113	0.1625
1017	EMBV3_40569	Control	NULL	NULL	NULL	NULL	NULL	0.107	-0.062	0.168	0.2859	0.46883	0.09119	0.943714	0.844392	0.899299	0.2356
1018	EMBV3_22512	Gene	BVT0102_024282	GK000017.2:72195914-72198071	NULL	NULL	Novel Transcribed Region; evidence: embryonic ESTs	0.07	0.076	-0.006	0.55941	0.46317	0.96275	0.977684	0.840968	0.996735	0.7305
1019	EMBV3_39315	Gene	GeneID:533844|CD163:NM_001163413:43_cdna	533844	CD163	M130	CD163 molecule	0.157	0.295	-0.138	0.6607	0.33871	0.69613	0.984932	0.780343	0.982621	0.62886
1020	EMBV3_17459	Gene	BVT0102_286617	GK000026.2:16989931-17000252	NULL	NULL	Novel Transcribed Region; evidence: embryonic ESTs	0.105	0.15	-0.044	0.53705	0.30859	0.79218	0.975554	0.766662	0.986951	0.58181
1021	EMBV3_26286	Gene	GeneID:541084|MBD5:XM_002685365:262_cdna	541084	MBD5	NULL	methyl-CpG binding domain protein 5	0.038	-0.03	0.068	0.67036	0.70253	0.44645	0.985457	0.929098	0.956194	0.74374
1022	EMBV3_24388	Variant	GeneID:539141|PSMA2:NM_001034662:58_cdna	539141	PSMA2	MGC127174	proteasome (prosome, macropain) subunit, alpha type, 2	0.205	0.173	0.033	0.17414	0.18207	0.82475	0.919665	0.682941	0.988969	0.28337
1023	EMBV3_04253	Gene	BVV0102_078979	GK000010.2:13980373-13992196	NULL	NULL	Novel Transcribed Region; evidence: embryonic ESTs	-0.076	-0.13	0.054	0.58161	0.2722	0.68788	0.979909	0.745933	0.982101	0.54168
1024	EMBV3_02975	Gene	GeneID:537655|LOC537655:XM_002700245:2_cdna	537655	LOC537655	NULL	similar to dystrophin	-0.02	-0.205	0.185	0.90731	0.17103	0.28092	0.99701	0.673512	0.929214	0.33329
1025	EMBV3_07212	Variant	GeneID:539779|RUFY2:XM_002698900:69_cdna	539779	RUFY2	NULL	RUN and FYVE domain containing 2	0.042	-0.004	0.047	0.7787	0.97252	0.75291	0.993244	0.994082	0.984641	0.94552
1026	EMBV3_06088	Control	NULL	NULL	NULL	NULL	NULL	-0.218	-0.349	0.132	0.18555	0.0159	0.41329	0.924299	0.44876	0.950394	0.05118
1027	EMBV3_10507	Gene	GeneID:768009|MGC134516:NM_001077069:185_cdna	768009	MGC134516	NULL	transmembrane protein ENSP00000343375 homolog	-0.118	-0.162	0.043	0.48632	0.26984	0.79597	0.971037	0.745632	0.987057	0.52607
1028	EMBV3_09011	Gene	GeneID:615666|MRP63:NM_001034787:70_cdna	615666	MRP63	MGC128095	mitochondrial ribosomal protein 63	0.176	0.08	0.096	0.09693	0.37264	0.35224	0.897705	0.799462	0.944836	0.24457
1029	EMBV3_35548	Gene	GeneID:615431|MRPS6:NM_001040584:55_cdna	615431	MRPS6	MGC128347	mitochondrial ribosomal protein S6	0.011	-0.091	0.102	0.93543	0.43509	0.4471	0.997843	0.829247	0.956194	0.6552
1030	EMBV3_32658	Gene	GeneID:510820|TSR1:NM_001101933:88_cdna	510820	TSR1	MGC166095	TSR1, 20S rRNA accumulation, homolog (S. cerevisiae)	0.056	0.194	-0.138	0.67281	0.09404	0.29527	0.985457	0.585453	0.930783	0.22619
1031	EMBV3_26450	Gene	GeneID:509231|PIAS1:NM_001075396:101_cdna	509231	PIAS1	NULL	protein inhibitor of activated STAT, 1	-0.017	-0.083	0.066	0.8792	0.3911	0.55286	0.994727	0.809505	0.967895	0.66652
1032	EMBV3_06041	Gene	BVV0101_036700	GK000007.2:15472605-15480825	NULL	NULL	Novel Transcribed Region; evidence: embryonic ESTs	-0.143	0.079	-0.222	0.23665	0.44306	0.06607	0.938714	0.832024	0.892361	0.18058
1033	EMBV3_40574	Control	NULL	NULL	NULL	NULL	NULL	0.017	-0.064	0.081	0.87581	0.5003	0.45732	0.994727	0.858654	0.957655	0.69776
1034	EMBV3_42252	Gene	BVV0102_049373	GK000019.2:29877190-29956764	NULL	NULL	Novel Transcribed Region; evidence: embryonic ESTs	-0.133	-0.015	-0.118	0.43105	0.91619	0.47905	0.967419	0.982252	0.959456	0.70346
1035	EMBV3_35728	Gene	BVT0102_134060	GK000022.2:56217922-56220080	NULL	NULL	Novel Transcribed Region; evidence: embryonic ESTs	-0.213	-0.092	-0.121	0.14329	0.45749	0.39348	0.909739	0.83902	0.948323	0.33628
1036	EMBV3_21921	Gene	GeneID:614548|GADL1:NM_001102281:214_cdna	614548	GADL1	MGC157360	glutamate decarboxylase-like 1	0.087	0.094	-0.007	0.33122	0.22141	0.93466	0.95405	0.710362	0.994563	0.41946
1038	EMBV3_35254	Gene	GeneID:537689|LACE1:XM_002690118:135_cdna	537689	LACE1	NULL	lactation elevated 1	0.008	0.12	-0.111	0.94018	0.21786	0.31776	0.998034	0.707095	0.936493	0.40354
1039	EMBV3_21388	Gene	GeneID:515621|PIK3R6:NM_001102028:36_cdna	515621	PIK3R6	MGC179503	phosphoinositide-3-kinase, regulatory subunit 6	0.045	-0.076	0.12	0.78898	0.59598	0.46509	0.993506	0.892498	0.957846	0.74019
1040	EMBV3_16399	Gene	GeneID:531821|FLYWCH1:XM_002697933:598_cdna	531821	FLYWCH1	NULL	FLYWCH-type zinc finger 1	0.103	-0.004	0.107	0.24159	0.95824	0.21826	0.938714	0.990483	0.912501	0.40789
1041	EMBV3_33352	Gene	GeneID:510320|LOC510320:NM_001101924:619_cdna	510320	LOC510320	MGC151581	hypothetical protein LOC510320	0.099	-0.019	0.118	0.67718	0.92673	0.61591	0.985457	0.985378	0.972083	0.8728
1042	EMBV3_18066	Gene	GeneID:100335812|LOC100335812:XM_002696603:89_cdna	100335812	LOC100335812	NULL	hypothetical protein LOC100335812	0.122	0.097	0.025	0.22272	0.25828	0.79665	0.938714	0.736708	0.987057	0.38086
1043	EMBV3_30292	Gene	BVV0102_141812	GK000007.2:11310972-11324605	NULL	NULL	Novel Transcribed Region; evidence: embryonic ESTs	-0.12	0.004	-0.124	0.54159	0.9805	0.52223	0.976029	0.995696	0.964401	0.78378
1044	EMBV3_05089	Control	NULL	NULL	NULL	NULL	NULL	0.035	0.015	0.02	0.75624	0.87579	0.85791	0.991549	0.97221	0.989907	0.95215
1045	EMBV3_41379	Control	NULL	NULL	NULL	NULL	NULL	0.28	0.165	0.115	0.03399	0.13855	0.36558	0.881591	0.641375	0.945942	0.08761
1046	EMBV3_29826	Control	NULL	NULL	NULL	NULL	NULL	0.188	0.161	0.026	0.18798	0.18699	0.84914	0.924472	0.687016	0.989907	0.29877
1047	EMBV3_17647	Gene	GeneID:540057|PCDHA3:XM_002689245:131_cdna	540057	PCDHA3	PCDHA7 PCDHA9	protocadherin alpha 3	-0.139	-0.01	-0.129	0.29173	0.92568	0.32247	0.945259	0.985101	0.938377	0.52154
1048	EMBV3_00488	Gene	BVT0102_334455	GK000011.2:101838119-101977233	NULL	NULL	Novel Transcribed Region; evidence: embryonic ESTs	-0.171	0.085	-0.256	0.17205	0.42259	0.04102	0.918511	0.823412	0.866165	0.12023
1050	EMBV3_18169	Gene	GeneID:534624|CLIP1:XM_002694485:340_cdna	534624	CLIP1	NULL	CAP-GLY domain containing linker protein 1	-0.16	-0.135	-0.025	0.18508	0.19152	0.83254	0.924154	0.688475	0.988969	0.30001
1064	GE_BrightCorner							0.134	0.161	-0.028	0.28187	0.13267	0.82028	0.942475	0.634491	0.988969	0.28845
1077	EMBV3_38517	Variant	GeneID:407143|HDGFL1:NM_001001136:41_cdna	407143	HDGFL1	MGC134197 hrp-4	hepatoma derived growth factor-like 1	-0.088	-0.184	0.096	0.64695	0.26894	0.6151	0.983833	0.745177	0.971993	0.53792
1079	EMBV3_10095	Gene	GeneID:100295884|LOC100295884:XM_002690263:53_cdna	100295884	LOC100295884	NULL	hypothetical protein LOC100295884	-0.379	-0.058	-0.321	0.02544	0.68068	0.05287	0.881591	0.921202	0.887769	0.06472
1080	EMBV3_18543	Gene	GeneID:785436|KLF14:XM_002686951:102_cdna	785436	KLF14	NULL	Kruppel-like factor 14	0.055	0.048	0.007	0.55891	0.54866	0.94304	0.977629	0.875039	0.994584	0.78221
1081	EMBV3_09376	Control	NULL	NULL	NULL	NULL	NULL	0.009	0.032	-0.022	0.93366	0.74217	0.84019	0.997701	0.940557	0.989502	0.94427
1082	EMBV3_12961	Variant	GeneID:529491|PMS1:NM_001077981:36_cdna	529491	PMS1	MGC152061	PMS1 postmeiotic segregation increased 1 (S. cerevisiae)	-0.179	-0.02	-0.159	0.13886	0.84483	0.18134	0.909049	0.964341	0.905962	0.28883
1085	EMBV3_09703	Gene	BVV0102_074620	GK000016.2:65134058-65184702	NULL	NULL	Novel Transcribed Region; evidence: embryonic ESTs	0.052	0.014	0.038	0.66432	0.89182	0.74737	0.985062	0.976894	0.984473	0.90713
1086	EMBV3_16732	Gene	BVV0102_280923	GK000016.2:874898-883262	NULL	NULL	Novel Transcribed Region; evidence: embryonic ESTs	-0.072	0.028	-0.1	0.62941	0.82318	0.49514	0.983368	0.958909	0.963184	0.78807
1087	EMBV3_41608	Variant	GeneID:506336|YIF1A:NM_001034269:521_cdna	506336	YIF1A	MGC127000	Yip1 interacting factor homolog A (S. cerevisiae)	0.161	-0.231	0.392	0.2054	0.0367	0.00288	0.930971	0.483077	0.865009	0.008
1088	EMBV3_20611	Control	GeneID:538915|WDR43:XM_002691448:273_cdna	538915	WDR43	NULL	WD repeat domain 43	0.124	0.14	-0.015	0.16522	0.07189	0.86236	0.91647	0.551074	0.989907	0.15877
1089	EMBV3_21041	Control	NULL	NULL	NULL	NULL	NULL	-0.121	-0.059	-0.062	0.1864	0.44714	0.49014	0.924472	0.83457	0.961974	0.40587
1090	EMBV3_41390	Variant	GeneID:509889|FOSL2:XM_002691451:281_cdna	509889	FOSL2	NULL	FOS-like antigen 2	0.14	0.136	0.004	0.24402	0.188	0.97249	0.938714	0.687438	0.997481	0.33879
1091	EMBV3_40722	Gene	GeneID:781675|LOC781675:XM_002707859:15_cdna	781675	LOC781675	NULL	similar to guanylate binding protein 4	0.37	-0.023	0.393	0.11785	0.90943	0.09324	0.902577	0.980772	0.899299	0.19538
1094	EMBV3_07126	Gene	GeneID:505341|HCFC2:XM_002687642:807_cdna	505341	HCFC2	NULL	host cell factor C2	0.006	0.147	-0.142	0.97777	0.38731	0.4689	0.998392	0.808097	0.957906	0.63257
1095	EMBV3_26042	Gene	GeneID:287019|PFKFB2:NM_174812:28_cdna	287019	PFKFB2	NULL	6-phosphofructo-2-kinase/fructose-2,6-biphosphatase 2	0.26	0.206	0.054	0.11467	0.14419	0.73479	0.902577	0.647164	0.983842	0.2006
1097	EMBV3_12086	Gene	BVV0101_013557	GK000009.2:6777135-7083343	NULL	NULL	Novel Transcribed Region; evidence: embryonic ESTs	0.101	0.119	-0.018	0.38568	0.23507	0.87467	0.957672	0.719893	0.990841	0.45651
1098	EMBV3_10511	Gene	GeneID:100336717|LOC100336717:XM_002699684:8_cdna	100336717	LOC100336717	NULL	killer cell immunoglobulin-like receptor, two domains, long cytoplasmic tail, 5A-like	0.151	-0.02	0.172	0.11578	0.80429	0.07231	0.902577	0.955957	0.898407	0.16722
1099	EMBV3_02337	Gene	GeneID:100299276|LOC100299276:XM_002689444:7_cdna	100299276	LOC100299276	NULL	similar to plenty of SH3s	0.083	0.135	-0.052	0.45847	0.16519	0.64069	0.96846	0.667007	0.976329	0.37367
1100	EMBV3_04808	Gene	GeneID:522029|RPL7L1:XM_002697242:430_cdna	522029	RPL7L1	NULL	ribosomal protein L7-like 1	-0.241	-0.098	-0.142	0.12064	0.45331	0.34736	0.902577	0.837224	0.94321	0.2946
1102	EMBV3_24982	Gene	GeneID:511976|ITGA8:XM_002692081:226_cdna	511976	ITGA8	NULL	integrin, alpha 8	0.298	-0.165	0.462	0.2158	0.42174	0.05478	0.938714	0.823053	0.888856	0.15427
1103	EMBV3_17106	Control	NULL	NULL	NULL	NULL	NULL	-0.049	-0.044	-0.005	0.58072	0.56055	0.95678	0.979909	0.880969	0.995775	0.79794
1104	EMBV3_17776	Gene	GeneID:787986|NLGN2:XM_002695803:378_cdna	787986	NLGN2	NULL	neuroligin 2	-0.092	-0.022	-0.07	0.5385	0.86396	0.63438	0.975554	0.969013	0.974716	0.82013
1105	EMBV3_25218	Gene	BVV0102_097332	GK000001.2:58997513-59064066	NULL	NULL	Novel Transcribed Region; evidence: embryonic ESTs	0.092	0.103	-0.01	0.54971	0.43786	0.945	0.976395	0.830401	0.994682	0.70835
1106	EMBV3_13254	Gene	GeneID:532050|PPM1E:XM_002695602:171_cdna	532050	PPM1E	NULL	protein phosphatase 1E (PP2C domain containing)	-0.069	-0.067	-0.002	0.6493	0.60634	0.98958	0.983833	0.896061	0.999663	0.8466
1108	EMBV3_32498	Gene	GeneID:281480|SDHA:NM_174178:11_cdna	281480	SDHA	MGC127962	succinate dehydrogenase complex, subunit A, flavoprotein (Fp)	0.032	0.109	-0.077	0.66308	0.08781	0.28793	0.985062	0.575666	0.929214	0.21378
1109	EMBV3_06008	Gene	BVT0102_331733	GK000029.2:9681440-9706413	NULL	NULL	Novel Transcribed Region; evidence: embryonic ESTs	-0.113	-0.046	-0.067	0.50472	0.75097	0.68772	0.973295	0.9434	0.982101	0.79793
1110	EMBV3_17184	Gene	GeneID:508487|TUSC4:NM_001015547:124_cdna	508487	TUSC4	MGC128786	tumor suppressor candidate 4	0.03	0.002	0.028	0.68603	0.98074	0.69733	0.985959	0.995799	0.982753	0.90661
1111	EMBV3_27436	Gene	BVV0102_215251	GK000005.2:30692264-30728349	NULL	NULL	Novel Transcribed Region; evidence: embryonic ESTs	0.403	0.219	0.184	0.05686	0.21987	0.36977	0.881591	0.709146	0.945942	0.14713
1112	EMBV3_35700	Gene	BVV0101_028650	GK000023.2:47714289-47789050	NULL	NULL	Novel Transcribed Region; evidence: embryonic ESTs	-0.113	-0.076	-0.037	0.47265	0.57122	0.81233	0.970044	0.884336	0.988237	0.74131
1113	EMBV3_27096	Gene	BVV0102_062316	GK000029.2:33760893-34554779	NULL	NULL	Novel Transcribed Region; evidence: embryonic ESTs	0.287	0.593	-0.306	0.27462	0.01104	0.23791	0.941366	0.423851	0.919236	0.03782
1115	EMBV3_01613	Gene	BVT0102_031881	GK000011.2:22109205-22366048	NULL	NULL	Novel Transcribed Region; evidence: embryonic ESTs	-0.265	-0.023	-0.242	0.43415	0.93713	0.46838	0.967662	0.987166	0.957906	0.70102
1116	EMBV3_11601	Gene	BVV0101_047019	GK000004.2:43926659-43994071	NULL	NULL	Novel Transcribed Region; evidence: embryonic ESTs	-0.007	0.127	-0.134	0.94292	0.15274	0.18783	0.998034	0.653664	0.905962	0.2619
1118	EMBV3_17243	Gene	GeneID:514473|ATRX:XM_002699982:65_cdna	514473	ATRX	NULL	alpha thalassemia/mental retardation syndrome X-linked (RAD54 homolog, S. cerevisiae)	0.033	0.04	-0.007	0.68135	0.56496	0.93271	0.985861	0.882988	0.994563	0.83295
1120	EMBV3_23630	Gene	GeneID:788424|KRT24:XM_002695970:306_cdna	788424	KRT24	NULL	keratin 24	0.029	-0.243	0.273	0.92514	0.36449	0.37719	0.997489	0.793459	0.947599	0.56554
1121	EMBV3_02588	Gene	GeneID:533295|NSUN7:XM_002688230:149_cdna	533295	NSUN7	NULL	NOP2/Sun domain family, member 7	0.239	0.099	0.14	0.04549	0.32484	0.22612	0.881591	0.774334	0.914295	0.13131
1122	EMBV3_29689	Gene	BVT0102_224000	GK000018.2:42371991-42749251	NULL	NULL	Novel Transcribed Region; evidence: embryonic ESTs	0.145	0.171	-0.026	0.19002	0.07475	0.81189	0.925995	0.555853	0.988237	0.17155
1123	EMBV3_06361	Variant	GeneID:534311|TOR2A:NM_001083476:160_cdna	534311	TOR2A	MGC140387 Torsin-2A	torsin family 2, member A	0.025	0.095	-0.07	0.83364	0.35912	0.55713	0.994294	0.789938	0.967997	0.63716
1124	EMBV3_33232	Gene	BVV0102_023228	GK000011.2:60381306-60397413	NULL	NULL	Novel Transcribed Region; evidence: embryonic ESTs	0.292	-0.128	0.42	0.16131	0.47082	0.04423	0.915994	0.845179	0.874398	0.12722
1125	EMBV3_12427	Gene	BVV0101_048112	GK000019.2:24731755-24739956	NULL	NULL	Novel Transcribed Region; evidence: embryonic ESTs	0.023	0.059	-0.036	0.87902	0.64871	0.80877	0.994727	0.911477	0.987791	0.89874
1126	EMBV3_17589	Control	NULL	NULL	NULL	NULL	NULL	0.012	-0.075	0.087	0.94875	0.63798	0.63553	0.998034	0.906635	0.975221	0.85288
1127	EMBV3_36140	Gene	GeneID:527394|PYGO1:XM_002690892:30_cdna	527394	PYGO1	NULL	pygopus homolog 1 (Drosophila)	0.027	0.031	-0.004	0.82649	0.77102	0.97547	0.994115	0.947779	0.998056	0.95313
1128	EMBV3_22901	Gene	GeneID:509657|PTPRK:XM_002690216:2_cdna	509657	PTPRK	NULL	protein tyrosine phosphatase, receptor type, K	-0.587	-0.305	-0.282	0.00061	0.02916	0.07656	0.881591	0.467495	0.898407	0.00222
1129	EMBV3_14771	Gene	BVV0102_047960	GK000004.2:27641805-27853325	NULL	NULL	Novel Transcribed Region; evidence: embryonic ESTs	-0.434	-0.702	0.268	0.23802	0.02955	0.45774	0.938714	0.467764	0.957655	0.08896
1130	EMBV3_09649	Control	NULL	NULL	NULL	NULL	NULL	-0.572	-0.141	-0.431	0.00465	0.39245	0.02712	0.881591	0.809977	0.865009	0.01546
1131	EMBV3_35817	Gene	GeneID:100138954|LOC100138954:XM_002695025:293_cdna	100138954	LOC100138954	NULL	similar to ozf	-0.254	-0.073	-0.18	0.02791	0.44636	0.10726	0.881591	0.834174	0.901324	0.08357
1132	EMBV3_36050	Gene	GeneID:287025|GPLD1:NM_174816:32_cdna	287025	GPLD1	NULL	glycosylphosphatidylinositol specific phospholipase D1	0.162	0.679	-0.517	0.72029	0.08522	0.24917	0.988437	0.572911	0.922233	0.20098
1134	EMBV3_11008	Gene	GeneID:532080|EXOSC8:NM_001079606:136_cdna	532080	EXOSC8	NULL	exosome component 8	0.023	0.219	-0.196	0.82194	0.0163	0.05793	0.993802	0.44876	0.89117	0.03536
1136	EMBV3_02644	Gene	BVV0102_246299	GK000003.2:108916445-108917608	NULL	NULL	Novel Transcribed Region; evidence: embryonic ESTs	0.091	-0.144	0.235	0.74662	0.55069	0.3989	0.990788	0.876074	0.949007	0.67283
1137	EMBV3_28819	Gene	GeneID:514273|AMIGO2:XM_002687319:126_cdna	514273	AMIGO2	NULL	adhesion molecule with Ig-like domain 2	0.007	0.14	-0.133	0.96512	0.29507	0.38542	0.998392	0.760754	0.948091	0.51379
1139	EMBV3_41943	Control	NULL	NULL	NULL	NULL	NULL	0.076	0.203	-0.127	0.51863	0.04878	0.27437	0.973613	0.503955	0.929214	0.1349
1140	EMBV3_28628	Control	NULL	NULL	NULL	NULL	NULL	-0.155	-0.368	0.212	0.44735	0.0407	0.29434	0.96846	0.487506	0.930463	0.11779
1141	EMBV3_19620	Control	NULL	NULL	NULL	NULL	NULL	0.087	0.127	-0.04	0.36332	0.12601	0.67191	0.956391	0.629754	0.980182	0.29653
1142	EMBV3_02440	Gene	GeneID:538710|G6PC:NM_001076124:183_cdna	538710	G6PC	MGC137220	glucose-6-phosphatase, catalytic subunit	-0.074	-0.114	0.04	0.49907	0.22749	0.71035	0.971991	0.71324	0.982753	0.47272
1145	EMBV3_29687	Gene	GeneID:510902|LOC510902:XM_002693722:439_cdna	510902	LOC510902	NULL	similar to olfactory receptor Olr737	0.015	0.023	-0.008	0.87869	0.78621	0.9354	0.994727	0.95161	0.994563	0.96279
1146	EMBV3_16641	Gene	BVT0102_429581	GK000016.2:42825906-42840312	NULL	NULL	Novel Transcribed Region; evidence: embryonic ESTs	0.039	0.03	0.009	0.74932	0.77402	0.94059	0.990894	0.948414	0.994563	0.93707
1149	(+)E1A_r60_n9							-0.032	0.121	-0.153	0.79846	0.26314	0.21975	0.993506	0.741121	0.912501	0.37492
1151	EMBV3_18673	Gene	BVT0102_142970	GK000030.2:86189861-86249591	NULL	NULL	Novel Transcribed Region; evidence: embryonic ESTs	-0.119	-0.148	0.029	0.48442	0.31086	0.86067	0.970284	0.768031	0.989907	0.5723
1152	EMBV3_03246	Gene	GeneID:531350|BACH1:XM_002684612:84_cdna	531350	BACH1	NULL	BTB and CNC homology 1, basic leucine zipper transcription factor 1	-0.123	-0.031	-0.092	0.41435	0.81025	0.53462	0.964776	0.956545	0.964401	0.70669
1153	EMBV3_42199	Gene	BVT0102_049660	GK000013.2:63670698-63675146	NULL	NULL	Novel Transcribed Region; evidence: embryonic ESTs	-0.08	-0.03	-0.05	0.42482	0.72271	0.61485	0.967419	0.934753	0.971993	0.72417
1154	EMBV3_20577	Gene	GeneID:535163|MDN1:XM_002690180:52_cdna	535163	MDN1	NULL	MDN1, midasin homolog (yeast)	0.249	0.022	0.227	0.06844	0.84951	0.09076	0.881591	0.966168	0.899299	0.1472
1155	EMBV3_20212	Gene	GeneID:615646|TMEM38B:NM_001076387:30_cdna	615646	TMEM38B	NULL	transmembrane protein 38B	0.082	0.217	-0.135	0.43472	0.01952	0.19485	0.967752	0.45272	0.907886	0.0602
1156	EMBV3_12869	Control	GeneID:781884|MOBKL3:NM_001083526:149_cdna	781884	MOBKL3	MGC137798	MOB1, Mps One Binder kinase activator-like 3 (yeast)	0.071	0.17	-0.099	0.46876	0.04873	0.31043	0.970044	0.503636	0.935088	0.1374
1157	EMBV3_29438	Control	NULL	NULL	NULL	NULL	NULL	-0.071	-0.146	0.074	0.59646	0.21028	0.5746	0.979986	0.703261	0.970407	0.45119
1158	EMBV3_23203	Gene	BVV0102_217874	GK000001.2:143000908-143048267	NULL	NULL	Novel Transcribed Region; evidence: embryonic ESTs	-0.139	0.065	-0.205	0.49584	0.7092	0.31245	0.971797	0.930986	0.936493	0.59535
1160	EMBV3_04850	Gene	GeneID:522344|RGL1:XM_002694211:61_cdna	522344	RGL1	NULL	ral guanine nucleotide dissociation stimulator-like 1	0.118	0.125	-0.008	0.37303	0.26884	0.95146	0.957513	0.745158	0.995365	0.48821
1161	EMBV3_26973	Control	NULL	NULL	NULL	NULL	NULL	-0.02	-0.056	0.037	0.87586	0.60431	0.76985	0.994727	0.894876	0.984705	0.86975
1163	EMBV3_15176	Control	NULL	NULL	NULL	NULL	NULL	0.21	0.206	0.004	0.04499	0.02291	0.96737	0.881591	0.459927	0.996984	0.04171
1164	EMBV3_05026	Gene	GeneID:615452|TBC1D19:NM_001076938:204_cdna	615452	TBC1D19	MGC143093	TBC1 domain family, member 19	0.086	0.11	-0.023	0.31113	0.13604	0.7788	0.949073	0.63824	0.98563	0.30195
1165	EMBV3_20498	Gene	BVT0102_200717	GK000018.2:15405216-15431045	NULL	NULL	Novel Transcribed Region; evidence: embryonic ESTs	0.042	-0.033	0.075	0.74259	0.75955	0.54987	0.990708	0.945529	0.967126	0.83274
1166	EMBV3_08032	Gene	GeneID:282299|PAFAH2:NM_174570:30_cdna	282299	PAFAH2	MGC127261	platelet-activating factor acetylhydrolase 2, 40kDa	0.124	0.164	-0.04	0.39272	0.18879	0.77604	0.95906	0.68759	0.985389	0.39921
1168	EMBV3_34373	Gene	GeneID:508936|OSBPL7:XM_002695914:271_cdna	508936	OSBPL7	NULL	oxysterol binding protein-like 7	0.012	-0.051	0.064	0.90717	0.5768	0.54666	0.99701	0.886216	0.966047	0.78575
1169	EMBV3_21481	Control	NULL	NULL	NULL	NULL	NULL	0.064	-0.356	0.42	0.63683	0.00362	0.00295	0.98373	0.391287	0.865009	0.00268
1170	EMBV3_24351	Gene	BVT0101_039768	GK000019.2:43601635-43635372	NULL	NULL	Novel Transcribed Region; evidence: embryonic ESTs	-0.318	-0.179	-0.14	0.06278	0.21696	0.39907	0.881591	0.706177	0.949007	0.15781
1171	EMBV3_19409	Gene	BVT0102_341376	GK000029.2:36807800-36844871	NULL	NULL	Novel Transcribed Region; evidence: embryonic ESTs	-0.091	-0.088	-0.003	0.47303	0.41862	0.98082	0.970044	0.821054	0.998838	0.66282
1172	EMBV3_04514	Control	NULL	NULL	NULL	NULL	NULL	0.254	0.189	0.065	0.13063	0.1867	0.69286	0.907854	0.686613	0.982415	0.2442
1173	EMBV3_24078	Gene	GeneID:100336545|LOC100336545:XM_002699603:121_cdna	100336545	LOC100336545	NULL	hypothetical protein LOC100336545	0.036	-0.057	0.093	0.84795	0.722	0.61493	0.99451	0.934753	0.971993	0.86842
1175	EMBV3_23204	Variant	GeneID:664655|MTX1:NM_001040608:242_cdna	664655	MTX1	NULL	metaxin 1	-0.123	-0.108	-0.016	0.30269	0.29491	0.89222	0.94709	0.760754	0.991544	0.47078
1176	EMBV3_26989	Gene	GeneID:338031|FLT4:XM_002688493:85_cdna	338031	FLT4	NULL	fms-related tyrosine kinase 4	0.044	-0.043	0.086	0.63279	0.58351	0.33872	0.98373	0.888493	0.941741	0.62087
1178	EMBV3_35830	Gene	GeneID:100296970|LOC100296970:XM_002696737:66_cdna	100296970	LOC100296970	NULL	similar to pinin	0.023	0.115	-0.092	0.91217	0.52434	0.65821	0.997249	0.867148	0.978826	0.79919
1179	EMBV3_11002	Control	NULL	NULL	NULL	NULL	NULL	0.033	0.026	0.007	0.76279	0.78184	0.94784	0.992305	0.950142	0.994772	0.9427
1180	EMBV3_03380	Gene	GeneID:512734|STAM:NM_001076842:97_cdna	512734	STAM	MGC142699	signal transducing adaptor molecule (SH3 domain and ITAM motif) 1	0.016	-0.025	0.041	0.90329	0.82595	0.7534	0.99701	0.959624	0.984641	0.94667
1181	EMBV3_12428	Gene	GeneID:510233|FAM175B:NM_001166587:27_cdna	510233	FAM175B	KIAA0157	BRISC complex subunit Abro1	0.098	0.024	0.074	0.30696	0.76927	0.43257	0.947991	0.947303	0.951748	0.57968
1184	EMBV3_05694	Gene	GeneID:510538|ASF1B:NM_001075453:19_cdna	510538	ASF1B	MGC139875	ASF1 anti-silencing function 1 homolog B (S. cerevisiae)	0.077	-0.211	0.288	0.4795	0.02897	0.01039	0.970044	0.467489	0.865009	0.01874
1185	EMBV3_27346	Gene	GeneID:783300|LOC783300:XM_002699990:86_cdna	783300	LOC783300	NULL	hypothetical LOC783300	0.053	-0.071	0.124	0.64977	0.47911	0.28468	0.983961	0.849393	0.929214	0.53802
1187	EMBV3_06196	Gene	GeneID:505928|CES2:NM_001034260:123_cdna	505928	CES2	MGC127393	carboxylesterase 2 (intestine, liver)	-0.148	-0.151	0.002	0.25829	0.18188	0.98552	0.940228	0.682941	0.999484	0.34045
1188	EMBV3_39428	Gene	GeneID:515661|SPSB3:NM_001034506:180_cdna	515661	SPSB3	MGC128873	splA/ryanodine receptor domain and SOCS box containing 3	0.07	0.024	0.046	0.45975	0.76838	0.62033	0.96846	0.947172	0.972617	0.75755
1189	EMBV3_10851	Gene	GeneID:783538|ARID5B:XM_002698842:35_cdna	783538	ARID5B	NULL	AT rich interactive domain 5B (MRF1-like)	0.178	-0.02	0.198	0.16434	0.85585	0.11865	0.91647	0.967103	0.904687	0.25488
1190	EMBV3_19927	Gene	GeneID:535109|PACSIN3:XM_002693538:154_cdna	535109	PACSIN3	NULL	protein kinase C and casein kinase substrate in neurons 3	-0.069	0.054	-0.123	0.52873	0.56597	0.25825	0.975548	0.883335	0.925475	0.52032
1191	EMBV3_05094	Gene	GeneID:408000|SEPT7:NM_001001168:39_cdna	408000	7-Sep	CDC10	septin 7	-0.026	0.184	-0.21	0.78566	0.02814	0.02955	0.993422	0.465678	0.865009	0.03582
1192	EMBV3_32359	Gene	GeneID:514613|MCM2:XM_002684963:238_cdna	514613	MCM2	CCNL1	cyclin L1	0.375	0.314	0.061	0.00082	0.00104	0.55235	0.881591	0.363975	0.967739	0.00066
1195	EMBV3_24027	Gene	GeneID:535049|SLC4A3:XM_002685587:195_cdna	535049	SLC4A3	NULL	solute carrier family 4, anion exchanger, member 3	0.052	0.024	0.028	0.70455	0.83765	0.83629	0.987645	0.962812	0.988969	0.92897
1196	EMBV3_15303	Control	NULL	NULL	NULL	NULL	NULL	0.093	0.167	-0.073	0.48639	0.15233	0.58089	0.971037	0.653381	0.970743	0.35354
1198	EMBV3_42368	Gene	GeneID:509124|LOC509124:XM_002693698:369_cdna	509124	LOC509124	NULL	similar to olfactory receptor 450 (predicted)	0.152	-0.03	0.181	0.2285	0.78078	0.14594	0.938714	0.949827	0.904996	0.32057
1203	EMBV3_33082	Gene	BVT0102_352475	GK000003.2:19512107-19530665	NULL	NULL	Novel Transcribed Region; evidence: embryonic ESTs	0.135	0.122	0.013	0.20867	0.18562	0.90103	0.932773	0.685888	0.992051	0.31334
1204	EMBV3_38160	Control	NULL	NULL	NULL	NULL	NULL	0.121	0.112	0.009	0.45094	0.41658	0.95366	0.96846	0.820416	0.995365	0.65021
1205	EMBV3_28636	Gene	BVT0102_142894	GK000015.2:64758179-64982626	NULL	NULL	Novel Transcribed Region; evidence: embryonic ESTs	-0.022	0.169	-0.191	0.86181	0.13083	0.13688	0.994727	0.633463	0.904996	0.20461
1206	EMBV3_19806	Control	NULL	NULL	NULL	NULL	NULL	0.191	0.098	0.093	0.09182	0.30575	0.39975	0.896726	0.766131	0.949007	0.22722
1207	EMBV3_02461	Control	NULL	NULL	NULL	NULL	NULL	0.179	0.108	0.071	0.05892	0.1782	0.43875	0.881591	0.679648	0.95325	0.14201
1208	EMBV3_33809	Gene	GeneID:534692|SSX2IP:NM_001076036:68_cdna	534692	SSX2IP	MGC143079	synovial sarcoma, X breakpoint 2 interacting protein	0.111	0.415	-0.304	0.49258	0.0046	0.06294	0.971678	0.392909	0.891685	0.0139
1209	EMBV3_28849	Gene	GeneID:497020|ST8SIA5:XM_002697757:281_cdna	497020	ST8SIA5	SIAT8E	ST8 alpha-N-acetyl-neuraminide alpha-2,8-sialyltransferase 5	-0.099	0.057	-0.156	0.59465	0.72226	0.39778	0.979909	0.934753	0.949007	0.69608
1210	EMBV3_12233	Gene	GeneID:535060|SEL1L3:XM_002688176:108_cdna	535060	SEL1L3	NULL	sel-1 suppressor of lin-12-like 3 (C. elegans)	0.056	0.079	-0.023	0.68527	0.50604	0.86638	0.985915	0.860947	0.990239	0.79332
1212	EMBV3_31686	Gene	GeneID:787246|LOC787246:XM_002683603:5_cdna	787246	LOC787246	NULL	similar to Nedd4 WW domain-binding protein 2	-0.264	-0.063	-0.201	0.15193	0.6878	0.26529	0.911426	0.923934	0.926733	0.34115
1213	EMBV3_30058	Gene	GeneID:788007|FLRT1:XM_002699324:163_cdna	788007	FLRT1	NULL	fibronectin leucine rich transmembrane protein 1	0.064	0.032	0.032	0.60876	0.76601	0.79411	0.981442	0.946664	0.987057	0.87301
1214	EMBV3_24186	Gene	GeneID:532698|LOC532698:NM_001034580:142_cdna	532698	LOC532698	MGC128448	hypothetical protein LOC532698	0.041	0.172	-0.131	0.77601	0.16781	0.35743	0.993108	0.669329	0.944991	0.35643
1215	EMBV3_34828	Control	NULL	NULL	NULL	NULL	NULL	0.004	-0.049	0.053	0.97769	0.66554	0.68618	0.998392	0.917187	0.982101	0.88236
1216	EMBV3_03026	Gene	GeneID:525415|LOC525415:XM_002695622:18_cdna	525415	LOC525415	NULL	similar to C-C motif chemokine 3-like 1 precursor (Small-inducible cytokine A3-like 1) (Tonsillar lymphocyte LD78 beta protein) (LD78-beta(1-70)) (G0/G1 switch regulatory protein 19-2) (G0S19-2 protein) (PAT 464.2)	0.097	-0.5	0.597	0.72673	0.04091	0.03426	0.989133	0.487702	0.865009	0.0485
1217	EMBV3_20681	Gene	GeneID:539217|SMC2:XM_002689875:2_cdna	539217	SMC2	NULL	structural maintenance of chromosomes 2	0.034	0.138	-0.103	0.78166	0.19924	0.39929	0.993244	0.694271	0.949007	0.41103
1218	EMBV3_22444	Variant	GeneID:514969|ACOX2:NM_001102015:172_cdna	514969	ACOX2	MGC159638	acyl-Coenzyme A oxidase 2, branched chain	-0.076	0.094	-0.17	0.57528	0.42224	0.209	0.979909	0.823349	0.912322	0.42996
1219	EMBV3_42749	Gene	GeneID:100299478|LOC100299478:XM_002698697:78_cdna	100299478	LOC100299478	NULL	hypothetical protein LOC100299478	-0.103	-0.111	0.008	0.42719	0.31944	0.95012	0.967419	0.770691	0.995216	0.5609
1220	EMBV3_33535	Gene	GeneID:539766|FGD5:XM_002697136:88_cdna	539766	FGD5	NULL	FYVE, RhoGEF and PH domain containing 5	0.008	-0.027	0.034	0.95089	0.80651	0.78313	0.998034	0.956431	0.986126	0.95246
1221	(+)E1A_r60_1							0.004	0.21	-0.206	0.97824	0.10614	0.16649	0.998392	0.606645	0.904996	0.1995
1222	(+)E1A_r60_a22							0.018	0.134	-0.116	0.89874	0.26876	0.40312	0.996771	0.745103	0.949007	0.4954
1223	EMBV3_11362	Gene	GeneID:508887|SLC24A6:XM_002694518:433_cdna	508887	SLC24A6	NULL	solute carrier family 24 (sodium/potassium/calcium exchanger), member 6	0.1	0.092	0.008	0.4853	0.4542	0.9546	0.970603	0.83739	0.995457	0.69278
1224	EMBV3_39697	Gene	GeneID:617530|CEBPG:NM_001034801:760_cdna	617530	CEBPG	MGC127564	CCAAT/enhancer binding protein (C/EBP), gamma	0.007	0.241	-0.234	0.94923	0.01355	0.03507	0.998034	0.443535	0.865009	0.02465
1226	EMBV3_33429	Gene	GeneID:282294|OPN1SW:NM_174567:137_cdna	282294	OPN1SW	BCP	opsin 1 (cone pigments), short-wave-sensitive	-0.116	-0.078	-0.038	0.34564	0.45996	0.75109	0.955142	0.839883	0.984641	0.59831
1227	EMBV3_08818	Gene	GeneID:509473|NIF3L1:NM_001080249:85_cdna	509473	NIF3L1	MGC139495	NIF3 NGG1 interacting factor 3-like 1 (S. pombe)	0.056	0.054	0.001	0.62326	0.57491	0.99166	0.983022	0.885345	0.999719	0.82195
1228	EMBV3_41007	Gene	BVT0102_082795	GK000003.2:118227978-118273222	NULL	NULL	Novel Transcribed Region; evidence: embryonic ESTs	0.169	0.076	0.093	0.32127	0.60048	0.57876	0.95294	0.893807	0.97056	0.60502
1229	EMBV3_26839	Variant	GeneID:509355|SYAP1:NM_001034348:6_cdna	509355	SYAP1	MGC127250	synapse associated protein 1, SAP47 homolog (Drosophila)	-0.025	0.061	-0.087	0.80664	0.49369	0.40038	0.993506	0.855238	0.949007	0.65374
1230	EMBV3_31208	Gene	GeneID:528332|LOC528332:XM_002683773:6_cdna	528332	LOC528332	NULL	similar to cationic amino acid transporter 5	0.307	-0.165	0.472	0.10149	0.29884	0.01269	0.901064	0.763071	0.865009	0.04294
1232	EMBV3_00339	Gene	GeneID:509100|C3H1ORF210:NM_001081517:107_cdna	509100	C3H1ORF210	MGC148971	chromosome 1 open reading frame 210 ortholog	0.128	-0.115	0.243	0.28712	0.26338	0.04425	0.943779	0.741542	0.874398	0.12389
1233	EMBV3_14354	Control	NULL	NULL	NULL	NULL	NULL	0.027	0.028	-0.001	0.85287	0.82275	0.99468	0.994658	0.9587	0.999912	0.97037
1234	EMBV3_20098	Gene	GeneID:615421|ZDHHC15:XM_002699987:78_cdna	615421	ZDHHC15	NULL	zinc finger, DHHC-type containing 15	-0.072	0.059	-0.132	0.4685	0.48821	0.18481	0.970044	0.853129	0.905962	0.40596
1235	EMBV3_06548	Gene	BVT0102_169217	GK000011.2:44658624-44669019	NULL	NULL	Novel Transcribed Region; evidence: embryonic ESTs	-0.069	0.041	-0.11	0.52087	0.6546	0.30088	0.974444	0.912749	0.93159	0.58136
1236	EMBV3_24179	Gene	GeneID:404144|LMNA:NM_001034053:49_cdna	404144	LMNA	MGC127505	lamin A/C	-0.041	-0.057	0.016	0.78745	0.66167	0.91456	0.993506	0.915436	0.992331	0.90432
1238	EMBV3_22278	Control	NULL	NULL	NULL	NULL	NULL	-0.182	-0.119	-0.063	0.1739	0.29741	0.62908	0.919665	0.76205	0.97354	0.34939
1239	EMBV3_13181	Gene	GeneID:768055|GSTA3:NM_001077112:383_cdna	768055	GSTA3	MGC140790	glutathione S-transferase, alpha 3	-0.301	-0.264	-0.037	0.38764	0.37619	0.91464	0.958406	0.801429	0.992386	0.58594
1240	EMBV3_09387	Control	GeneID:518121|CDC42BPG:NM_001102502:30_cdna	518121	CDC42BPG	MGC155045	CDC42 binding protein kinase gamma (DMPK-like)	0.032	-0.016	0.049	0.822	0.8939	0.73098	0.993802	0.977196	0.983842	0.94179
1241	EMBV3_29735	Gene	GeneID:615565|FIS1:NM_001034784:299_cdna	615565	FIS1	MGC127603	fission 1 (mitochondrial outer membrane) homolog (S. cerevisiae)	-0.071	-0.128	0.057	0.5406	0.20237	0.61897	0.975741	0.697024	0.972159	0.43848
1242	EMBV3_31735	Gene	GeneID:513116|DDHD2:NM_001075598:62_cdna	513116	DDHD2	MGC139315	DDHD domain containing 2	0.062	0.156	-0.094	0.59912	0.12661	0.4173	0.980096	0.630185	0.951319	0.30176
1243	EMBV3_06243	Gene	GeneID:540040|ARL3:NM_001038567:210_cdna	540040	ARL3	MGC133651	ADP-ribosylation factor-like 3	-0.022	0.113	-0.135	0.84454	0.24134	0.22459	0.99451	0.725662	0.913053	0.36428
1245	EMBV3_26649	Gene	GeneID:506751|LAMA5:XM_002707725:371_cdna	506751	LAMA5	NULL	laminin, alpha 5	0.048	0.019	0.029	0.757	0.88539	0.85041	0.991654	0.975125	0.989907	0.95262
1246	EMBV3_16553	Gene	BVT0102_051262	GK000019.2:18582030-18604658	NULL	NULL	Novel Transcribed Region; evidence: embryonic ESTs	-0.173	0.041	-0.213	0.19107	0.71501	0.1033	0.926299	0.932247	0.899299	0.24507
1247	EMBV3_28183	Gene	GeneID:616298|LOC616298:XM_002700210:146_cdna	616298	LOC616298	NULL	similar to Chromosome X open reading frame 38	-0.027	0.052	-0.078	0.86347	0.69533	0.60714	0.994727	0.926167	0.971418	0.85818
1248	EMBV3_27330	Gene	BVV0102_091005	GK000004.2:25835398-26353776	NULL	NULL	Novel Transcribed Region; evidence: embryonic ESTs	-0.007	0.115	-0.122	0.95352	0.28417	0.32193	0.998034	0.754763	0.938377	0.46882
1249	EMBV3_21689	Gene	GeneID:783760|EIF2B5:XM_002684878:87_cdna	783760	EIF2B5	NULL	eukaryotic translation initiation factor 2B, subunit 5 epsilon, 82kDa	0.101	0.12	-0.019	0.36644	0.21311	0.86294	0.956742	0.705099	0.989907	0.42357
1250	EMBV3_14639	Gene	BVT0102_398176	GK000015.2:39730869-39778549	NULL	NULL	Novel Transcribed Region; evidence: embryonic ESTs	-0.062	-0.1	0.038	0.66319	0.41647	0.78943	0.985062	0.820345	0.986873	0.71328
1252	EMBV3_36266	Gene	GeneID:327709|GSTM1:NM_175825:41_cdna	327709	GSTM1	NULL	glutathione S-transferase M1	-0.088	-0.291	0.203	0.61738	0.06037	0.24857	0.982484	0.527424	0.922233	0.15583
1253	EMBV3_32473	Gene	BVT0102_231970	GK000001.2:53368941-53528681	NULL	NULL	Novel Transcribed Region; evidence: embryonic ESTs	-0.053	-0.085	0.032	0.69022	0.45784	0.80803	0.98661	0.83902	0.987521	0.75418
1257	EMBV3_14274	Gene	GeneID:617802|SCNN1G:XM_002697996:85_cdna	617802	SCNN1G	NULL	sodium channel, nonvoltage-gated 1, gamma	-0.081	-0.033	-0.049	0.55144	0.78014	0.71714	0.976407	0.949733	0.982753	0.83538
1259	EMBV3_20170	Gene	GeneID:617808|LOC617808:XM_002694923:814_cdna	617808	LOC617808	NULL	hypothetical LOC617808	0.015	0.082	-0.067	0.86705	0.28658	0.44696	0.994727	0.75666	0.956194	0.53042
1260	EMBV3_00395	Gene	BVV0102_170151	GK000014.2:3640718-3711836	NULL	NULL	Novel Transcribed Region; evidence: embryonic ESTs	0.067	0.033	0.034	0.73269	0.8449	0.85992	0.98979	0.964391	0.989907	0.94147
1261	EMBV3_14865	Control	NULL	NULL	NULL	NULL	NULL	0.06	-0.031	0.091	0.6527	0.78389	0.48824	0.984705	0.951	0.961845	0.78382
1264	EMBV3_32907	Variant	GeneID:533884|ZNF512:NM_001083472:171_cdna	533884	ZNF512	MGC142837	zinc finger protein 512	-0.103	-0.215	0.112	0.29126	0.01288	0.24371	0.945096	0.440496	0.920794	0.04336
1266	EMBV3_10973	Gene	GeneID:504870|ACOT13:NM_001101845:50_cdna	504870	ACOT13	MGC152510 THEM2	acyl-CoA thioesterase 13	0.025	0.016	0.009	0.81087	0.85592	0.93236	0.993506	0.967115	0.994563	0.96794
1267	EMBV3_18602	Variant	GeneID:506682|FLAD1:XM_002685988:326_cdna	506682	FLAD1	MGC127575	FAD1 flavin adenine dinucleotide synthetase homolog (S. cerevisiae)	0.087	-0.084	0.171	0.44352	0.38964	0.13156	0.968375	0.80883	0.904687	0.30696
1268	EMBV3_24206	Gene	GeneID:789815|LOC789815:XM_002689877:8_cdna	789815	LOC789815	NULL	similar to Olfactory receptor 13C2 (Olfactory receptor OR9-12)	-0.026	-0.001	-0.025	0.90773	0.99642	0.90954	0.997083	0.999064	0.992094	0.99183
1269	EMBV3_26117	Control	NULL	NULL	NULL	NULL	NULL	0.019	0.032	-0.013	0.86561	0.74039	0.90724	0.994727	0.940282	0.992094	0.94561
1270	EMBV3_37433	Gene	GeneID:519670|KIN:NM_001101099:11_cdna	519670	KIN	NULL	KIN, antigenic determinant of recA protein homolog (mouse)	-0.076	-0.123	0.047	0.49225	0.19935	0.66807	0.971678	0.694285	0.97898	0.43078
1271	EMBV3_15315	Variant	GeneID:514455|TM9SF2:XM_002691977:61_cdna	514455	TM9SF2	NULL	transmembrane 9 superfamily member 2	-0.152	-0.154	0.003	0.24888	0.17256	0.98344	0.938714	0.675127	0.999484	0.32524
1272	EMBV3_16574	Gene	GeneID:532076|NR1D2:XM_002698756:19_cdna	532076	NR1D2	NULL	nuclear receptor subfamily 1, group D, member 2	-0.076	-0.04	-0.036	0.51377	0.6855	0.75548	0.973295	0.923137	0.984705	0.79915
1273	EMBV3_24692	Control	NULL	540701	MEP1B		meprin A, beta	0.323	0.917	-0.594	0.30943	0.00157	0.06271	0.948693	0.378928	0.891685	0.00565
1274	EMBV3_10568	Gene	GeneID:100300553|LOC100300553:XM_002687152:17_cdna	100300553	LOC100300553	NULL	hypothetical protein LOC100300553	0.108	-0.158	0.267	0.56464	0.32821	0.15533	0.978347	0.776271	0.904996	0.33042
1275	EMBV3_14408	Gene	GeneID:407111|FASLG:NM_001098859:82_cdna	407111	FASLG	NULL	Fas ligand	-0.028	-0.289	0.261	0.85083	0.02824	0.08132	0.99451	0.465678	0.898407	0.06037
1276	EMBV3_00070	Control	NULL	NULL	NULL	NULL	NULL	0.01	0.007	0.003	0.95033	0.9578	0.9863	0.998034	0.990483	0.999484	0.99764
1278	EMBV3_22727	Gene	GeneID:507149|CDK8:XM_002691842:112_cdna	507149	CDK8	NULL	cyclin-dependent kinase 8	0.195	0.342	-0.148	0.28104	0.03077	0.40529	0.942475	0.472162	0.949445	0.09358
1279	EMBV3_41489	Gene	GeneID:281433|PSAP:NM_174161:215_cdna	281433	PSAP	MGC128268	prosaposin	0.012	-0.022	0.034	0.93019	0.85349	0.80317	0.997489	0.9663	0.987301	0.96518
1281	EMBV3_23616	Gene	GeneID:445463|ApoN:NM_001003907:929_cdna	445463	ApoN	NULL	ovarian and testicular apolipoprotein N	-0.05	-0.088	0.037	0.63541	0.33956	0.72382	0.98373	0.78044	0.983702	0.62905
1283	EMBV3_18613	Variant	GeneID:506005|LOC506005:XM_002689601:2_cdna	506005	LOC506005	NULL	similar to KIAA1432	-0.29	-0.061	-0.229	0.05586	0.63031	0.12275	0.881591	0.904073	0.904687	0.14389
1284	EMBV3_39625	Gene	GeneID:540695|MED18:NM_001076235:254_cdna	540695	MED18	MGC142376	mediator complex subunit 18	0.062	0.084	-0.022	0.54787	0.34338	0.82776	0.976395	0.782563	0.988969	0.62215
1286	EMBV3_19439	Gene	GeneID:510907|ADAM19:NM_001075475:8_cdna	510907	ADAM19	NULL	ADAM metallopeptidase domain 19 (meltrin beta)	0.27	0.133	0.138	0.13459	0.38647	0.43508	0.908917	0.807738	0.951748	0.31444
1287	EMBV3_02261	Gene	GeneID:539974|NLRX1:NM_001102235:196_cdna	539974	NLRX1	MGC160060	NLR family member X1	-0.029	-0.08	0.051	0.75654	0.31756	0.57633	0.991643	0.770286	0.970523	0.5959
1288	EMBV3_29466	Gene	GeneID:510960|LCAT:NM_001046069:195_cdna	510960	LCAT	MGC137397	lecithin-cholesterol acyltransferase	-0.178	-0.039	-0.139	0.26694	0.77491	0.37796	0.941366	0.94871	0.947837	0.52116
1289	EMBV3_13228	Gene	GeneID:615250|LOC615250:XM_002695741:428_cdna	615250	LOC615250	NULL	UPF0631 protein HSD24 homolog	0.015	0.034	-0.019	0.8872	0.71249	0.85976	0.994888	0.931881	0.989907	0.93322
1290	EMBV3_24746	Gene	GeneID:540768|KCNC4:XM_002686148:267_cdna	540768	KCNC4	NULL	potassium voltage-gated channel, Shaw-related subfamily, member 4	0.26	-0.033	0.293	0.12047	0.81387	0.0772	0.902577	0.956575	0.898407	0.17656
1292	EMBV3_23802	Gene	GeneID:524085|SLC41A3:XM_002697154:97_cdna	524085	SLC41A3	NULL	solute carrier family 41, member 3	-0.206	-0.118	-0.088	0.25502	0.44575	0.61842	0.938714	0.833852	0.972147	0.49852
1294	EMBV3_25421	Gene	BVV0101_015135	GK000001.2:143371061-143509230	NULL	NULL	Novel Transcribed Region; evidence: embryonic ESTs	-0.268	-0.296	0.028	0.08451	0.02829	0.85349	0.891993	0.465678	0.989907	0.064
1295	EMBV3_37989	Gene	GeneID:535702|KLF5:NM_001083727:2_cdna	535702	KLF5	MGC139218	Kruppel-like factor 5 (intestinal)	0.077	0.256	-0.178	0.45204	0.0057	0.08356	0.96846	0.401139	0.899299	0.01795
1297	EMBV3_27590	Gene	GeneID:513469|LOC513469:XM_002689479:14_cdna	513469	LOC513469	NULL	similar to pleckstrin homology domain containing, family B (evectins) member 2	-0.03	-0.053	0.023	0.77358	0.5563	0.82542	0.992906	0.879162	0.988969	0.83878
1299	EMBV3_09599	Gene	GeneID:533917|GSTA4:NM_001015651:311_cdna	533917	GSTA4	MGC134107	glutathione S-transferase alpha 4	-0.102	-0.005	-0.097	0.39347	0.96385	0.40866	0.959561	0.99154	0.949768	0.64491
1300	EMBV3_31820	Control	GeneID:539860|SETD2:XM_002697109:16_cdna	539860	SETD2	NULL	SET domain containing 2	0.018	-0.046	0.064	0.87451	0.63695	0.56889	0.994727	0.906273	0.970378	0.82062
1301	EMBV3_00447	Gene	BVV0101_010847	GK000022.2:44547392-44810839	NULL	NULL	Novel Transcribed Region; evidence: embryonic ESTs	0.115	0.273	-0.158	0.24402	0.00233	0.10972	0.938714	0.382175	0.901324	0.00883
1303	EMBV3_26968	Gene	GeneID:781335|MAP4K5:XM_002690833:148_cdna	781335	MAP4K5	NULL	mitogen-activated protein kinase kinase kinase kinase 5	0.049	0.102	-0.053	0.69068	0.34003	0.66731	0.98661	0.780746	0.97898	0.63019
1304	EMBV3_01069	Gene	GeneID:788909|KRT10:NM_001080375:258_cdna	788909	KRT10	KRT28 MGC139876	keratin 10 (epidermolytic hyperkeratosis; keratosis palmaris et plantaris)	-0.098	-0.254	0.155	0.51527	0.0552	0.29877	0.973295	0.517366	0.930971	0.15103
1305	EMBV3_34217	Gene	GeneID:785779|LOC785779:XM_002697408:99_cdna	785779	LOC785779	NULL	similar to olfactory receptor Olr1722	-0.006	-0.113	0.108	0.96282	0.28383	0.37525	0.998392	0.754166	0.947599	0.49825
1306	EMBV3_11543	Control	NULL	NULL	NULL	NULL	NULL	-0.097	-0.251	0.155	0.65845	0.18539	0.47561	0.984879	0.685821	0.958994	0.40547
1307	EMBV3_19542	Control	NULL	NULL	NULL	NULL	NULL	-0.217	-0.045	-0.172	0.11302	0.6958	0.20056	0.901696	0.926349	0.909609	0.26323
1308	EMBV3_00567	Gene	BVV0102_075718	GK000006.2:103233328-103374249	NULL	NULL	Novel Transcribed Region; evidence: embryonic ESTs	-0.056	0.1	-0.156	0.70862	0.43671	0.29367	0.987645	0.829785	0.929914	0.53429
1310	EMBV3_08404	Control	GeneID:614611|MOBKL1B:NM_001076338:60_cdna	614611	MOBKL1B	MGC142481	MOB1, Mps One Binder kinase activator-like 1B (yeast)	0.044	0.117	-0.073	0.60398	0.11264	0.38371	0.980725	0.61341	0.948091	0.27302
1312	EMBV3_17209	Gene	GeneID:613595|LOC613595:XR_084629:155_cdna	613595	LOC613595	NULL	similar to Lactate dehydrogenase B	-0.022	-0.023	0.002	0.82767	0.78475	0.98668	0.994294	0.951204	0.999484	0.95729
1313	EMBV3_05634	Gene	BVT0101_010485	GK000030.2:75265103-75445124	NULL	NULL	Novel Transcribed Region; evidence: embryonic ESTs	-0.06	0.009	-0.068	0.75223	0.95808	0.71462	0.991029	0.990483	0.982753	0.92873
1314	EMBV3_26501	Gene	GeneID:539683|KRT75:NM_001076917:48_cdna	539683	KRT75	MGC151863	keratin 75	0.091	0.134	-0.043	0.41356	0.16315	0.69299	0.964502	0.664805	0.982415	0.36505
1315	EMBV3_35266	Gene	GeneID:783291|ITPRIPL2:XM_002698040:265_cdna	783291	ITPRIPL2	NULL	inositol 1,4,5-triphosphate receptor interacting protein-like 2	-0.059	-0.138	0.08	0.58421	0.1383	0.45413	0.979909	0.641277	0.95757	0.32575
1316	EMBV3_09861	Gene	GeneID:510037|RNF122:NM_001101920:27_cdna	510037	RNF122	MGC166001	ring finger protein 122	0.01	-0.168	0.178	0.96317	0.34859	0.38874	0.998392	0.78513	0.948091	0.56093
1317	EMBV3_30477	Gene	GeneID:507905|JMJD5:NM_001075339:5_cdna	507905	JMJD5	FLJ13798	jumonji domain containing 5	0.032	-0.181	0.213	0.82165	0.14189	0.13341	0.993802	0.644701	0.904687	0.21079
1342	EMBV3_13733	Control	NULL	NULL	NULL	NULL	NULL	-0.14	-0.015	-0.124	0.26453	0.88489	0.31344	0.941086	0.97486	0.936493	0.49279
1343	EMBV3_05734	Gene	GeneID:786695|LOC786695:XM_002707784:15_cdna	786695	LOC786695	NULL	similar to major histocompatibility complex, class II, DR beta 3	-0.187	-0.37	0.183	0.33742	0.03073	0.3403	0.954411	0.472162	0.94234	0.09393
1344	EMBV3_38379	Control	NULL	NULL	NULL	NULL	NULL	0.006	0.021	-0.015	0.94911	0.78821	0.86593	0.998034	0.951963	0.99018	0.96222
1345	EMBV3_35824	Gene	BVV0102_401396	GK000008.2:86318196-86352647	NULL	NULL	Novel Transcribed Region; evidence: embryonic ESTs	-0.008	-0.164	0.156	0.93561	0.05516	0.10986	0.997843	0.517366	0.901324	0.10869
1346	EMBV3_23459	Gene	GeneID:538521|TGM7:XM_002696747:375_cdna	538521	TGM7	NULL	transglutaminase 7	0.016	0.045	-0.029	0.87379	0.60902	0.77638	0.994727	0.896798	0.985389	0.87326
1348	EMBV3_39320	Gene	GeneID:535933|LOC535933:XR_083830:1470_cdna	535933	LOC535933	NULL	similar to pantothenate kinase 2	0.099	0.222	-0.123	0.24814	0.00404	0.14934	0.938714	0.391702	0.904996	0.01494
1349	EMBV3_13085	Gene	GeneID:522714|IHH:NM_001076870:92_cdna	522714	IHH	MGC151515	Indian hedgehog homolog (Drosophila)	-0.067	-0.45	0.383	0.68247	0.00242	0.02106	0.985861	0.382175	0.865009	0.00568
1350	EMBV3_43097	Gene	GeneID:281004|APOE:NM_173991:26_cdna	281004	APOE	NULL	apolipoprotein E	-0.167	-0.161	-0.006	0.28649	0.23163	0.9686	0.943779	0.717161	0.997006	0.40677
1351	EMBV3_12539	Control	NULL	NULL	NULL	NULL	NULL	0.034	0.078	-0.043	0.76593	0.4364	0.70636	0.99236	0.829691	0.982753	0.7346
1352	EMBV3_34459	Gene	GeneID:535652|LRRK2:XM_002687366:59_cdna	535652	LRRK2	NULL	leucine-rich repeat kinase 2	-0.044	0.104	-0.147	0.689	0.26895	0.17451	0.986524	0.745177	0.9053	0.33173
1353	EMBV3_20740	Gene	GeneID:784775|AIRE:XM_002685136:104_cdna	784775	AIRE	NULL	autoimmune regulator	-0.211	-0.199	-0.012	0.51314	0.47271	0.9691	0.973295	0.846587	0.997006	0.71802
1354	EMBV3_00356	Control	NULL	NULL	NULL	NULL	NULL	-0.053	-0.131	0.078	0.64617	0.18928	0.4928	0.983833	0.688026	0.962869	0.41339
1357	EMBV3_33303	Gene	BVV0102_408548	GK000019.2:41123268-41141794	NULL	NULL	Novel Transcribed Region; evidence: embryonic ESTs	-0.285	-0.126	-0.159	0.00653	0.14682	0.11092	0.881591	0.649754	0.901324	0.0231
1358	EMBV3_27409	Gene	GeneID:505103|PHGDH:NM_001035017:20_cdna	505103	PHGDH	MGC128463	phosphoglycerate dehydrogenase	0.053	0.163	-0.11	0.80157	0.36883	0.59658	0.993506	0.79654	0.970758	0.655
1359	EMBV3_40905	Gene	GeneID:531250|IKZF5:NM_001083713:42_cdna	531250	IKZF5	MGC151779	IKAROS family zinc finger 5 (Pegasus)	-0.21	0.03	-0.24	0.03192	0.70819	0.01368	0.881591	0.930657	0.865009	0.03565
1360	EMBV3_06721	Gene	BVT0102_090448	GK000019.2:33650142-33673395	NULL	NULL	Novel Transcribed Region; evidence: embryonic ESTs	0.139	0.227	-0.089	0.36921	0.09033	0.55921	0.956995	0.578521	0.968239	0.2313
1362	EMBV3_04061	Control	NULL	NULL	NULL	NULL	NULL	0.075	0.176	-0.101	0.51225	0.07743	0.3702	0.973295	0.561258	0.946427	0.20355
1364	EMBV3_01709	Control	NULL	NULL	NULL	NULL	NULL	0.157	0.135	0.021	0.14203	0.13932	0.83632	0.909049	0.642983	0.988969	0.22174
1366	EMBV3_18407	Gene	GeneID:100139318|LOC100139318:XM_002685536:118_cdna	100139318	LOC100139318	NULL	similar to hCG1657980	0.138	0.099	0.04	0.1881	0.27206	0.69837	0.924529	0.745933	0.982753	0.35444
1367	EMBV3_30644	Control	GeneID:538774|SUZ12:XM_002695636:57_cdna	538774	SUZ12	NULL	suppressor of zeste 12 homolog (Drosophila)	-0.313	0.005	-0.318	0.1285	0.97549	0.11736	0.906845	0.994405	0.904687	0.22919
1368	EMBV3_25674	Gene	GeneID:539580|TUSC1:XM_002689498:36_cdna	539580	TUSC1	NULL	tumor suppressor candidate 1	0.016	0.102	-0.086	0.88994	0.31268	0.45905	0.995288	0.769006	0.957655	0.56174
1369	EMBV3_06175	Control	NULL	NULL	NULL	NULL	NULL	0.065	-0.088	0.153	0.54787	0.3399	0.15399	0.976395	0.780721	0.904996	0.33187
1370	EMBV3_29572	Gene	BVT0102_076826	GK000009.2:15249646-15453770	NULL	NULL	Novel Transcribed Region; evidence: embryonic ESTs	0.019	0.055	-0.037	0.89483	0.64943	0.79377	0.995934	0.911541	0.987057	0.89783
1371	EMBV3_00525	Gene	BVV0102_278245	GK000005.2:26539250-26580497	NULL	NULL	Novel Transcribed Region; evidence: embryonic ESTs	0.046	0.111	-0.065	0.62083	0.16544	0.47381	0.983022	0.667168	0.958813	0.37355
1372	EMBV3_33298	Gene	GeneID:527607|EFTUD1:XM_002696606:100_cdna	527607	EFTUD1	NULL	elongation factor Tu GTP binding domain containing 1	0.149	0.093	0.055	0.20521	0.35194	0.62839	0.930971	0.786534	0.973507	0.40882
1375	EMBV3_38902	Control	GeneID:519474|TERF1:NM_001076865:31_cdna	519474	TERF1	NULL	telomeric repeat binding factor (NIMA-interacting) 1	0.181	0.243	-0.061	0.17864	0.03888	0.64075	0.921827	0.487446	0.976329	0.10448
1376	EMBV3_38410	Gene	GeneID:528813|SCNN1D:XM_002694190:678_cdna	528813	SCNN1D	NULL	sodium channel, nonvoltage-gated 1, delta	0.079	0.154	-0.075	0.41969	0.07206	0.43956	0.964868	0.551301	0.953493	0.19413
1378	EMBV3_21158	Gene	BVV0102_014573	GK000009.2:92209695-92245304	NULL	NULL	Novel Transcribed Region; evidence: embryonic ESTs	0.001	-0.201	0.202	0.99381	0.19684	0.25751	0.999431	0.69251	0.925475	0.34945
1379	EMBV3_21678	Gene	GeneID:510156|CYP4V2:NM_001034373:31_cdna	510156	CYP4V2	MGC127339	cytochrome P450, family 4, subfamily V, polypeptide 2	-0.409	-0.452	0.043	0.13083	0.05357	0.86913	0.907854	0.514038	0.990612	0.11874
1380	EMBV3_17335	Gene	GeneID:540756|NGEF:NM_001076926:32_cdna	540756	NGEF	MGC143001	neuronal guanine nucleotide exchange factor	-0.065	0.173	-0.239	0.76661	0.3598	0.27456	0.99236	0.790441	0.929214	0.48175
1381	EMBV3_25470	Gene	GeneID:100336856|LOC100336856:XM_002692343:153_cdna	100336856	LOC100336856	NULL	sorting nexin 21-like	0.139	0.098	0.04	0.41975	0.50392	0.8111	0.964868	0.860043	0.988237	0.67742
1382	EMBV3_33434	Gene	GeneID:767859|GPR89:NM_001076970:4_cdna	767859	GPR89	GPR89A	G protein-coupled receptor 89	0.167	0.166	0.001	0.16761	0.11027	0.99585	0.91647	0.609487	0.999912	0.21027
1383	EMBV3_29404	Gene	GeneID:504445|DKK1:XM_002698362:136_cdna	504445	DKK1	NULL	dickkopf homolog 1 (Xenopus laevis)	-0.082	0.61	-0.692	0.79874	0.03139	0.03378	0.993506	0.473591	0.865009	0.04128
1384	EMBV3_41108	Gene	GeneID:540543|ARGLU1:NM_001038190:10_cdna	540543	ARGLU1	MGC134421	arginine and glutamate rich 1	-0.167	-0.07	-0.097	0.26878	0.58756	0.51161	0.941366	0.889635	0.964401	0.53739
1385	EMBV3_41456	Gene	GeneID:786759|TRIP11:XM_002696752:398_cdna	786759	TRIP11	NULL	thyroid hormone receptor interactor 11	-0.114	0.057	-0.171	0.33123	0.5668	0.14191	0.95405	0.883352	0.904996	0.33475
1386	EMBV3_10410	Control	NULL	NULL	NULL	NULL	NULL	-0.103	0.131	-0.234	0.54264	0.36711	0.16492	0.976142	0.795201	0.904996	0.35486
1388	EMBV3_19151	Gene	BVT0102_034642	GK000001.2:43054435-43541935	NULL	NULL	Novel Transcribed Region; evidence: embryonic ESTs	0.06	0.103	-0.043	0.55817	0.24298	0.66833	0.977628	0.727089	0.97898	0.5
1389	EMBV3_05672	Gene	GeneID:617388|LOC617388:XM_002687339:8_cdna	617388	LOC617388	NULL	similar to olfactory receptor Olr1105	0.048	-0.033	0.08	0.73846	0.79111	0.57014	0.990594	0.952238	0.970378	0.8489
1390	EMBV3_06902	Gene	GeneID:533579|DNAJC4:XM_002699327:171_cdna	533579	DNAJC4	NULL	DnaJ (Hsp40) homolog, subfamily C, member 4	0.061	-0.001	0.061	0.52188	0.99456	0.51236	0.974474	0.998698	0.964401	0.77021
1391	EMBV3_23290	Variant	GeneID:535442|SGSH:NM_001102189:5_cdna	535442	SGSH	MGC159451	N-sulfoglucosamine sulfohydrolase	0.104	0.085	0.019	0.42119	0.44213	0.88198	0.966129	0.831595	0.990841	0.64846
1392	EMBV3_31495	Gene	BVV0102_273041	GK000009.2:95953589-95977100	NULL	NULL	Novel Transcribed Region; evidence: embryonic ESTs	-0.114	-0.158	0.044	0.40016	0.17652	0.74005	0.960916	0.679135	0.983953	0.38316
1393	EMBV3_25453	Gene	BVT0101_018378	GK000002.2:113287684-113372104	NULL	NULL	Novel Transcribed Region; evidence: embryonic ESTs	0.146	0.375	-0.23	0.1848	0.00024	0.03691	0.923684	0.31509	0.865009	0.00097
1394	EMBV3_42677	Control	NULL	NULL	NULL	NULL	NULL	-0.084	0.036	-0.12	0.36293	0.65015	0.19116	0.956391	0.911606	0.905962	0.41834
1395	EMBV3_07021	Variant	GeneID:536810|MTMR2:NM_001102194:17_cdna	536810	MTMR2	MGC142907	myotubularin related protein 2	0.129	0.014	0.115	0.31386	0.89804	0.36195	0.95041	0.977991	0.94535	0.56115
1396	EMBV3_34411	Gene	GeneID:518432|TEX9:NM_001099006:64_cdna	518432	TEX9	MGC165753	testis expressed 9	-0.706	0.175	-0.88	0.00506	0.3953	0.00057	0.881591	0.811645	0.865009	0.00195
1397	EMBV3_17881	Gene	GeneID:782020|PTER:NM_001101282:166_cdna	782020	PTER	NULL	phosphotriesterase related	-0.002	0.039	-0.041	0.99256	0.82728	0.8422	0.999393	0.960014	0.989626	0.96923
1398	EMBV3_01794	Gene	BVT0102_208598	GK000014.2:9371283-9551696	NULL	NULL	Novel Transcribed Region; evidence: embryonic ESTs	0.21	0.391	-0.181	0.19159	0.00644	0.25371	0.926858	0.403035	0.923522	0.02326
1399	EMBV3_28939	Gene	GeneID:508266|CHN1:NM_001075349:214_cdna	508266	CHN1	MGC139749	chimerin (chimaerin) 1	-0.092	-0.125	0.033	0.5069	0.29668	0.8114	0.973295	0.761643	0.988237	0.56218
1400	EMBV3_12261	Gene	GeneID:493719|MGST1:NM_001007815:23_cdna	493719	MGST1	MGC159431 MGC179255	microsomal glutathione S-transferase 1	0.036	0.161	-0.125	0.84886	0.31881	0.49852	0.99451	0.77042	0.96378	0.58065
1401	EMBV3_24806	Control	NULL	NULL	NULL	NULL	NULL	0	0.089	-0.089	0.99988	0.38718	0.4517	0.999976	0.808097	0.957273	0.62433
1402	EMBV3_22145	Gene	GeneID:538184|POLR2B:NM_001099082:122_cdna	538184	POLR2B	MGC157298	polymerase (RNA) II (DNA directed) polypeptide B, 140kDa	0.12	0.092	0.027	0.28424	0.3346	0.8024	0.942788	0.779311	0.987301	0.48276
1403	EMBV3_08433	Gene	BVT0102_279682	GK000025.2:41778057-41817961	NULL	NULL	Novel Transcribed Region; evidence: embryonic ESTs	0.114	0.163	-0.048	0.30942	0.09529	0.66073	0.948693	0.589064	0.97898	0.23413
1404	EMBV3_18962	Gene	BVV0101_042130	GK000019.2:48987359-49006441	NULL	NULL	Novel Transcribed Region; evidence: embryonic ESTs	-0.149	-0.148	-0.001	0.39393	0.32547	0.99322	0.959891	0.774576	0.999912	0.55076
1405	EMBV3_08918	Control	NULL	NULL	NULL	NULL	NULL	0.115	0.186	-0.071	0.21708	0.02337	0.43948	0.938714	0.459927	0.953484	0.07227
1407	EMBV3_18131	Gene	BVV0102_202212	GK000018.2:36898691-36911355	NULL	NULL	Novel Transcribed Region; evidence: embryonic ESTs	-0.094	0.048	-0.142	0.48446	0.67773	0.28706	0.970284	0.92008	0.929214	0.56277
1408	EMBV3_15910	Gene	GeneID:526961|LRRC40:NM_001103262:43_cdna	526961	LRRC40	MGC155107	leucine rich repeat containing 40	0.038	0.151	-0.113	0.68628	0.06919	0.23269	0.985959	0.546579	0.918132	0.16942
1409	EMBV3_01737	Gene	BVV0102_139881	GK000028.2:13680715-13689050	NULL	NULL	Novel Transcribed Region; evidence: embryonic ESTs	0.012	-0.014	0.026	0.95301	0.93293	0.8943	0.998034	0.986267	0.991642	0.9906
1410	EMBV3_15296	Gene	GeneID:538436|CCNE2:NM_001015665:64_cdna	538436	CCNE2	NULL	cyclin E2	0.17	0.336	-0.167	0.32932	0.02816	0.33228	0.95405	0.465678	0.93987	0.08704
1411	EMBV3_22478	Gene	GeneID:504517|MERIT40:NM_001076801:20_cdna	504517	MERIT40	C19orf62 C7H19orf62 MGC139524	chromosome 19 open reading frame 62 ortholog	0.04	-0.081	0.121	0.72344	0.40717	0.28266	0.988621	0.816342	0.929214	0.51147
1412	EMBV3_17001	Gene	BVT0101_005375	GK000024.2:40366292-40384891	NULL	NULL	Novel Transcribed Region; evidence: embryonic ESTs	0.168	0.157	0.011	0.31697	0.27493	0.94817	0.952223	0.747618	0.994772	0.46416
1415	EMBV3_28025	Gene	GeneID:100298036|LOC100298036:XM_002698952:67_cdna	100298036	LOC100298036	NULL	similar to excision repair cross-complementing rodent repair deficiency, complementation group 6	-0.208	-0.111	-0.097	0.20269	0.42387	0.5443	0.930404	0.824072	0.966047	0.42554
1416	EMBV3_26300	Variant	GeneID:505066|TBCE:NM_001038032:72_cdna	505066	TBCE	MGC133938	tubulin folding cofactor E	0.166	-0.007	0.173	0.12191	0.9376	0.10263	0.902577	0.987166	0.899299	0.20882
1417	EMBV3_34723	Gene	BVT0102_006445	GK000003.2:16310537-16318127	NULL	NULL	Novel Transcribed Region; evidence: embryonic ESTs	-0.005	0.033	-0.038	0.97177	0.7621	0.76498	0.998392	0.946155	0.984705	0.93741
1419	EMBV3_01161	Gene	GeneID:510465|CRTC1:XM_002688527:110_cdna	510465	CRTC1	NULL	CREB regulated transcription coactivator 1	-0.046	-0.147	0.101	0.68564	0.1343	0.36532	0.985959	0.635663	0.945942	0.30747
1420	EMBV3_30959	Variant	GeneID:506149|C5H22orf32:NM_001045937:141_cdna	506149	C5H22orf32	C22orf32 MGC137004	chromosome 22 open reading frame 32 ortholog	0.087	0.062	0.025	0.36836	0.45292	0.79319	0.956742	0.837224	0.987002	0.61499
1421	EMBV3_25931	Gene	BVT0102_358160	GK000008.2:67824443-67861050	NULL	NULL	Novel Transcribed Region; evidence: embryonic ESTs	-0.08	-0.284	0.204	0.61597	0.04245	0.19727	0.982359	0.490809	0.907886	0.11218
1423	EMBV3_02619	Gene	GeneID:535441|LOC535441:XR_083909:176_cdna	535441	LOC535441	NULL	similar to Zinc/RING finger protein 3 precursor (RING finger protein 203)	-0.078	-0.239	0.161	0.59094	0.06009	0.26353	0.979909	0.526908	0.926733	0.15745
1424	EMBV3_13217	Gene	GeneID:513470|LOC513470:XM_002688423:49_cdna	513470	LOC513470	NULL	similar to Putative methyltransferase UPF0383	-0.026	-0.067	0.041	0.88536	0.67032	0.82265	0.994888	0.918158	0.988969	0.91109
1425	EMBV3_23025	Control	NULL	NULL	NULL	NULL	NULL	-0.083	-0.044	-0.039	0.58093	0.73288	0.79186	0.979909	0.9385	0.986951	0.85202
1426	EMBV3_26289	Variant	GeneID:507120|CIRBP:NM_001034278:35_cdna	507120	CIRBP	MGC127049	cold inducible RNA binding protein	0.067	0.051	0.016	0.55745	0.60073	0.88828	0.97757	0.894066	0.990841	0.80446
1427	EMBV3_26572	Gene	GeneID:506754|RRAGB:NM_001075279:109_cdna	506754	RRAGB	MGC139815	Ras-related GTP binding B	0.047	0.085	-0.038	0.63712	0.32026	0.69643	0.98373	0.771241	0.982749	0.60591
1428	EMBV3_33551	Variant	GeneID:507032|PDCD2L:XM_002694924:3_cdna	507032	PDCD2L	NULL	programmed cell death 2-like	0.03	-0.089	0.12	0.80668	0.40454	0.33213	0.993506	0.815321	0.93987	0.55627
1429	EMBV3_17136	Gene	GeneID:613560|LOC613560:XR_084039:462_cdna	613560	LOC613560	NULL	similar to putative c-Myc-responsive	0.11	0.046	0.064	0.26701	0.58454	0.51134	0.941366	0.888689	0.964401	0.53483
1430	EMBV3_04600	Variant	GeneID:506754|RRAGB:NM_001075279:109_cdna	506754	RRAGB	MGC139815	Ras-related GTP binding B	0.186	0.139	0.047	0.09673	0.14561	0.66554	0.897705	0.648591	0.97898	0.18223
1432	EMBV3_12518	Gene	GeneID:615823|FGF12:NM_001079789:132_cdna	615823	FGF12	NULL	fibroblast growth factor 12	0.558	0.557	0.001	0.01097	0.00352	0.99469	0.881591	0.391287	0.999912	0.00596
1433	EMBV3_07400	Variant	GeneID:515187|CTNND1:XM_002693586:52_cdna	515187	CTNND1	NULL	catenin (cadherin-associated protein), delta 1	-0.202	-0.061	-0.141	0.21031	0.65449	0.37378	0.933671	0.912677	0.947599	0.44796
1434	EMBV3_01574	Gene	GeneID:100141222|LOC100141222:XM_002707748:127_cdna	100141222	LOC100141222	NULL	similar to Uncharacterized protein C19orf15	0.095	0.114	-0.019	0.41206	0.25065	0.86361	0.963626	0.731983	0.989907	0.48351
1435	EMBV3_38323	Gene	GeneID:506240|PRIM1:XM_002687574:625_cdna	506240	PRIM1	NULL	primase, DNA, polypeptide 1 (49kDa)	0.012	0.163	-0.151	0.90896	0.08545	0.16433	0.997218	0.572911	0.904996	0.17289
1436	EMBV3_13559	Gene	GeneID:616740|ZMIZ1:XM_002698888:24_cdna	616740	ZMIZ1	NULL	zinc finger, MIZ-type containing 1	-0.016	-0.126	0.11	0.88587	0.191	0.3186	0.994888	0.688475	0.937253	0.37342
1437	EMBV3_13690	Gene	GeneID:100337365|LOC100337365:XR_083946:16_cdna	100337365	LOC100337365	NULL	zinc finger protein 502-like	0.138	0.118	0.02	0.61475	0.616	0.94056	0.98233	0.899021	0.994563	0.83789
1438	EMBV3_30523	Gene	BVV0101_016811	GK000021.2:35655956-36439318	NULL	NULL	Novel Transcribed Region; evidence: embryonic ESTs	-0.099	-0.06	-0.04	0.48381	0.6232	0.77608	0.970284	0.901775	0.985389	0.76447
1439	EMBV3_05267	Gene	GeneID:100337214|LOC100337214:XR_083716:193_cdna	100337214	LOC100337214	NULL	lipid phosphate phosphatase-related protein type 3-like	-0.07	0.034	-0.104	0.51163	0.7038	0.32145	0.973295	0.929591	0.938377	0.60719
1440	EMBV3_27662	Control	NULL	NULL	NULL	NULL	NULL	0.076	0.047	0.029	0.43315	0.56893	0.76288	0.967662	0.883747	0.984705	0.71062
1441	EMBV3_06632	Control	NULL	NULL	NULL	NULL	NULL	0.03	-0.144	0.175	0.79281	0.15173	0.13199	0.993506	0.653381	0.904687	0.21696
1442	EMBV3_20380	Gene	BVV0102_210955	GK000026.2:9360346-9410908	NULL	NULL	Novel Transcribed Region; evidence: embryonic ESTs	-0.299	-0.313	0.014	0.17464	0.09946	0.94839	0.919665	0.597224	0.994792	0.20076
1443	EMBV3_04224	Gene	GeneID:786476|SERTAD2:XM_002691388:280_cdna	786476	SERTAD2	NULL	SERTA domain containing 2	-0.206	-0.302	0.096	0.19365	0.02928	0.53408	0.929432	0.467495	0.964401	0.08528
1444	EMBV3_08150	Gene	GeneID:537578|SPTBN4:XM_002694991:188_cdna	537578	SPTBN4	NULL	spectrin, beta, non-erythrocytic 4	-0.012	0.013	-0.025	0.8866	0.8575	0.76379	0.994888	0.967756	0.984705	0.95358
1445	EMBV3_00874	Variant	GeneID:521175|GAN:NM_001099015:47_cdna	521175	GAN	MGC148817	gigaxonin	-0.221	-0.09	-0.131	0.07181	0.38398	0.27288	0.881591	0.805811	0.927589	0.19321
1446	EMBV3_28114	Gene	GeneID:613974|ZFAND2A:NM_001083762:287_cdna	613974	ZFAND2A	MGC157341	zinc finger, AN1-type domain 2A	-0.045	0.191	-0.236	0.76146	0.14237	0.11527	0.992305	0.644828	0.904687	0.19445
1448	EMBV3_08325	Gene	GeneID:515562|TAGLN3:NM_001034499:71_cdna	515562	TAGLN3	MGC128242	transgelin 3	0.08	0.035	0.046	0.55538	0.76551	0.73409	0.977031	0.946594	0.983842	0.83778
1451	EMBV3_28994	Control	GeneID:531927|FARP1:XM_002691965:15_cdna	531927	FARP1	NULL	FERM, RhoGEF (ARHGEF) and pleckstrin domain protein 1 (chondrocyte-derived)	0.041	0.09	-0.049	0.70044	0.32472	0.63815	0.987393	0.774282	0.975433	0.61062
1453	EMBV3_37686	Gene	BVV0101_027826	GK000028.2:13246448-13273009	NULL	NULL	Novel Transcribed Region; evidence: embryonic ESTs	-0.038	-0.111	0.073	0.7737	0.3305	0.57669	0.992906	0.776887	0.970523	0.61068
1454	EMBV3_30240	Gene	GeneID:534214|G3BP1:NM_001037611:8_cdna	534214	G3BP1	G3BP MGC133963	GTPase activating protein (SH3 domain) binding protein 1	0.106	0.086	0.02	0.31131	0.33693	0.84625	0.949159	0.77976	0.989626	0.5064
1456	EMBV3_01735	Gene	GeneID:338047|DDHD1:NM_176643:21_cdna	338047	DDHD1	NULL	DDHD domain containing 1	-0.074	0.296	-0.37	0.56281	0.0092	0.00505	0.97824	0.416975	0.865009	0.00638
1457	EMBV3_39893	Gene	BVV0102_402273	GK000024.2:787216-795303	NULL	NULL	Novel Transcribed Region; evidence: embryonic ESTs	0.088	0.079	0.01	0.46279	0.44496	0.93566	0.96846	0.833547	0.994563	0.6751
1458	EMBV3_15373	Gene	GeneID:535056|RPL8:NM_001034625:113_cdna	535056	RPL8	MGC127227	ribosomal protein L8	0.195	0.216	-0.021	0.11112	0.04184	0.86048	0.901696	0.490112	0.989907	0.09388
1459	EMBV3_24987	Gene	GeneID:788713|LOC788713:XM_002695576:97_cdna	788713	LOC788713	NULL	similar to olfactory receptor Olr1522	-0.097	-0.065	-0.032	0.37017	0.48241	0.76352	0.957513	0.850816	0.984705	0.62873
1460	EMBV3_23982	Variant	GeneID:523042|FNIP1:XM_002688971:137_cdna	523042	FNIP1	NULL	folliculin interacting protein 1	-0.306	-0.076	-0.23	0.03651	0.53313	0.10685	0.881591	0.86973	0.900826	0.10254
1461	EMBV3_15454	Gene	GeneID:618214|HOXB3:NM_001099174:174_cdna	618214	HOXB3	MGC151510	homeobox B3	-0.013	0.128	-0.141	0.91965	0.26664	0.28575	0.997489	0.744949	0.929214	0.43047
1463	EMBV3_01323	Gene	GeneID:100337469|LOC100337469:XM_002689427:41_cdna	100337469	LOC100337469	NULL	ephrin-A5-like	-0.286	-0.181	-0.105	0.15304	0.28942	0.58912	0.913061	0.758018	0.970758	0.31939
1464	EMBV3_27099	Control	NULL	NULL	NULL	NULL	NULL	0.041	-0.035	0.076	0.6779	0.67617	0.43434	0.985457	0.919623	0.951748	0.73012
1465	EMBV3_26978	Gene	BVT0102_238170	GK000003.2:36429817-36546722	NULL	NULL	Novel Transcribed Region; evidence: embryonic ESTs	-0.136	-0.353	0.216	0.47332	0.03509	0.25114	0.970044	0.48035	0.922833	0.10193
1466	EMBV3_01743	Gene	GeneID:533038|TM4SF1:NM_001075980:41_cdna	533038	TM4SF1	MGC139884	transmembrane 4 L six family member 1	0.109	0.098	0.011	0.4254	0.40383	0.93407	0.967419	0.814718	0.994563	0.62742
1467	EMBV3_35341	Variant	GeneID:505159|FDX1L:NM_001080226:303_cdna	505159	FDX1L	MGC152067	ferredoxin 1-like	0.167	0.057	0.11	0.24101	0.63775	0.43144	0.938714	0.906566	0.951748	0.49743
1470	EMBV3_12687	Gene	BVV0102_273130	GK000005.2:120264938-120500154	NULL	NULL	Novel Transcribed Region; evidence: embryonic ESTs	-0.068	0.095	-0.163	0.83861	0.74235	0.62296	0.994393	0.940557	0.973028	0.8766
1471	EMBV3_00379	Control	NULL	NULL	NULL	NULL	NULL	-0.084	-0.084	0	0.43508	0.36504	0.99755	0.967794	0.793794	0.999912	0.60399
1472	EMBV3_04959	Control	GeneID:517248|IMPACT:NM_001102501:22_cdna	517248	IMPACT	MGC152516	Impact homolog (mouse)	-0.254	-0.084	-0.17	0.05644	0.45074	0.19044	0.881591	0.83639	0.905962	0.1571
1473	EMBV3_42548	Control	NULL	NULL	NULL	NULL	NULL	0.001	-0.051	0.052	0.99326	0.57638	0.6211	0.999431	0.885964	0.973007	0.8191
1475	EMBV3_31321	Gene	GeneID:100296475|LOC100296475:XM_002697756:278_cdna	100296475	LOC100296475	NULL	similar to ribosomal protein L39	-0.082	0.24	-0.322	0.44892	0.01268	0.00417	0.96846	0.438111	0.865009	0.00666
1476	EMBV3_14928	Gene	GeneID:100337286|LOC100337286:XM_002698490:567_cdna	100337286	LOC100337286	NULL	acyl-CoA desaturase-like	-0.297	-0.022	-0.276	0.01827	0.83604	0.02583	0.881591	0.96236	0.865009	0.03916
1477	EMBV3_11416	Gene	GeneID:513086|CCDC102A:NM_001077915:213_cdna	513086	CCDC102A	MGC152229	coiled-coil domain containing 102A	-0.061	-0.173	0.112	0.5754	0.06882	0.29812	0.979909	0.545853	0.930806	0.17939
1478	EMBV3_20340	Variant	GeneID:781257|MTCH1:NM_001103305:71_cdna	781257	MTCH1	MGC179329	mitochondrial carrier homolog 1 (C. elegans)	0.034	0.037	-0.003	0.77819	0.72305	0.98205	0.993108	0.934796	0.999335	0.92928
1479	EMBV3_31966	Control	NULL	NULL	NULL	NULL	NULL	-0.328	-0.16	-0.168	0.00424	0.09159	0.12203	0.881591	0.58104	0.904687	0.01479
1480	EMBV3_40926	Gene	GeneID:523131|TNFAIP8L3:XM_002690926:235_cdna	523131	TNFAIP8L3	NULL	tumor necrosis factor, alpha-induced protein 8-like 3	-0.184	0.062	-0.246	0.20587	0.61528	0.08906	0.930971	0.898925	0.899299	0.22473
1482	EMBV3_17497	Gene	GeneID:508607|UIMC1:NM_001038061:93_cdna	508607	UIMC1	MGC134449 RAP80	ubiquitin interaction motif containing 1	0.153	0.165	-0.012	0.22538	0.12889	0.9212	0.938714	0.631982	0.994111	0.26189
1483	EMBV3_09931	Gene	GeneID:534018|LEFTY2:XM_002693999:296_cdna	534018	LEFTY2	NULL	left-right determination factor 2	0.071	0.023	0.048	0.40164	0.75126	0.56365	0.96119	0.943425	0.969098	0.69877
1485	EMBV3_37388	Gene	GeneID:523030|ARHGAP23:XM_002695947:383_cdna	523030	ARHGAP23	NULL	Rho GTPase activating protein 23	0.07	0.124	-0.054	0.53399	0.20231	0.62606	0.975554	0.697024	0.973456	0.43814
1486	EMBV3_33874	Gene	BVT0102_184324	GK000024.2:47255146-47271787	NULL	NULL	Novel Transcribed Region; evidence: embryonic ESTs	0.018	-0.015	0.032	0.84412	0.8497	0.716	0.99451	0.96619	0.982753	0.93434
1487	EMBV3_06349	Gene	GeneID:522756|ABCA13:XM_002686640:10_cdna	522756	ABCA13	NULL	ATP-binding cassette, sub-family A (ABC1), member 13	-0.193	-0.165	-0.028	0.18358	0.18382	0.84496	0.922899	0.684063	0.989626	0.29262
1490	EMBV3_29647	Gene	GeneID:100335275|LOC100335275:XM_002690990:278_cdna	100335275	LOC100335275	NULL	HIG1 domain family, member 1D-like	0.039	0.217	-0.177	0.76759	0.06368	0.18232	0.99236	0.534731	0.905962	0.14745
1491	EMBV3_43417	Variant	GeneID:513971|HIST1H1C:NM_001083425:80_cdna	513971	HIST1H1C	NULL	histone cluster 1, H1c	-0.148	-0.293	0.145	0.42826	0.07242	0.43194	0.967419	0.552573	0.951748	0.19488
1492	EMBV3_00302	Gene	GeneID:525735|RNF130:NM_001099708:25_cdna	525735	RNF130	NULL	ring finger protein 130	-0.021	0.062	-0.084	0.8185	0.43508	0.36346	0.99373	0.829247	0.945381	0.59751
1493	EMBV3_16494	Gene	BVV0102_240212	GK000003.2:15528094-15567307	NULL	NULL	Novel Transcribed Region; evidence: embryonic ESTs	0.055	-0.031	0.086	0.81029	0.87321	0.7026	0.993506	0.971684	0.982753	0.9288
1494	EMBV3_32873	Gene	GeneID:614851|WSB1:XM_002695638:63_cdna	614851	WSB1	NULL	WD repeat and SOCS box-containing 1	0.118	0.12	-0.003	0.4222	0.33855	0.98439	0.966246	0.780343	0.999484	0.57583
1495	EMBV3_09543	Gene	BVV0101_038962	GK000004.2:41266153-41640775	NULL	NULL	Novel Transcribed Region; evidence: embryonic ESTs	-0.097	-0.114	0.018	0.64613	0.52715	0.93237	0.983833	0.867949	0.994563	0.8006
1496	EMBV3_20751	Gene	GeneID:510704|ARHGAP10:NM_001076830:4_cdna	510704	ARHGAP10	MGC143451	Rho GTPase activating protein 10	0.017	0.109	-0.093	0.90664	0.37365	0.51153	0.99701	0.800139	0.964401	0.63794
1497	EMBV3_22221	Gene	GeneID:538314|TBCCD1:NM_001083730:105_cdna	538314	TBCCD1	MGC140323	TBCC domain containing 1	0.087	0.097	-0.01	0.42996	0.30639	0.92703	0.967419	0.766232	0.994563	0.5495
1498	EMBV3_26986	Gene	GeneID:100295891|LOC100295891:XM_002698000:97_cdna	100295891	LOC100295891	NULL	hypothetical protein LOC100295891	-0.021	-0.061	0.04	0.88018	0.60532	0.76656	0.994727	0.89532	0.984705	0.87
1499	EMBV3_24000	Gene	BVT0102_310010	GK000003.2:36547224-36867769	NULL	NULL	Novel Transcribed Region; evidence: embryonic ESTs	-0.124	0.051	-0.175	0.4153	0.69728	0.24707	0.964868	0.926957	0.922233	0.50424
1500	EMBV3_22893	Gene	GeneID:100297046|LOC100297046:XM_002698092:118_cdna	100297046	LOC100297046	NULL	hypothetical protein LOC100297046	0.327	0.118	0.208	0.00091	0.13594	0.02539	0.881591	0.637985	0.865009	0.00379
1503	EMBV3_27166	Gene	GeneID:534629|TPD52L1:NM_001076033:15_cdna	534629	TPD52L1	NULL	tumor protein D52-like 1	0.077	-0.169	0.246	0.7009	0.32893	0.2183	0.987393	0.776498	0.912501	0.40927
1504	EMBV3_22854	Control	GeneID:616537|RAB6A:XM_002693454:33_cdna	616537	RAB6A	NULL	RAB6A, member RAS oncogene family	-0.331	-0.094	-0.238	0.02724	0.45296	0.10311	0.881591	0.837224	0.899299	0.08145
1506	EMBV3_30518	Gene	BVV0102_024689	GK000018.2:60014257-60068968	NULL	NULL	Novel Transcribed Region; evidence: embryonic ESTs	-0.216	-0.206	-0.009	0.17743	0.13326	0.95252	0.921827	0.634491	0.995365	0.24144
1507	EMBV3_33204	Gene	GeneID:508836|SNX10:NM_001075375:127_cdna	508836	SNX10	MGC139527	sorting nexin 10	-0.225	-0.017	-0.208	0.13453	0.89173	0.16052	0.908917	0.976894	0.904996	0.27073
1508	EMBV3_17054	Gene	BVV0102_185420	GK000010.2:26684278-26702989	NULL	NULL	Novel Transcribed Region; evidence: embryonic ESTs	0.222	0.181	0.041	0.27891	0.30376	0.83654	0.941722	0.764424	0.988969	0.45902
1509	EMBV3_03112	Gene	GeneID:785042|HOOK1:XM_002686350:18_cdna	785042	HOOK1	NULL	hook homolog 1 (Drosophila)	0.233	0.382	-0.149	0.1448	0.00709	0.34054	0.910345	0.403035	0.94234	0.02477
1510	EMBV3_30743	Control	NULL	NULL	NULL	NULL	NULL	-0.185	-0.379	0.195	0.19829	0.00332	0.17053	0.929812	0.39056	0.904996	0.01264
1511	EMBV3_04280	Variant	GeneID:541306|AFF4:XM_002689151:155_cdna	541306	AFF4	NULL	AF4/FMR2 family, member 4	-0.11	-0.05	-0.06	0.30563	0.58365	0.57034	0.947326	0.888572	0.970378	0.58462
1512	EMBV3_28947	Gene	GeneID:782591|LOC782591:XM_002687435:206_cdna	782591	LOC782591	NULL	similar to olfactory receptor 769	0.095	-0.086	0.181	0.25837	0.22977	0.0322	0.940228	0.7152	0.865009	0.09355
1513	EMBV3_05224	Gene	GeneID:540987|LOC540987:XM_002689210:116_cdna	540987	LOC540987	NULL	similar to Uncharacterized protein C5orf5 (GAP-like protein N61)	-0.272	-0.163	-0.11	0.03418	0.13375	0.37558	0.881591	0.634971	0.947599	0.08696
1514	EMBV3_09571	Control	NULL	NULL	NULL	NULL	NULL	-0.253	-0.136	-0.118	0.03967	0.19109	0.32191	0.881591	0.688475	0.938377	0.10798
1515	EMBV3_28173	Gene	BVV0101_007274	GK000013.2:75534522-75563517	NULL	NULL	Novel Transcribed Region; evidence: embryonic ESTs	-0.06	-0.017	-0.044	0.60683	0.86884	0.70485	0.981442	0.970381	0.982753	0.87219
1516	EMBV3_17119	Gene	GeneID:514798|RUFY3:XM_002688341:116_cdna	514798	RUFY3	NULL	RUN and FYVE domain containing 3	-0.293	-0.163	-0.13	0.0054	0.06254	0.19283	0.881591	0.532414	0.90788	0.01646
1517	EMBV3_04803	Gene	GeneID:504453|DMGDH:XM_002690457:343_cdna	504453	DMGDH	NULL	dimethylglycine dehydrogenase	-0.032	0.351	-0.384	0.8718	0.04592	0.05757	0.994727	0.49692	0.890216	0.06992
1518	EMBV3_10641	Variant	GeneID:528582|CCBL1:NM_001077978:145_cdna	528582	CCBL1	MGC139706	cysteine conjugate-beta lyase, cytoplasmic	0.108	-0.006	0.113	0.46272	0.96337	0.43307	0.96846	0.991452	0.951748	0.69776
1519	EMBV3_10183	Gene	BVV0102_115580	GK000004.2:107062132-107063157	NULL	NULL	Novel Transcribed Region; evidence: embryonic ESTs	0.047	-0.038	0.085	0.62814	0.65154	0.37872	0.983133	0.911877	0.94805	0.67257
1520	EMBV3_31745	Gene	GeneID:510840|ANKRD39:NM_001075471:44_cdna	510840	ANKRD39	MGC142444	ankyrin repeat domain 39	0.017	0.021	-0.004	0.85523	0.79412	0.9666	0.994727	0.952749	0.996984	0.9634
1522	EMBV3_12627	Control	NULL	NULL	NULL	NULL	NULL	0.064	0.185	-0.122	0.58467	0.06866	0.29145	0.979909	0.545527	0.929551	0.17825
1523	EMBV3_14245	Gene	BVT0102_137298	GK000005.2:120858590-120908147	NULL	NULL	Novel Transcribed Region; evidence: embryonic ESTs	0.02	0.026	-0.007	0.83062	0.73811	0.94113	0.994294	0.940172	0.994563	0.9424
1524	EMBV3_18476	Gene	BVT0102_046814	GK000008.2:77356426-77361674	NULL	NULL	Novel Transcribed Region; evidence: embryonic ESTs	0.106	0.016	0.089	0.53712	0.91256	0.59548	0.975554	0.981669	0.970758	0.81055
1525	EMBV3_17301	Control	NULL	NULL	NULL	NULL	NULL	0.057	-0.099	0.157	0.58669	0.2751	0.13726	0.979909	0.747717	0.904996	0.28771
1526	EMBV3_03998	Gene	BVT0102_030497	GK000008.2:10919925-10991169	NULL	NULL	Novel Transcribed Region; evidence: embryonic ESTs	0.069	-0.01	0.08	0.42569	0.88764	0.35315	0.967419	0.976077	0.944991	0.62243
1527	EMBV3_21902	Gene	GeneID:540914|MPPED2:NM_001076929:47_cdna	540914	MPPED2	MGC143166	metallophosphoesterase domain containing 2	0.187	0.024	0.163	0.13754	0.82155	0.18795	0.909049	0.958509	0.905962	0.291
1528	EMBV3_08061	Gene	GeneID:516925|COX18:NM_001082437:68_cdna	516925	COX18	MGC148973	COX18 cytochrome c oxidase assembly homolog (S. cerevisiae)	0.13	0.164	-0.034	0.33347	0.15794	0.7973	0.95411	0.659481	0.987192	0.34024
1530	EMBV3_08834	Gene	BVT0102_107751	GK000013.2:58049013-58091935	NULL	NULL	Novel Transcribed Region; evidence: embryonic ESTs	0.224	-0.038	0.262	0.04581	0.68439	0.01905	0.881591	0.922852	0.865009	0.05069
1531	EMBV3_31643	Gene	GeneID:508235|FBXO7:NM_001038059:19_cdna	508235	FBXO7	MGC134509	F-box protein 7	0.005	-0.176	0.181	0.96495	0.06153	0.09371	0.998392	0.529537	0.899299	0.108
1532	EMBV3_19780	Gene	GeneID:767836|PNRC2:NM_001076957:302_cdna	767836	PNRC2	MGC140026	proline-rich nuclear receptor coactivator 2	-0.031	0.126	-0.157	0.80554	0.24537	0.20946	0.993506	0.72715	0.912322	0.35387
1533	EMBV3_23563	Gene	GeneID:767913|GDPD3:NM_001076990:419_cdna	767913	GDPD3	MGC127794	glycerophosphodiester phosphodiesterase domain containing 3	-0.048	-0.053	0.005	0.68423	0.60165	0.96675	0.985915	0.89433	0.996984	0.85453
1534	EMBV3_09353	Gene	GeneID:513500|LOC513500:XM_002695868:357_cdna	513500	LOC513500	NULL	similar to Uncharacterized protein C17orf68 (HBV DNAPTP1-transactivated protein B)	-0.144	-0.139	-0.005	0.18275	0.13528	0.96061	0.922078	0.636538	0.996202	0.24688
1535	EMBV3_08424	Gene	GeneID:508497|FTSJ3:NM_001075362:215_cdna	508497	FTSJ3	MGC140597	FtsJ homolog 3 (E. coli)	-0.15	-0.144	-0.007	0.32366	0.2722	0.96392	0.953906	0.745933	0.996826	0.46582
1536	EMBV3_14541	Gene	GeneID:514005|PPM1D:XM_002695613:312_cdna	514005	PPM1D	NULL	protein phosphatase 1D magnesium-dependent, delta isoform	0.146	-0.056	0.202	0.37322	0.68987	0.2143	0.957513	0.925158	0.912322	0.45355
1537	EMBV3_37159	Gene	BVT0101_031333	GK000030.2:136915810-136925769	NULL	NULL	Novel Transcribed Region; evidence: embryonic ESTs	0.079	0.021	0.059	0.5799	0.86593	0.67804	0.979909	0.969673	0.981422	0.85298
1540	EMBV3_43003	Variant	GeneID:535038|TMEM147:NM_001034624:691_cdna	535038	TMEM147	MGC127848	transmembrane protein 147	0.075	0.071	0.004	0.50448	0.46388	0.96817	0.973295	0.841329	0.997006	0.70835
1541	EMBV3_07262	Gene	GeneID:512484|TYK2:NM_001113764:29_cdna	512484	TYK2	NULL	tyrosine kinase 2	0.061	0.171	-0.11	0.56734	0.06747	0.29986	0.979163	0.543468	0.931396	0.17687
1542	EMBV3_04376	Gene	GeneID:528135|HNRNPK:NM_001034562:40_cdna	528135	HNRNPK	HNRPK MGC127613	heterogeneous nuclear ribonucleoprotein K	0.068	0.128	-0.06	0.54081	0.18369	0.58471	0.97578	0.683916	0.970758	0.40832
1543	EMBV3_05001	Gene	GeneID:525756|RNF169:XM_002693463:46_cdna	525756	RNF169	NULL	ring finger protein 169	-0.054	0.037	-0.09	0.68323	0.74515	0.4873	0.985861	0.941349	0.961334	0.78258
1545	EMBV3_41472	Gene	GeneID:782528|TOR1AIP1:NM_001080344:245_cdna	782528	TOR1AIP1	MGC134114	torsin A interacting protein 1	0.111	-0.005	0.116	0.29462	0.95706	0.26783	0.946455	0.990483	0.927208	0.48504
1547	EMBV3_15777	Gene	GeneID:539471|MORC4:NM_001102230:34_cdna	539471	MORC4	MGC157250	MORC family CW-type zinc finger 4	-0.222	-0.16	-0.062	0.13354	0.20444	0.6679	0.908917	0.698616	0.97898	0.25736
1549	EMBV3_24387	Variant	GeneID:525389|MED27:NM_001040546:130_cdna	525389	MED27	CRSP8 MGC134262	mediator complex subunit 27	0.004	-0.056	0.06	0.96852	0.56001	0.58467	0.998392	0.880638	0.970758	0.79613
1550	EMBV3_03533	Gene	GeneID:505690|LARP1:XM_002689324:45_cdna	505690	LARP1	NULL	La ribonucleoprotein domain family, member 1	0.014	0.132	-0.118	0.89176	0.14592	0.2568	0.995542	0.648591	0.925236	0.29185
1551	EMBV3_09648	Gene	GeneID:613917|LOC613917:XM_002692243:1512_cdna	613917	LOC613917	NULL	similar to bA299N6.3	0.029	0.039	-0.009	0.87696	0.81141	0.95978	0.994727	0.956545	0.996202	0.97011
1552	EMBV3_28192	Gene	GeneID:507083|C19H17orf61:NM_001045957:45_cdna	507083	C19H17orf61	C17orf61 MGC136990	chromosome 17 open reading frame 61 ortholog	-0.026	-0.001	-0.025	0.80143	0.98922	0.8078	0.993506	0.997796	0.987512	0.96258
1554	EMBV3_33501	Gene	GeneID:768079|IER3IP1:NM_001113320:206_cdna	768079	IER3IP1	MGC139103	immediate early response 3 interacting protein 1	-0.042	0.081	-0.123	0.69087	0.37606	0.24353	0.98661	0.801377	0.920794	0.45732
1555	EMBV3_27551	Gene	GeneID:789996|LOC789996:XR_083963:288_cdna	789996	LOC789996	NULL	similar to zinc finger protein 211	-0.27	-0.042	-0.228	0.05222	0.71801	0.0943	0.881591	0.933019	0.899299	0.12679
1556	EMBV3_05178	Gene	BVT0101_026773	GK000007.2:41806518-41823773	NULL	NULL	Novel Transcribed Region; evidence: embryonic ESTs	0.07	0.125	-0.055	0.69904	0.424	0.76019	0.987327	0.824072	0.984705	0.72293
1557	EMBV3_05168	Variant	GeneID:530855|GALK1:NM_001099381:419_cdna	530855	GALK1	NULL	galactokinase 1	-0.137	-0.087	-0.05	0.22542	0.36686	0.65114	0.938714	0.794992	0.977035	0.43847
1558	EMBV3_15322	Gene	BVT0101_026339	GK000013.2:75059922-75077193	NULL	NULL	Novel Transcribed Region; evidence: embryonic ESTs	-0.116	-0.115	-0.001	0.44569	0.37739	0.99595	0.968375	0.802223	0.999912	0.6189
1560	EMBV3_20610	Gene	GeneID:615724|C26H10ORF4:NM_001076392:231_cdna	615724	C26H10ORF4	MGC139562	chromosome 10 open reading frame 4 ortholog	-0.028	0.174	-0.201	0.83465	0.13035	0.12782	0.994294	0.633172	0.904687	0.19682
1561	EMBV3_41811	Control	NULL	NULL	NULL	NULL	NULL	-0.313	-0.089	-0.225	0.02015	0.42862	0.0857	0.881591	0.826453	0.899299	0.06223
1562	EMBV3_07196	Gene	BVT0102_185270	GK000019.2:35943736-35955795	NULL	NULL	Novel Transcribed Region; evidence: embryonic ESTs	0.048	-0.115	0.163	0.78948	0.45803	0.36125	0.993506	0.839039	0.945299	0.60634
1563	EMBV3_03610	Gene	GeneID:617422|POLR2D:NM_001076458:51_cdna	617422	POLR2D	MGC140544	polymerase (RNA) II (DNA directed) polypeptide D	0.186	0.206	-0.02	0.12791	0.05187	0.86849	0.906615	0.510725	0.990403	0.11512
1564	EMBV3_01642	Gene	GeneID:539478|TM9SF1:NM_001083743:231_cdna	539478	TM9SF1	MGC139365	transmembrane 9 superfamily member 1	0.139	0.011	0.128	0.14282	0.88785	0.17147	0.909263	0.976077	0.904996	0.287
1565	EMBV3_33705	Control	NULL	NULL	NULL	NULL	NULL	0.15	0.151	-0.002	0.16096	0.09954	0.98596	0.915647	0.597224	0.999484	0.19399
1566	EMBV3_00155	Gene	GeneID:281570|UQCR:NM_174215:261_cdna	281570	UQCR	NULL	ubiquinol-cytochrome c reductase (6.4kD) subunit	-0.017	0.05	-0.067	0.87235	0.57334	0.51471	0.994727	0.88484	0.964401	0.76612
1567	EMBV3_28412	Control	GeneID:512019|ANGPTL2:NM_001109814:70_cdna	512019	ANGPTL2	NULL	angiopoietin-like 2	0.018	-0.182	0.2	0.90551	0.16269	0.18233	0.99701	0.664381	0.905962	0.26733
1568	EMBV3_27996	Gene	GeneID:505123|CHD1:XM_002689414:62_cdna	505123	CHD1	NULL	chromodomain helicase DNA binding protein 1	0.04	-0.016	0.056	0.75938	0.88471	0.66268	0.992011	0.974807	0.97898	0.9073
1570	EMBV3_12108	Variant	GeneID:540918|LOC540918:NM_001078029:13_cdna	540918	LOC540918	MGC152125	hypothetical protein LOC540918	-0.016	-0.24	0.224	0.89904	0.03504	0.08467	0.996881	0.48035	0.899299	0.0713
1571	EMBV3_17508	Gene	GeneID:506392|XPO4:NM_001098889:17_cdna	506392	XPO4	MGC157258	exportin 4	0.215	0.054	0.161	0.059	0.57248	0.14734	0.881591	0.884771	0.904996	0.15633
1572	EMBV3_02032	Gene	GeneID:617419|SCD5:NM_001076945:28_cdna	617419	SCD5	NULL	stearoyl-CoA desaturase 5	-0.04	0.304	-0.344	0.79246	0.02488	0.02713	0.993506	0.459927	0.865009	0.03169
1573	EMBV3_26470	Gene	BVV0102_029678	GK000011.2:5424566-5434488	NULL	NULL	Novel Transcribed Region; evidence: embryonic ESTs	-0.143	-0.13	-0.013	0.33329	0.30437	0.92973	0.95411	0.765312	0.994563	0.49863
1574	EMBV3_20233	Gene	GeneID:535947|CRY1:NM_001105415:13_cdna	535947	CRY1	MGC139066	cryptochrome 1 (photolyase-like)	0.243	0.396	-0.153	0.24966	0.03244	0.46099	0.938714	0.47712	0.957846	0.09669
1576	EMBV3_02923	Gene	GeneID:514374|PIGY:NM_001038102:174_cdna	514374	PIGY	MGC134017 PREY	phosphatidylinositol glycan anchor biosynthesis, class Y	0.007	0.131	-0.125	0.94295	0.10235	0.1751	0.998034	0.60098	0.905962	0.19946
1577	EMBV3_14904	Gene	GeneID:785045|PGM5:NM_001102335:32_cdna	785045	PGM5	MGC138036	phosphoglucomutase 5	-0.014	0.072	-0.087	0.90537	0.48718	0.46921	0.99701	0.852627	0.957906	0.69851
1578	EMBV3_41005	Gene	GeneID:531139|USP40:XM_002686556:41_cdna	531139	USP40	NULL	ubiquitin specific peptidase 40	-0.226	-0.141	-0.085	0.22525	0.37422	0.6421	0.938714	0.800539	0.976498	0.44093
1579	EMBV3_31379	Gene	GeneID:518168|PLXNC1:XM_002687203:57_cdna	518168	PLXNC1	NULL	plexin C1	-0.083	-0.025	-0.058	0.55449	0.83569	0.67459	0.976769	0.962243	0.980738	0.83615
1580	EMBV3_07110	Gene	GeneID:534046|UCKL1:XM_002692400:337_cdna	534046	UCKL1	NULL	uridine-cytidine kinase 1-like 1	0.029	-0.026	0.055	0.79586	0.78667	0.61925	0.993506	0.95161	0.972159	0.8803
1581	EMBV3_19265	Control	NULL	NULL	NULL	NULL	NULL	0.026	-0.006	0.032	0.84729	0.95676	0.80852	0.99451	0.990457	0.987665	0.96936
1582	EMBV3_30854	Control	NULL	NULL	NULL	NULL	NULL	0.065	0.127	-0.063	0.51514	0.14013	0.52375	0.973295	0.643535	0.964401	0.33192
1583	EMBV3_17728	Gene	BVT0102_114338	GK000029.2:46934990-46969454	NULL	NULL	Novel Transcribed Region; evidence: embryonic ESTs	0.046	0.063	-0.017	0.79521	0.67982	0.92368	0.993506	0.921124	0.994366	0.91399
1584	EMBV3_18308	Gene	GeneID:536625|EVI5L:NM_001099075:81_cdna	536625	EVI5L	MGC157176	ecotropic viral integration site 5-like	-0.184	-0.265	0.081	0.21935	0.04253	0.58001	0.938714	0.491469	0.970743	0.11767
1585	EMBV3_31422	Gene	BVV0102_245364	GK000005.2:110924710-110979033	NULL	NULL	Novel Transcribed Region; evidence: embryonic ESTs	0.025	0.104	-0.08	0.86839	0.41393	0.58638	0.994727	0.818979	0.970758	0.69576
1607	EMBV3_03903	Variant	GeneID:399681|EMD:NM_203361:31_cdna	399681	EMD	MGC128971	emerin	0.078	0.018	0.059	0.47728	0.844	0.58176	0.970044	0.964075	0.970743	0.76729
1608	EMBV3_08293	Gene	BVV0102_082454	GK000025.2:2975116-2988662	NULL	NULL	Novel Transcribed Region; evidence: embryonic ESTs	-0.252	-0.139	-0.113	0.14066	0.34035	0.49648	0.909049	0.780746	0.963184	0.31616
1609	EMBV3_43236	Gene	GeneID:785179|FKBP1B:NM_001098158:270_cdna	785179	FKBP1B	FKBP12.6	FK506 binding protein 1B, 12.6 kDa	0.13	-0.027	0.157	0.25763	0.78154	0.1673	0.940228	0.950035	0.904996	0.36009
1610	EMBV3_24229	Variant	GeneID:618468|SPAG4:NM_001076507:1345_cdna	618468	SPAG4	MGC133822	sperm associated antigen 4	0.03	0.129	-0.099	0.71926	0.07894	0.23677	0.988437	0.564237	0.919095	0.18735
1611	EMBV3_09284	Control	NULL	NULL	NULL	NULL	NULL	0.193	0.108	0.085	0.1605	0.35699	0.52535	0.915647	0.789398	0.964401	0.35005
1612	EMBV3_05556	Gene	GeneID:317777|PLA2R1:NM_175051:55_cdna	317777	PLA2R1	NULL	phospholipase A2 receptor 1, 180kDa	0.01	0.055	-0.046	0.94424	0.63813	0.73525	0.998034	0.906699	0.983842	0.88314
1614	EMBV3_15775	Gene	GeneID:534992|C2orf43:NM_001079608:174_cdna	534992	C2orf43	NULL	hypothetical protein LOC534992	-0.055	0.02	-0.075	0.67406	0.8628	0.56471	0.985457	0.968639	0.969249	0.84291
1616	EMBV3_03080	Gene	GeneID:767981|SHFM1:NM_001113317:71_cdna	767981	SHFM1	MGC128587	split hand/foot malformation (ectrodactyly) type 1	0.2	0.16	0.04	0.07163	0.09172	0.70939	0.881591	0.58104	0.982753	0.1215
1617	EMBV3_42887	Gene	GeneID:617788|UFSP2:NM_001076477:82_cdna	617788	UFSP2	MGC142326	UFM1-specific peptidase 2	0.019	0.221	-0.203	0.86945	0.02715	0.07514	0.994727	0.465678	0.898407	0.05674
1618	EMBV3_03226	Gene	GeneID:522155|IL6ST:XM_002696322:59_cdna	522155	IL6ST	NULL	interleukin 6 signal transducer (gp130, oncostatin M receptor)	-0.277	-0.02	-0.257	0.00706	0.81308	0.0108	0.881591	0.956545	0.865009	0.01484
1619	EMBV3_17476	Gene	GeneID:512922|SPSB4:XM_002685041:109_cdna	512922	SPSB4	NULL	splA/ryanodine receptor domain and SOCS box containing 4	0.14	0.051	0.09	0.36589	0.70241	0.55647	0.956391	0.929059	0.967997	0.66065
1622	EMBV3_29603	Gene	BVT0102_085788	GK000007.2:51349771-51411291	NULL	NULL	Novel Transcribed Region; evidence: embryonic ESTs	-0.001	0.009	-0.01	0.9918	0.92773	0.92889	0.999393	0.985409	0.994563	0.99423
1623	EMBV3_07082	Control	NULL	NULL	NULL	NULL	NULL	0.053	0.133	-0.08	0.65215	0.19111	0.49057	0.984506	0.688475	0.96215	0.41598
1625	EMBV3_32906	Gene	GeneID:511840|SAPS1:NM_001114507:160_cdna	511840	SAPS1	NULL	SAPS domain family, member 1	0.118	0.261	-0.142	0.3725	0.02605	0.27897	0.957513	0.46303	0.929214	0.08062
1627	EMBV3_26630	Gene	BVT0102_150049	GK000018.2:60305340-60330958	NULL	NULL	Novel Transcribed Region; evidence: embryonic ESTs	-0.093	-0.031	-0.063	0.77419	0.91249	0.84501	0.99296	0.981669	0.989626	0.95896
1628	EMBV3_14891	Gene	BVV0102_096070	GK000019.2:44368599-44387967	NULL	NULL	Novel Transcribed Region; evidence: embryonic ESTs	0.118	-0.041	0.159	0.53672	0.80125	0.39935	0.975554	0.9553	0.949007	0.69335
1629	EMBV3_19040	Gene	GeneID:616868|LOC616868:XM_002697471:113_cdna	616868	LOC616868	MGC133641	histone H2B-like	-0.404	-0.383	-0.021	0.07424	0.04948	0.92276	0.881591	0.50424	0.99434	0.08727
1630	EMBV3_43351	Gene	GeneID:282032|RASA1:NM_174449:6_cdna	282032	RASA1	NULL	RAS p21 protein activator (GTPase activating protein) 1	0.084	0.165	-0.081	0.36937	0.04474	0.38266	0.956995	0.49389	0.948091	0.1299
1631	EMBV3_13747	Gene	BVV0102_088210	GK000019.2:33813056-33816539	NULL	NULL	Novel Transcribed Region; evidence: embryonic ESTs	0.365	0.397	-0.033	0.03572	0.00866	0.84362	0.881591	0.411668	0.989626	0.01926
1632	EMBV3_20058	Gene	GeneID:615999|DDT:NM_001099150:109_cdna	615999	DDT	MGC165767	D-dopachrome tautomerase	-0.054	-0.149	0.096	0.70601	0.22486	0.49628	0.987645	0.711765	0.963184	0.46611
1633	EMBV3_01857	Gene	GeneID:508731|ZMYM2:NM_001101907:31_cdna	508731	ZMYM2	MGC165807	zinc finger, MYM-type 2	-0.04	0.066	-0.107	0.74164	0.52604	0.37756	0.990594	0.867562	0.947599	0.64624
1634	EMBV3_41613	Variant	GeneID:539781|CHMP5:NM_001034682:49_cdna	539781	CHMP5	MGC128530	chromatin modifying protein 5	0.116	0.088	0.027	0.56073	0.60365	0.88931	0.97824	0.894632	0.990872	0.80731
1635	EMBV3_37463	Control	NULL	NULL	NULL	NULL	NULL	0.22	0.174	0.046	0.06787	0.09032	0.69479	0.881591	0.578521	0.982415	0.11675
1636	EMBV3_14094	Gene	GeneID:353120|BRCA1:NM_178573:52_cdna	353120	BRCA1	NULL	breast cancer 1, early onset	0.06	0.119	-0.059	0.66111	0.31197	0.66055	0.985062	0.768524	0.97898	0.59565
1637	EMBV3_04285	Gene	GeneID:512877|CENPI:NM_001102494:11_cdna	512877	CENPI	LRPR1 MGC157083	centromere protein I	0.027	-0.027	0.054	0.81647	0.7887	0.63998	0.99373	0.952017	0.976289	0.89223
1639	EMBV3_21774	Gene	GeneID:530642|DCK:NM_001034573:80_cdna	530642	DCK	MGC127248	deoxycytidine kinase	0.225	0.267	-0.042	0.15868	0.05406	0.78854	0.915258	0.516193	0.986643	0.12842
1641	EMBV3_14507	Gene	BVV0102_321337	GK000008.2:61230550-61399752	NULL	NULL	Novel Transcribed Region; evidence: embryonic ESTs	-0.236	-0.246	0.01	0.12603	0.06486	0.94739	0.905719	0.536171	0.994772	0.13282
1643	EMBV3_26981	Control	NULL	NULL	NULL	NULL	NULL	0.174	0.171	0.003	0.11122	0.06981	0.97477	0.901696	0.548081	0.997939	0.13154
1644	EMBV3_20520	Gene	GeneID:512705|TDRD6:XM_002697267:18_cdna	512705	TDRD6	NULL	tudor domain containing 6	0.167	0.109	0.058	0.09668	0.20322	0.55077	0.897705	0.697948	0.967468	0.20916
1645	EMBV3_26653	Gene	BVT0101_076919	GK000005.2:76808970-77370782	NULL	NULL	Novel Transcribed Region; evidence: embryonic ESTs	-0.261	-0.013	-0.247	0.20418	0.93863	0.22165	0.930971	0.987325	0.912501	0.38154
1646	EMBV3_16169	Gene	GeneID:100299320|LOC100299320:XM_002699121:182_cdna	100299320	LOC100299320	NULL	similar to odorant receptor MOR83	0.217	0.176	0.042	0.06786	0.08408	0.71781	0.881591	0.571595	0.982753	0.11252
1647	EMBV3_18212	Gene	GeneID:512451|ZHX3:XM_002692464:515_cdna	512451	ZHX3	NULL	zinc fingers and homeoboxes 3	-0.059	0.092	-0.151	0.6869	0.46515	0.29901	0.9861	0.842112	0.930971	0.54966
1648	EMBV3_30611	Gene	BVV0102_184615	GK000021.2:49619865-49665665	NULL	NULL	Novel Transcribed Region; evidence: embryonic ESTs	-0.182	0.061	-0.243	0.17325	0.59079	0.06804	0.919665	0.890969	0.894089	0.1791
1649	EMBV3_10799	Gene	BVV0102_399425	GK000006.2:107493241-107505446	NULL	NULL	Novel Transcribed Region; evidence: embryonic ESTs	-0.127	0.002	-0.129	0.44103	0.98605	0.42599	0.968375	0.997222	0.951748	0.6827
1650	EMBV3_30762	Control	NULL	NULL	NULL	NULL	NULL	-0.09	-0.32	0.23	0.58054	0.02605	0.15578	0.979909	0.46303	0.904996	0.07205
1651	EMBV3_41829	Gene	GeneID:541202|HNRNPH1:XM_002688484:55_cdna	541202	HNRNPH1	HNRPH1	heterogeneous nuclear ribonucleoprotein H1 (H)	-0.047	0.105	-0.152	0.58375	0.15948	0.07866	0.979909	0.661483	0.898407	0.1617
1652	EMBV3_19483	Gene	GeneID:785741|ZBTB32:XM_002694938:44_cdna	785741	ZBTB32	NULL	zinc finger and BTB domain containing 32	-0.079	0.034	-0.113	0.55307	0.76625	0.39139	0.976769	0.946664	0.948091	0.68756
1653	EMBV3_02374	Gene	GeneID:510926|TMEM119:NM_001083664:120_cdna	510926	TMEM119	NULL	transmembrane protein 119	0.151	0.032	0.119	0.28495	0.78856	0.39249	0.943254	0.952017	0.948091	0.54529
1654	EMBV3_41300	Gene	BVV0102_068596	GK000012.2:79022948-79189511	NULL	NULL	Novel Transcribed Region; evidence: embryonic ESTs	0.14	0.361	-0.221	0.26691	0.00168	0.07998	0.941366	0.382175	0.898407	0.00628
1655	EMBV3_08258	Gene	BVV0102_292343	GK000001.2:133655033-134035255	NULL	NULL	Novel Transcribed Region; evidence: embryonic ESTs	0.155	-0.009	0.164	0.13105	0.91446	0.10542	0.90816	0.982025	0.899927	0.21845
1656	EMBV3_09864	Gene	GeneID:538004|NAGS:XM_002696039:319_cdna	538004	NAGS	NULL	N-acetylglutamate synthase	0.032	0.088	-0.056	0.79825	0.41862	0.6555	0.993506	0.821054	0.978245	0.71295
1657	EMBV3_28744	Gene	GeneID:526616|TNRC18:XM_002698226:824_cdna	526616	TNRC18	NULL	trinucleotide repeat containing 18	0.104	0.16	-0.056	0.37878	0.1176	0.62775	0.957513	0.621847	0.973507	0.28381
1662	EMBV3_10118	Gene	GeneID:100294784|LOC100294784:XM_002700125:58_cdna	100294784	LOC100294784	NULL	similar to ribosomal protein L39	0.097	0.29	-0.193	0.41131	0.00629	0.10266	0.962872	0.403035	0.899299	0.02052
1663	EMBV3_22171	Gene	GeneID:508668|RIPK4:NM_001100327:9_cdna	508668	RIPK4	NULL	receptor-interacting serine-threonine kinase 4	-0.082	-0.064	-0.018	0.43708	0.47794	0.86319	0.968375	0.84911	0.989907	0.67794
1664	EMBV3_33776	Gene	BVT0102_095151	GK000029.2:43189304-43190200	NULL	NULL	Novel Transcribed Region; evidence: embryonic ESTs	0.078	0.019	0.058	0.50212	0.8448	0.60901	0.972489	0.964341	0.971418	0.79064
1665	EMBV3_27051	Gene	BVV0102_124024	GK000004.2:58083704-58723589	NULL	NULL	Novel Transcribed Region; evidence: embryonic ESTs	-0.145	0.066	-0.211	0.37909	0.64213	0.19828	0.957513	0.908958	0.907888	0.43077
1666	EMBV3_21165	Gene	BVV0102_188677	GK000001.2:70382438-70504976	NULL	NULL	Novel Transcribed Region; evidence: embryonic ESTs	-0.022	0.185	-0.207	0.87076	0.11974	0.1296	0.994727	0.623356	0.904687	0.18927
1667	EMBV3_34720	Gene	GeneID:408017|INSR:XM_002688832:132_cdna	408017	INSR	ir-A	insulin receptor	-0.008	0.041	-0.049	0.95618	0.72678	0.71937	0.998034	0.936268	0.983029	0.91421
1668	EMBV3_10755	Control	NULL	NULL	NULL	NULL	NULL	-0.409	-0.093	-0.316	0.10667	0.66273	0.20361	0.901696	0.915803	0.910067	0.2543
1669	EMBV3_07567	Gene	GeneID:539842|C1QTNF2:XM_002689351:56_cdna	539842	C1QTNF2	NULL	C1q and tumor necrosis factor related protein 2	-0.027	0.052	-0.079	0.87773	0.73399	0.65203	0.994727	0.938824	0.977035	0.8896
1670	EMBV3_23463	Control	GeneID:508235|FBXO7:NM_001038059:19_cdna	508235	FBXO7	MGC134509	F-box protein 7	0.195	0.057	0.138	0.066	0.52407	0.18162	0.881591	0.867074	0.905962	0.17645
1671	EMBV3_41246	Gene	GeneID:281426|PRND:NM_174158:5_cdna	281426	PRND	dpl	prion protein 2 (dublet)	0.019	-0.149	0.169	0.92152	0.37242	0.38175	0.997489	0.799185	0.948091	0.57396
1673	EMBV3_37927	Gene	GeneID:539166|LOC539166:XM_002692133:102_cdna	539166	LOC539166	NULL	similar to MGC139200 protein	0.064	0.114	-0.05	0.44506	0.11809	0.54717	0.968375	0.622636	0.966047	0.28948
1675	EMBV3_33618	Gene	BVV0101_012054	GK000019.2:5977691-6236877	NULL	NULL	Novel Transcribed Region; evidence: embryonic ESTs	-0.062	0.444	-0.505	0.86472	0.15795	0.16213	0.994727	0.659481	0.904996	0.24774
1676	EMBV3_08110	Gene	BVT0102_426375	GK000008.2:76348123-76352435	NULL	NULL	Novel Transcribed Region; evidence: embryonic ESTs	-0.087	-0.208	0.12	0.37832	0.01805	0.22085	0.957513	0.44876	0.912501	0.05753
1677	EMBV3_08307	Gene	GeneID:511691|DNM2:NM_001099369:23_cdna	511691	DNM2	NULL	dynamin 2	0.041	0.044	-0.003	0.71411	0.64903	0.98062	0.988129	0.911481	0.998838	0.88528
1678	EMBV3_11203	Gene	BVV0102_346816	GK000025.2:36335484-36347293	NULL	NULL	Novel Transcribed Region; evidence: embryonic ESTs	0.079	-0.037	0.116	0.5572	0.75054	0.38507	0.977486	0.943335	0.948091	0.6814
1679	EMBV3_39268	Variant	GeneID:539750|FOLR1:XM_002693434:67_cdna	539750	FOLR1	NULL	folate receptor 1 (adult)	0.365	0.318	0.048	0.08441	0.08034	0.81527	0.891993	0.566768	0.988969	0.12422
1680	EMBV3_21910	Gene	GeneID:532863|PI15:XM_002692705:115_cdna	532863	PI15	NULL	peptidase inhibitor 15	0.067	0.128	-0.061	0.82176	0.61659	0.83577	0.993802	0.899074	0.988969	0.88071
1681	EMBV3_35290	Gene	BVV0102_225441	GK000009.2:64689446-64722262	NULL	NULL	Novel Transcribed Region; evidence: embryonic ESTs	0.162	0.135	0.028	0.44271	0.45769	0.89375	0.968375	0.83902	0.991642	0.67087
1682	EMBV3_27158	Gene	GeneID:535424|ATL1:NM_001034631:100_cdna	535424	ATL1	MGC128477 SPG3A atlastin	atlastin GTPase 1	0.073	-0.089	0.161	0.4422	0.27635	0.08873	0.968375	0.749152	0.899299	0.21311
1683	EMBV3_16408	Gene	GeneID:280993|ALPI:NM_173987:16_cdna	280993	ALPI	IAP	alkaline phosphatase, intestinal	-0.095	-0.086	-0.01	0.73154	0.71921	0.97175	0.98979	0.933482	0.997481	0.917
1684	EMBV3_10333	Variant	GeneID:512452|C2H1orf144:NM_001114608:143_cdna	512452	C2H1orf144	C1orf144 MGC137449	chromosome 1 open reading frame 144 ortholog	-0.053	0.096	-0.149	0.66234	0.36076	0.21891	0.985062	0.791197	0.912501	0.42331
1685	EMBV3_24145	Control	NULL	NULL	NULL	NULL	NULL	0.132	0.094	0.038	0.23227	0.3199	0.72457	0.938714	0.770934	0.983702	0.42568
1686	EMBV3_18315	Gene	BVV0101_010948	GK000018.2:1850874-1870811	NULL	NULL	Novel Transcribed Region; evidence: embryonic ESTs	-0.005	0.005	-0.01	0.96098	0.94861	0.91589	0.998392	0.989239	0.992674	0.99411
1687	EMBV3_33479	Gene	BVT0102_070367	GK000006.2:60265818-60277933	NULL	NULL	Novel Transcribed Region; evidence: embryonic ESTs	0.109	0.016	0.093	0.39142	0.87957	0.45999	0.959009	0.973107	0.957692	0.6668
1688	EMBV3_31972	Gene	GeneID:517994|CCDC151:NM_001102047:50_cdna	517994	CCDC151	MGC179281	coiled-coil domain containing 151	0.116	-0.083	0.199	0.50798	0.57916	0.25181	0.973295	0.886984	0.923121	0.51251
1689	EMBV3_01324	Gene	GeneID:614647|LOC614647:XM_002687220:108_cdna	614647	LOC614647	NULL	similar to male-enhanced antigen	-0.029	-0.186	0.157	0.74821	0.01942	0.0808	0.990894	0.45272	0.898407	0.04608
1690	EMBV3_42952	Gene	GeneID:536286|ITGB8:XM_002686704:2_cdna	536286	ITGB8	NULL	integrin, beta 8	-0.135	0.057	-0.191	0.37543	0.66111	0.20374	0.957513	0.915344	0.910067	0.43859
1691	EMBV3_08876	Control	NULL	NULL	NULL	NULL	NULL	0.221	0.145	0.076	0.01377	0.05507	0.37406	0.881591	0.517366	0.947599	0.0322
1692	EMBV3_29439	Gene	GeneID:613739|LOC613739:XM_002699259:4_cdna	613739	LOC613739	NULL	similar to pregnancy-associated glycoprotein 10	0.134	0.108	0.027	0.17936	0.2087	0.78433	0.921827	0.701842	0.98625	0.30764
1694	EMBV3_21452	Gene	GeneID:518825|TCHHL1:XM_002686073:330_cdna	518825	TCHHL1	NULL	trichohyalin-like 1	0.053	-0.148	0.201	0.74173	0.28953	0.21181	0.990594	0.758018	0.912322	0.38275
1697	EMBV3_36911	Gene	BVT0101_029078	GK000021.2:30496277-30596445	NULL	NULL	Novel Transcribed Region; evidence: embryonic ESTs	0.012	0.054	-0.042	0.90605	0.53416	0.6734	0.99701	0.870194	0.9806	0.80928
1698	EMBV3_11710	Gene	BVV0102_453768	GK000012.2:11444474-11452443	NULL	NULL	Novel Transcribed Region; evidence: embryonic ESTs	0.192	0.174	0.019	0.04284	0.03328	0.8387	0.881591	0.477545	0.989381	0.0514
1699	EMBV3_27550	Control	NULL	NULL	NULL	NULL	NULL	0.187	-0.079	0.265	0.13848	0.46022	0.03534	0.909049	0.840118	0.865009	0.10449
1700	EMBV3_40025	Gene	BVT0102_005462	GK000003.2:575837-580814	NULL	NULL	Novel Transcribed Region; evidence: embryonic ESTs	0.173	-0.03	0.202	0.06281	0.7028	0.02849	0.881591	0.929244	0.865009	0.07411
1701	EMBV3_26466	Gene	GeneID:540047|LOC540047:XM_002694698:303_cdna	540047	LOC540047	NULL	similar to Guanine nucleotide-binding protein G(z) subunit alpha (G(x) alpha chain) (Gz-alpha)	0.148	0.063	0.085	0.15254	0.47166	0.40148	0.912801	0.84577	0.949007	0.35326
1702	EMBV3_28048	Gene	BVT0101_077582	GK000014.2:65348432-65584520	NULL	NULL	Novel Transcribed Region; evidence: embryonic ESTs	0.202	0.082	0.12	0.07747	0.394	0.28216	0.883339	0.810948	0.929214	0.20575
1704	EMBV3_16434	Gene	GeneID:507541|AMFR:NM_001045974:135_cdna	507541	AMFR	MGC134057	autocrine motility factor receptor	0.165	0.088	0.077	0.21376	0.43764	0.55179	0.937798	0.830401	0.967522	0.44363
1705	EMBV3_43291	Variant	GeneID:536891|FKTN:XM_002689900:36_cdna	536891	FKTN	NULL	fukutin	-0.223	-0.064	-0.16	0.06787	0.53602	0.18088	0.881591	0.870734	0.905962	0.18007
1706	EMBV3_02963	Gene	GeneID:100125415|GIMAP7:NM_001105034:544_cdna	100125415	GIMAP7	MGC157124	GTPase, IMAP family member 7	-0.018	-0.168	0.15	0.92135	0.29338	0.41439	0.997489	0.760248	0.950957	0.52524
1707	EMBV3_38072	Gene	GeneID:522614|ADCK5:NM_001101110:104_cdna	522614	ADCK5	NULL	aarF domain containing kinase 5	0.092	-0.017	0.109	0.40817	0.85829	0.32163	0.962386	0.967954	0.938377	0.58754
1709	EMBV3_03933	Gene	BVT0102_299887	GK000030.2:81298337-81474016	NULL	NULL	Novel Transcribed Region; evidence: embryonic ESTs	-0.162	-0.126	-0.036	0.20116	0.24419	0.77269	0.930221	0.72715	0.984705	0.35178
1710	EMBV3_20381	Gene	GeneID:525507|LOC525507:XM_002686146:261_cdna	525507	LOC525507	NULL	similar to potassium voltage-gated channel, shaker-related subfamily, member 3	0.363	-0.192	0.555	0.10643	0.31508	0.01454	0.901696	0.770213	0.865009	0.04849
1711	EMBV3_11673	Gene	BVV0102_353271	GK000018.2:58183084-58194881	NULL	NULL	Novel Transcribed Region; evidence: embryonic ESTs	-0.019	0.047	-0.066	0.84954	0.57711	0.4991	0.99451	0.886218	0.96378	0.7578
1712	EMBV3_15939	Gene	BVV0102_048512	GK000004.2:107742119-107804448	NULL	NULL	Novel Transcribed Region; evidence: embryonic ESTs	0.112	0.112	-0.001	0.33569	0.25967	0.99539	0.954411	0.738039	0.999912	0.46101
1713	EMBV3_40311	Variant	GeneID:513000|ING3:XM_002686906:114_cdna	513000	ING3	NULL	inhibitor of growth family, member 3	0.069	0.034	0.035	0.54515	0.72659	0.75608	0.976395	0.936185	0.984705	0.82735
1714	EMBV3_35429	Control	GeneID:280682|CS:NM_001044721:884_cdna	280682	CS	MGC137617	citrate synthase	-0.126	-0.095	-0.031	0.47312	0.52938	0.85573	0.970044	0.868706	0.989907	0.72557
1716	EMBV3_22489	Variant	GeneID:532719|GDPD5:NM_001101141:25_cdna	532719	GDPD5	NULL	glycerophosphodiester phosphodiesterase domain containing 5	0.121	-0.063	0.184	0.27227	0.50222	0.09394	0.941366	0.859588	0.899299	0.24113
1718	EMBV3_35161	Gene	GeneID:768035|CYTH2:NM_001077094:454_cdna	768035	CYTH2	MGC137537 PSCD2	cytohesin 2	0.006	0.007	-0.001	0.95349	0.93483	0.99048	0.998034	0.986768	0.999683	0.99631
1719	EMBV3_35497	Control	NULL	NULL	NULL	NULL	NULL	0.155	0.042	0.113	0.09993	0.59853	0.21948	0.899254	0.893457	0.912501	0.24683
1724	EMBV3_09357	Gene	GeneID:616992|NT5M:XM_002695828:206_cdna	616992	NT5M	NULL	5',3'-nucleotidase, mitochondrial	0.099	-0.026	0.125	0.34429	0.77208	0.22833	0.954708	0.947925	0.915505	0.46595
1725	EMBV3_22137	Gene	BVV0102_231653	GK000003.2:77975241-78243821	NULL	NULL	Novel Transcribed Region; evidence: embryonic ESTs	0.042	-0.081	0.124	0.79021	0.55162	0.43234	0.993506	0.876799	0.951748	0.70093
1726	EMBV3_24542	Gene	BVT0102_161972	GK000006.2:60496137-60544410	NULL	NULL	Novel Transcribed Region; evidence: embryonic ESTs	0.151	0.216	-0.065	0.25942	0.06298	0.61705	0.940228	0.532675	0.972147	0.16524
1727	EMBV3_00061	Gene	GeneID:505229|ARID1B:XM_002690360:15_cdna	505229	ARID1B	NULL	AT rich interactive domain 1B (SWI1-like)	0.083	0.121	-0.038	0.4387	0.19038	0.71691	0.968375	0.688288	0.982753	0.41056
1728	EMBV3_25076	Gene	GeneID:617436|ISLR2:XM_002696684:359_cdna	617436	ISLR2	NULL	immunoglobulin superfamily containing leucine-rich repeat 2	0.059	-0.037	0.096	0.62675	0.72693	0.42708	0.983022	0.936325	0.951748	0.72634
1729	EMBV3_13430	Gene	BVT0102_276407	GK000014.2:32798840-32840187	NULL	NULL	Novel Transcribed Region; evidence: embryonic ESTs	0.135	0.189	-0.054	0.31081	0.10143	0.67864	0.949073	0.598875	0.981459	0.24535
1731	EMBV3_10427	Gene	GeneID:613732|APITD1:NM_001038576:94_cdna	613732	APITD1	MGC134435	apoptosis-inducing, TAF9-like domain 1	0.138	0.047	0.091	0.36765	0.71702	0.54738	0.956742	0.932825	0.966047	0.66219
1732	EMBV3_34392	Gene	GeneID:539167|KCTD11:NM_001035421:150_cdna	539167	KCTD11	NULL	potassium channel tetramerisation domain containing 11	0.187	0.138	0.049	0.23138	0.30294	0.74645	0.938714	0.763646	0.984285	0.41591
1733	EMBV3_22965	Gene	BVT0102_079199	GK000019.2:39913249-39938324	NULL	NULL	Novel Transcribed Region; evidence: embryonic ESTs	-0.767	-0.894	0.127	0.07524	0.01743	0.76089	0.882295	0.44876	0.984705	0.04319
1734	EMBV3_08688	Gene	GeneID:506031|ZMYND8:XM_002692489:587_cdna	506031	ZMYND8	NULL	zinc finger, MYND-type containing 8	0.197	-0.015	0.212	0.15897	0.90073	0.12569	0.915258	0.978612	0.904687	0.25999
1735	EMBV3_35752	Gene	GeneID:505390|FARS2:NM_001076805:202_cdna	505390	FARS2	MGC151783	phenylalanyl-tRNA synthetase 2, mitochondrial	0.009	0.045	-0.036	0.93337	0.6357	0.74345	0.997701	0.906029	0.984234	0.8835
1736	EMBV3_03024	Control	NULL	NULL	NULL	NULL	NULL	0.098	0.045	0.054	0.18522	0.48035	0.4586	0.924154	0.849862	0.957655	0.40782
1737	EMBV3_20657	Gene	BVT0102_097713	GK000009.2:36953273-37023770	NULL	NULL	Novel Transcribed Region; evidence: embryonic ESTs	-0.097	0.005	-0.101	0.58475	0.97493	0.56113	0.979909	0.994367	0.968473	0.81992
1740	EMBV3_42456	Control	NULL	NULL	NULL	NULL	NULL	0.064	0.031	0.033	0.47041	0.68336	0.70456	0.970044	0.922473	0.982753	0.76442
1742	EMBV3_30091	Gene	GeneID:618480|GFRA4:XM_002692385:296_cdna	618480	GFRA4	NULL	GDNF family receptor alpha 4	0.263	0.085	0.178	0.07305	0.49277	0.21265	0.881591	0.855013	0.912322	0.19453
1745	EMBV3_21021	Control	NULL	NULL	NULL	NULL	NULL	0.01	0.022	-0.012	0.92986	0.81643	0.91038	0.997489	0.957223	0.992094	0.97292
1747	EMBV3_23051	Gene	GeneID:280752|CNP:NM_180993:9_cdna	280752	CNP	NULL	2',3'-cyclic nucleotide 3' phosphodiesterase	-0.034	0.094	-0.127	0.75822	0.31906	0.24076	0.99174	0.770465	0.920794	0.42777
1748	EMBV3_25595	Gene	GeneID:526469|MAP2K4:NM_001099038:54_cdna	526469	MAP2K4	MGC140244	mitogen-activated protein kinase kinase 4	0.107	0.102	0.005	0.22011	0.17305	0.95459	0.938714	0.675127	0.995457	0.30909
1749	EMBV3_26241	Variant	GeneID:281066|CDK5:NM_174017:556_cdna	281066	CDK5	MGC140720	cyclin-dependent kinase 5	0.143	-0.061	0.204	0.17016	0.48792	0.04983	0.91647	0.852918	0.88544	0.14072
1750	EMBV3_10613	Gene	GeneID:338071|SSB:NM_176665:199_cdna	338071	SSB	NULL	Sjogren syndrome antigen B (autoantigen La)	0.155	0.484	-0.329	0.27017	0.00023	0.02108	0.941366	0.31509	0.865009	0.00084
1751	EMBV3_37808	Gene	GeneID:535258|CWC15:NM_001046399:14_cdna	535258	CWC15	MGC128364	CWC15 spliceosome-associated protein homolog (S. cerevisiae)	0.089	0.016	0.073	0.45779	0.87522	0.53689	0.96846	0.972154	0.964401	0.74216
1752	EMBV3_06960	Control	GeneID:538209|PTGFRN:XM_002686122:157_cdna	538209	PTGFRN	NULL	prostaglandin F2 receptor negative regulator	-0.034	0.087	-0.121	0.79039	0.43602	0.34535	0.993506	0.829419	0.94314	0.58286
1755	EMBV3_12458	Control	NULL	NULL	NULL	NULL	NULL	-0.015	0.018	-0.033	0.90734	0.86989	0.79466	0.99701	0.970771	0.987057	0.96448
1757	EMBV3_16937	Control	NULL	NULL	NULL	NULL	NULL	0.085	0.207	-0.122	0.48309	0.05081	0.30719	0.970284	0.507566	0.934369	0.14192
1758	EMBV3_38658	Gene	GeneID:100336369|LOC100336369:XR_083564:2_cdna	100336369	LOC100336369	NULL	membrane-associated ring finger (C3HC4) 5-like	-0.051	-0.024	-0.027	0.5957	0.7671	0.77848	0.979986	0.946692	0.98563	0.8651
1759	EMBV3_12095	Gene	GeneID:540287|GPR183:NM_001046472:32_cdna	540287	GPR183	EBI2 MGC140408	Epstein-Barr virus induced gene 2 (lymphocyte-specific G protein-coupled receptor)	0.159	-0.126	0.285	0.51184	0.5459	0.23723	0.973295	0.873347	0.919095	0.48944
1762	EMBV3_23298	Variant	GeneID:507895|U2AF2:NM_001075336:148_cdna	507895	U2AF2	NULL	U2 small nuclear RNA auxiliary factor 2	0.16	0.068	0.092	0.25957	0.57486	0.50768	0.940228	0.885345	0.964401	0.52415
1763	EMBV3_37759	Gene	GeneID:613479|GTF2A2:NM_001037619:121_cdna	613479	GTF2A2	MGC133516	general transcription factor IIA, 2, 12kDa	0.164	0.126	0.038	0.14898	0.19307	0.73421	0.910604	0.689362	0.983842	0.26763
1764	EMBV3_30293	Gene	GeneID:519276|LOC519276:XM_002695649:95_cdna	519276	LOC519276	NULL	similar to matrix metallopeptidase 28 (epilysin)	0.15	-0.124	0.274	0.25806	0.27545	0.04012	0.940228	0.748	0.865009	0.11535
1765	EMBV3_01492	Gene	GeneID:614982|IL17D:XM_002691866:179_cdna	614982	IL17D	NULL	interleukin 17D	0.369	0.219	0.15	0.00482	0.0449	0.22472	0.881591	0.49389	0.913115	0.01357
1766	EMBV3_11770	Variant	GeneID:281615|ALDH1A1:NM_174239:11_cdna	281615	ALDH1A1	ALDH1 MGC128391	aldehyde dehydrogenase 1 family, member A1	0.315	0.075	0.24	0.02011	0.5039	0.06861	0.881591	0.860043	0.895337	0.05932
1768	EMBV3_06109	Variant	GeneID:538509|C13H10ORF97:NM_001076107:136_cdna	538509	C13H10ORF97	MGC139777	chromosome 10 open reading frame 97 ortholog	-0.044	0.059	-0.103	0.73302	0.59464	0.42029	0.98979	0.891964	0.951319	0.70335
1769	EMBV3_10214	Gene	GeneID:509349|TFIP11:NM_001046030:50_cdna	509349	TFIP11	MGC137252 STIP	tuftelin interacting protein 11	-0.125	-0.021	-0.104	0.25075	0.82157	0.33075	0.938714	0.958509	0.93987	0.48708
1770	EMBV3_43701	Gene	GeneID:540993|DHX57:XM_002691289:377_cdna	540993	DHX57	NULL	DEAH (Asp-Glu-Ala-Asp/His) box polypeptide 57	0.108	0.273	-0.165	0.39606	0.01604	0.19448	0.960159	0.44876	0.907886	0.0511
1771	EMBV3_34990	Control	NULL	NULL	NULL	NULL	NULL	-0.132	-0.158	0.026	0.22645	0.09427	0.80772	0.938714	0.586027	0.987512	0.21352
1772	EMBV3_00026	Gene	GeneID:517456|PXN:XM_002694523:446_cdna	517456	PXN	NULL	paxillin	-0.054	0.036	-0.09	0.69546	0.76068	0.5091	0.987295	0.945723	0.964401	0.80145
1773	EMBV3_38300	Gene	BVT0102_232262	GK000007.2:5526392-5532595	NULL	NULL	Novel Transcribed Region; evidence: embryonic ESTs	-0.008	0.195	-0.203	0.94914	0.07001	0.10011	0.998034	0.548846	0.899299	0.12091
1774	EMBV3_15565	Control	NULL	NULL	NULL	NULL	NULL	0.079	0.023	0.056	0.4337	0.79099	0.57182	0.967662	0.952238	0.970378	0.72983
1776	EMBV3_15702	Gene	BVV0102_069578	GK000007.2:6590077-6615481	NULL	NULL	Novel Transcribed Region; evidence: embryonic ESTs	-0.271	-0.311	0.039	0.19849	0.08864	0.84885	0.930026	0.57605	0.989907	0.1957
1777	EMBV3_38056	Gene	GeneID:614347|ANAPC13:NM_001113234:2_cdna	614347	ANAPC13	MGC137060	anaphase promoting complex subunit 13	0.142	0.293	-0.151	0.2646	0.00959	0.22849	0.941086	0.418811	0.915505	0.03328
1779	EMBV3_05000	Gene	GeneID:282852|RDH10:NM_174734:4_cdna	282852	RDH10	NULL	retinol dehydrogenase 10 (all-trans)	0.175	0.278	-0.103	0.28895	0.05299	0.52232	0.943779	0.513037	0.964401	0.14708
1780	EMBV3_23911	Variant	GeneID:508722|RBM39:XM_002692451:478_cdna	508722	RBM39	NULL	RNA binding motif protein 39	-0.072	0.078	-0.15	0.53228	0.42949	0.19049	0.975554	0.826849	0.905962	0.40581
1781	EMBV3_24682	Gene	GeneID:100137827|ZNF828:XM_002692005:127_cdna	100137827	ZNF828	NULL	zinc finger protein 828	-0.15	0.051	-0.202	0.07321	0.4685	0.0167	0.881591	0.844228	0.865009	0.05215
1782	EMBV3_00634	Gene	GeneID:504752|EIF5:XM_002696846:682_cdna	504752	EIF5	NULL	eukaryotic translation initiation factor 5	0.251	0.169	0.082	0.05549	0.12834	0.51806	0.881591	0.631741	0.964401	0.12068
1783	EMBV3_06979	Gene	BVT0102_218900	GK000004.2:95537402-95807760	NULL	NULL	Novel Transcribed Region; evidence: embryonic ESTs	-0.386	-0.103	-0.283	0.04227	0.51626	0.12663	0.881591	0.865048	0.904687	0.11848
1784	EMBV3_09107	Control	NULL	NULL	NULL	NULL	NULL	0.196	0.048	0.148	0.13797	0.66841	0.25275	0.909049	0.91763	0.923121	0.31689
1786	EMBV3_12731	Control	NULL	NULL	NULL	NULL	NULL	0.134	0.015	0.119	0.25837	0.88391	0.3069	0.940228	0.974584	0.934241	0.48363
1787	EMBV3_18162	Gene	GeneID:518207|ZNF345:NM_001035327:628_cdna	518207	ZNF345	MGC127522	zinc finger protein 345	-0.071	0.122	-0.192	0.51862	0.19701	0.07956	0.973613	0.6929	0.898407	0.17709
1788	EMBV3_04537	Gene	GeneID:538437|GEM:NM_001083732:67_cdna	538437	GEM	MGC140409	GTP binding protein overexpressed in skeletal muscle	-0.016	0.116	-0.132	0.90887	0.34561	0.34973	0.997218	0.783708	0.944545	0.53415
1789	(+)E1A_r60_a104							0.129	0.18	-0.052	0.3778	0.1521	0.71678	0.957513	0.653381	0.982753	0.34166
1792	EMBV3_05006	Control	NULL	NULL	NULL	NULL	NULL	0.12	0.032	0.088	0.18872	0.68182	0.32456	0.924681	0.921617	0.938803	0.40862
1794	EMBV3_29020	Gene	GeneID:528990|RRP12:XM_002698417:364_cdna	528990	RRP12	NULL	ribosomal RNA processing 12 homolog (S. cerevisiae)	0.116	-0.05	0.166	0.25942	0.56798	0.10491	0.940228	0.883664	0.899299	0.2618
1797	EMBV3_31230	Gene	BVT0102_034678	GK000019.2:54543763-54546948	NULL	NULL	Novel Transcribed Region; evidence: embryonic ESTs	-0.006	-0.053	0.046	0.94273	0.47311	0.58118	0.998034	0.846786	0.970743	0.7415
1798	EMBV3_39568	Variant	GeneID:507986|MOCS2:NM_001014867:64_cdna	507986	MOCS2	NULL	molybdenum cofactor synthesis 2	-0.004	-0.014	0.011	0.98668	0.94116	0.96233	0.999068	0.987341	0.996735	0.99708
1800	EMBV3_36595	Gene	GeneID:100335506|LOC100335506:XM_002707778:280_cdna	100335506	LOC100335506	NULL	zinc finger protein 651-like	-0.135	-0.091	-0.044	0.24426	0.35608	0.70067	0.938714	0.788623	0.982753	0.45521
1801	EMBV3_43425	Gene	BVV0102_163526	GK000017.2:46166825-46171528	NULL	NULL	Novel Transcribed Region; evidence: embryonic ESTs	0.156	-0.012	0.168	0.14947	0.89707	0.11683	0.910604	0.977727	0.904687	0.24376
1802	EMBV3_41344	Variant	GeneID:539761|PLAGL1:NM_001103289:8_cdna	539761	PLAGL1	MGC160033 ZAC1	pleiomorphic adenoma gene-like 1	0.149	-0.018	0.168	0.13585	0.82831	0.09092	0.909049	0.960014	0.899299	0.20351
1803	EMBV3_03861	Gene	GeneID:337918|SRPX:NM_001040489:13_cdna	337918	SRPX	MGC134187 ext1	sushi-repeat-containing protein, X-linked	-0.296	-0.313	0.016	0.25663	0.16442	0.94899	0.940132	0.666286	0.995003	0.31991
1804	EMBV3_20783	Gene	GeneID:100125264|NUP210:XM_002697140:100_cdna	100125264	NUP210	MGC157262	nucleoporin 210	0.173	-0.07	0.243	0.15003	0.49018	0.04292	0.910604	0.853956	0.871459	0.1232
1805	EMBV3_16485	Control	NULL	NULL	NULL	NULL	NULL	-0.247	-0.238	-0.01	0.06618	0.04053	0.94074	0.881591	0.487506	0.994563	0.07276
1806	EMBV3_00730	Gene	GeneID:281361|NRG1:NM_174128:15_cdna	281361	NRG1	MGC154949	neuregulin 1	0.086	-0.107	0.193	0.64226	0.50206	0.29418	0.983833	0.859588	0.930452	0.55468
1808	EMBV3_22696	Gene	GeneID:534505|CPXM2:XM_002698575:142_cdna	534505	CPXM2	NULL	carboxypeptidase X (M14 family), member 2	-0.082	-0.211	0.128	0.70173	0.25653	0.54553	0.987645	0.735414	0.966047	0.51589
1809	EMBV3_19239	Gene	GeneID:517759|CADM2:XM_002684658:13_cdna	517759	CADM2	NULL	cell adhesion molecule 2	-0.381	-0.442	0.061	0.03065	0.00433	0.71978	0.881591	0.392909	0.983029	0.01088
1810	EMBV3_03735	Gene	GeneID:512867|GIMAP1:NM_001083677:646_cdna	512867	GIMAP1	MGC148396	GTPase, IMAP family member 1	-0.102	-0.428	0.326	0.62459	0.0209	0.11904	0.983022	0.454533	0.904687	0.05599
1812	EMBV3_28995	Gene	GeneID:100296722|LOC100296722:XM_002696150:75_cdna	100296722	LOC100296722	NULL	similar to upregulated during skeletal muscle growth 5	0.171	0.271	-0.099	0.27694	0.04937	0.52186	0.941366	0.50424	0.964401	0.13812
1813	EMBV3_09983	Gene	GeneID:540642|FBXW11:XM_002696250:10_cdna	540642	FBXW11	NULL	F-box and WD repeat domain containing 11	-0.083	-0.032	-0.051	0.46104	0.74178	0.64344	0.96846	0.940444	0.976674	0.75933
1814	EMBV3_28404	Gene	BVT0102_016540	GK000013.2:81862981-82162221	NULL	NULL	Novel Transcribed Region; evidence: embryonic ESTs	-0.232	-0.228	-0.004	0.33323	0.26813	0.98651	0.95411	0.745067	0.999484	0.46762
1815	EMBV3_01656	Gene	BVT0102_049676	GK000011.2:78962422-78968969	NULL	NULL	Novel Transcribed Region; evidence: embryonic ESTs	-0.073	-0.146	0.073	0.648	0.28995	0.64378	0.983833	0.758251	0.976681	0.5669
1816	EMBV3_12652	Gene	GeneID:100336604|LOC100336604:XM_002683609:13_cdna	100336604	LOC100336604	NULL	R3H domain 1 (binds single-stranded nucleic acids)-like	-0.081	-0.053	-0.027	0.51587	0.6154	0.82337	0.973295	0.898925	0.988969	0.78477
1817	EMBV3_35563	Gene	GeneID:100295932|LOC100295932:XM_002697604:85_cdna	100295932	LOC100295932	NULL	hypothetical protein LOC100295932	-0.132	0.016	-0.148	0.46206	0.91691	0.40364	0.96846	0.982516	0.949007	0.67701
1818	EMBV3_36930	Control	NULL	NULL	NULL	NULL	NULL	-0.026	0.21	-0.236	0.78417	0.01196	0.01408	0.993422	0.432124	0.865009	0.01394
1819	EMBV3_08240	Gene	GeneID:100336551|LOC100336551:XM_002687738:72_cdna	100336551	LOC100336551	NULL	sulphonylurea receptor 2B-like	-0.024	0.18	-0.205	0.88181	0.20338	0.20951	0.994727	0.697948	0.912322	0.3228
1820	EMBV3_16499	Gene	GeneID:507575|CEBPZ:NM_001083386:68_cdna	507575	CEBPZ	MGC140326	CCAAT/enhancer binding protein (C/EBP), zeta	-0.04	0.08	-0.12	0.69334	0.36576	0.23822	0.987041	0.794479	0.919422	0.44725
1821	EMBV3_43522	Gene	GeneID:531801|SIGIRR:NM_001082443:4_cdna	531801	SIGIRR	MGC140394	single immunoglobulin and toll-interleukin 1 receptor (TIR) domain	-0.08	-0.08	0	0.50342	0.43575	0.99971	0.973219	0.82932	0.999956	0.68894
1822	EMBV3_22224	Gene	GeneID:512219|MGC138914:NM_001083673:3_cdna	512219	MGC138914	NULL	hypothetical LOC512219	-0.158	-0.019	-0.139	0.1485	0.83806	0.19588	0.910604	0.962857	0.907886	0.30835
1823	EMBV3_12003	Gene	GeneID:100299445|LOC100299445:XM_002688994:76_cdna	100299445	LOC100299445	NULL	similar to Protein Tyrosine Phosphatase family member (ptp-1)	0.327	0.322	0.005	0.14907	0.0991	0.98108	0.910604	0.596334	0.998884	0.18692
1826	EMBV3_22457	Gene	BVV0102_266259	GK000010.2:79644199-79690914	NULL	NULL	Novel Transcribed Region; evidence: embryonic ESTs	0.08	-0.025	0.105	0.5754	0.83913	0.4576	0.979909	0.962928	0.957655	0.7507
1827	EMBV3_11126	Gene	GeneID:540124|DKKL1:NM_001046469:361_cdna	540124	DKKL1	MGC134326	dickkopf-like 1 (soggy)	-0.063	-0.026	-0.037	0.7253	0.86696	0.83297	0.989023	0.969815	0.988969	0.93928
1828	EMBV3_36960	Variant	GeneID:338062|FCGRT:NM_176657:89_cdna	338062	FCGRT	NULL	Fc fragment of IgG, receptor, transporter, alpha	0	-0.013	0.013	0.99849	0.92153	0.9333	0.99982	0.983868	0.994563	0.99399
1829	EMBV3_28513	Gene	GeneID:100126041|COPA:NM_001105645:175_cdna	100126041	COPA	MGC166118	coatomer protein complex, subunit alpha	0.005	0.037	-0.032	0.96785	0.69991	0.76855	0.998392	0.927888	0.984705	0.91751
1831	EMBV3_24338	Gene	GeneID:614236|SYS1:NM_001046527:1273_cdna	614236	SYS1	DBNDD2 MGC140251	SYS1 Golgi-localized integral membrane protein homolog (S. cerevisiae)	0.002	0.079	-0.077	0.97903	0.29489	0.37578	0.998392	0.760754	0.947599	0.50882
1832	EMBV3_32068	Gene	GeneID:100296737|LOC100296737:XM_002688892:148_cdna	100296737	LOC100296737	NULL	similar to nuclear factor, interleukin 3, regulated	0.204	0.049	0.155	0.14376	0.67561	0.2585	0.910093	0.919433	0.925475	0.32718
1833	EMBV3_22231	Gene	GeneID:785516|RPS25:XM_002685997:352_cdna	785516	RPS25	NULL	similar to mCG10725	0.22	0.368	-0.148	0.0307	9e-05	0.13552	0.881591	0.271877	0.904996	0.00042
1834	EMBV3_23772	Gene	BVT0102_243719	GK000003.2:83546431-83661013	NULL	NULL	Novel Transcribed Region; evidence: embryonic ESTs	0.032	0.191	-0.158	0.78713	0.06719	0.18121	0.993506	0.542796	0.905962	0.15278
1835	EMBV3_19928	Gene	GeneID:281951|NT5C2:NM_174405:42_cdna	281951	NT5C2	NULL	5'-nucleotidase, cytosolic II	0.075	0.242	-0.167	0.52295	0.01991	0.15278	0.974704	0.45272	0.904996	0.05799
1836	EMBV3_27657	Gene	BVT0102_072941	GK000013.2:79448506-79479043	NULL	NULL	Novel Transcribed Region; evidence: embryonic ESTs	0.048	0.099	-0.051	0.69865	0.35488	0.67794	0.987327	0.788227	0.981422	0.64784
1837	EMBV3_04044	Gene	GeneID:527411|TOP3A:NM_001077975:60_cdna	527411	TOP3A	MGC142307	topoisomerase (DNA) III alpha	-0.011	-0.025	0.014	0.89571	0.72262	0.86046	0.996304	0.934753	0.989907	0.93773
1838	EMBV3_33543	Control	NULL	NULL	NULL	NULL	NULL	0.004	-0.172	0.176	0.97806	0.19169	0.24404	0.998392	0.688713	0.920794	0.33621
1839	EMBV3_00862	Gene	GeneID:504663|MRPL36:XM_002696463:84_cdna	504663	MRPL36	NULL	mitochondrial ribosomal protein L36	-0.015	0.008	-0.023	0.87358	0.9215	0.80499	0.994727	0.983868	0.987312	0.96957
1840	EMBV3_37146	Gene	GeneID:517231|MGC165939:NM_001102041:118_cdna	517231	MGC165939	NULL	Uncharacterized protein C13orf18 homolog	-0.311	-0.05	-0.261	0.09404	0.74949	0.15198	0.896726	0.943102	0.904996	0.21587
1844	EMBV3_12923	Variant	GeneID:517825|TDG:NM_001083696:1031_cdna	517825	TDG	MGC140185	thymine-DNA glycosylase	-0.149	0.009	-0.158	0.15331	0.91973	0.12578	0.91352	0.983229	0.904687	0.25635
1845	EMBV3_12964	Gene	BVT0101_056950	GK000023.2:30247930-30264927	NULL	NULL	Novel Transcribed Region; evidence: embryonic ESTs	0.204	0.318	-0.114	0.3524	0.09483	0.59612	0.95584	0.587247	0.970758	0.23872
1846	EMBV3_07201	Gene	GeneID:535394|RERE:XM_002694049:136_cdna	535394	RERE	NULL	arginine-glutamic acid dipeptide (RE) repeats	0.147	0.068	0.079	0.08516	0.34661	0.34105	0.891993	0.784022	0.94234	0.21925
1847	EMBV3_23912	Gene	GeneID:783203|LOC783203:XM_002697494:194_cdna	783203	LOC783203	NULL	similar to olfactory receptor 1359	-0.209	-0.171	-0.038	0.17101	0.19159	0.79676	0.917565	0.688525	0.987057	0.28782
1848	EMBV3_01694	Control	GeneID:615534|FNDC3B:XM_002684918:46_cdna	615534	FNDC3B	NULL	fibronectin type III domain containing 3B	0.007	0.08	-0.073	0.96333	0.52259	0.61029	0.998392	0.867074	0.971418	0.78446
1849	EMBV3_34994	Control	NULL	NULL	NULL	NULL	NULL	-0.04	0.017	-0.057	0.72135	0.86197	0.60855	0.988437	0.968524	0.971418	0.87467
1850	EMBV3_01442	Gene	BVV0102_027926	GK000026.2:38170072-38617112	NULL	NULL	Novel Transcribed Region; evidence: embryonic ESTs	-0.166	-0.087	-0.079	0.28764	0.51361	0.6058	0.943779	0.863553	0.971399	0.55297
1851	EMBV3_18126	Variant	GeneID:515552|PLEKHM2:XM_002694198:702_cdna	515552	PLEKHM2	NULL	pleckstrin homology domain containing, family M (with RUN domain) member 2	-0.133	0.002	-0.134	0.17179	0.98473	0.16122	0.918511	0.996911	0.904996	0.30543
1852	EMBV3_38245	Gene	GeneID:535653|ESD:NM_001076065:163_cdna	535653	ESD	MGC139609	esterase D/formylglutathione hydrolase	0.039	0.1	-0.061	0.81092	0.47963	0.70885	0.993506	0.849567	0.982753	0.77353
1853	EMBV3_37556	Gene	GeneID:541004|NRP2:XM_002685532:107_cdna	541004	NRP2	NULL	neuropilin 2	-0.081	-0.169	0.089	0.64037	0.25636	0.60327	0.98373	0.735302	0.971318	0.52007
1871	EMBV3_19629	Gene	GeneID:515909|POLI:NM_001024692:107_cdna	515909	POLI	NULL	polymerase (DNA directed) iota	0.125	0.046	0.079	0.25541	0.62029	0.46581	0.938743	0.900546	0.957846	0.51919
1872	EMBV3_42959	Control	NULL	NULL	NULL	NULL	NULL	0.013	0.168	-0.155	0.90326	0.07991	0.15812	0.99701	0.566079	0.904996	0.1628
1873	EMBV3_37538	Gene	GeneID:100337060|LOC100337060:XM_002698474:518_cdna	100337060	LOC100337060	NULL	hypothetical protein LOC100337060	0.09	-0.024	0.113	0.39627	0.79435	0.27911	0.960159	0.952758	0.929214	0.53993
1875	EMBV3_11573	Control	GeneID:530661|SLC7A6:NM_001075937:327_cdna	530661	SLC7A6	NULL	solute carrier family 7 (cationic amino acid transporter, y+ system), member 6	0.105	0.113	-0.008	0.47554	0.37181	0.95659	0.970044	0.798567	0.995775	0.62745
1876	EMBV3_02816	Gene	GeneID:539815|B3GALT2:NM_001076188:17_cdna	539815	B3GALT2	NULL	UDP-Gal:betaGlcNAc beta 1,3-galactosyltransferase, polypeptide 2	0.105	-0.112	0.217	0.49791	0.39838	0.15919	0.971797	0.812225	0.904996	0.3531
1877	EMBV3_22834	Gene	BVT0102_252270	GK000016.2:74543194-74551258	NULL	NULL	Novel Transcribed Region; evidence: embryonic ESTs	0.013	0.028	-0.015	0.89279	0.73226	0.8722	0.995542	0.938201	0.990841	0.94224
1878	EMBV3_41312	Gene	BVT0102_051767	GK000008.2:9481184-9488278	NULL	NULL	Novel Transcribed Region; evidence: embryonic ESTs	0.126	0.156	-0.029	0.35065	0.18256	0.82554	0.955632	0.683076	0.988969	0.37934
1879	EMBV3_31338	Gene	GeneID:535887|PANK1:XM_002698345:54_cdna	535887	PANK1	NULL	pantothenate kinase 1	-0.06	-0.025	-0.035	0.70975	0.85404	0.82764	0.987684	0.966454	0.988969	0.93202
1881	EMBV3_08869	Variant	GeneID:513428|PPIH:NM_001075618:155_cdna	513428	PPIH	MGC142309	peptidylprolyl isomerase H (cyclophilin H)	0.083	0.246	-0.163	0.53619	0.03772	0.22305	0.975554	0.484485	0.912501	0.10552
1882	EMBV3_10774	Gene	GeneID:512666|AVEN:XM_002690780:569_cdna	512666	AVEN	NULL	apoptosis, caspase activation inhibitor	0.06	0.093	-0.033	0.54444	0.27669	0.73642	0.976395	0.749498	0.983953	0.54423
1883	EMBV3_03541	Control	NULL	NULL	NULL	NULL	NULL	-0.005	-0.049	0.044	0.96086	0.57941	0.66549	0.998392	0.887079	0.97898	0.83517
1884	EMBV3_05892	Gene	BVT0102_261484	GK000005.2:72082471-72156270	NULL	NULL	Novel Transcribed Region; evidence: embryonic ESTs	-0.05	0.064	-0.115	0.57762	0.40737	0.20228	0.979909	0.816342	0.910067	0.41722
1885	EMBV3_28619	Gene	GeneID:507590|DBNDD2:NM_001130748:925_cdna	507590	DBNDD2	NULL	dysbindin (dystrobrevin binding protein 1) domain containing 2	0.115	-0.013	0.128	0.49173	0.92646	0.43752	0.971678	0.985236	0.952742	0.71287
1886	EMBV3_25598	Gene	GeneID:514147|PWP1:NM_001046166:31_cdna	514147	PWP1	MGC137879	PWP1 homolog (S. cerevisiae)	0.026	0.08	-0.054	0.77256	0.29958	0.53968	0.992567	0.763375	0.965482	0.56891
1887	EMBV3_24750	Gene	GeneID:534696|BCMO1:NM_001024559:56_cdna	534696	BCMO1	betaCO	beta-carotene 15,15'-monooxygenase 1	-0.013	0.024	-0.037	0.92093	0.82471	0.7695	0.997489	0.959621	0.984705	0.95171
1889	EMBV3_17491	Gene	GeneID:506459|ACSS2:NM_001105339:898_cdna	506459	ACSS2	NULL	acyl-CoA synthetase short-chain family member 2	0.141	0.092	0.05	0.35277	0.48116	0.73903	0.955912	0.850267	0.983953	0.61274
1890	EMBV3_32700	Gene	BVV0102_338605	GK000002.2:122328299-122343233	NULL	NULL	Novel Transcribed Region; evidence: embryonic ESTs	-0.041	-0.005	-0.036	0.74463	0.96492	0.77021	0.990788	0.991571	0.984705	0.94161
1891	EMBV3_00956	Gene	GeneID:504811|CAMTA1:NM_001100294:28_cdna	504811	CAMTA1	NULL	calmodulin binding transcription activator 1	-0.142	-0.01	-0.131	0.28725	0.92804	0.31637	0.943779	0.985409	0.936493	0.51429
1892	EMBV3_25205	Control	GeneID:789747|LOC789747:XM_002688751:105_cdna	789747	LOC789747	NULL	similar to MHC class II regulatory factor RFX1 (Transcription factor RFX1) (Regulatory factor X 1) (RFX) (Enhancer factor C) (EF-C)	0.12	0.003	0.117	0.35823	0.97839	0.36377	0.956378	0.995092	0.945381	0.59555
1893	EMBV3_15351	Gene	GeneID:530689|LOC530689:XM_002686194:420_cdna	530689	LOC530689	NULL	similar to MGC157062 protein	0.072	0.022	0.049	0.40985	0.7646	0.56344	0.962872	0.946446	0.969098	0.70677
1894	EMBV3_37648	Gene	GeneID:541014|LOC541014:NM_001034721:208_cdna	541014	LOC541014	MGC128724	hypothetical protein LOC541014	0.284	0.191	0.093	0.0567	0.13043	0.51984	0.881591	0.633172	0.964401	0.12326
1895	EMBV3_02768	Gene	BVV0102_122331	GK000015.2:55785211-55810203	NULL	NULL	Novel Transcribed Region; evidence: embryonic ESTs	0.697	0.576	0.121	0.07074	0.08109	0.74483	0.881591	0.568213	0.984277	0.11309
1896	EMBV3_37168	Gene	GeneID:618206|SCGN:NM_001099173:161_cdna	618206	SCGN	MGC159832	secretagogin, EF-hand calcium binding protein	0.41	0.393	0.017	0.09261	0.06146	0.94112	0.896726	0.529269	0.994563	0.11133
1897	EMBV3_31533	Gene	BVV0101_085593	GK000019.2:37932792-37978509	NULL	NULL	Novel Transcribed Region; evidence: embryonic ESTs	-0.162	0.038	-0.2	0.22764	0.74135	0.13377	0.938714	0.940282	0.904687	0.3032
1898	EMBV3_04339	Control	NULL	NULL	NULL	NULL	NULL	0.051	0.069	-0.019	0.72773	0.57804	0.89567	0.98931	0.886627	0.991705	0.84948
1900	EMBV3_09712	Gene	GeneID:511816|SNAPIN:NM_001083410:126_cdna	511816	SNAPIN	MGC140105	SNAP-associated protein	0.075	0.165	-0.09	0.47201	0.06989	0.38187	0.970044	0.548423	0.948091	0.18812
1901	EMBV3_33110	Gene	BVT0102_405349	GK000030.2:25010008-25235057	NULL	NULL	Novel Transcribed Region; evidence: embryonic ESTs	0.12	0.145	-0.026	0.13588	0.03731	0.74251	0.909049	0.483581	0.984234	0.09324
1902	EMBV3_30364	Gene	GeneID:505310|SLC5A5:XM_002688572:263_cdna	505310	SLC5A5	NULL	solute carrier family 5 (sodium iodide symporter), member 5	0.125	0.197	-0.072	0.20196	0.02228	0.45486	0.930221	0.459745	0.95757	0.06874
1903	EMBV3_36676	Gene	GeneID:614260|ZNF75D:NM_001078043:17_cdna	614260	ZNF75D	ZNF75	zinc finger protein 75D	0.077	0.015	0.061	0.45202	0.8603	0.54128	0.96846	0.968347	0.965619	0.73906
1904	EMBV3_02080	Gene	GeneID:540979|STK35:NM_001113768:1252_cdna	540979	STK35	NULL	serine/threonine kinase 35	-0.002	0.229	-0.231	0.98973	0.02764	0.05227	0.999207	0.465678	0.887123	0.04832
1905	EMBV3_37484	Gene	BVV0102_097280	GK000012.2:79652129-79691578	NULL	NULL	Novel Transcribed Region; evidence: embryonic ESTs	0.083	0.176	-0.093	0.69813	0.33908	0.65869	0.987327	0.780343	0.978968	0.62876
1906	EMBV3_17260	Control	NULL	NULL	NULL	NULL	NULL	0.014	-0.127	0.141	0.9166	0.26947	0.28661	0.997489	0.745424	0.929214	0.43334
1907	EMBV3_28399	Gene	GeneID:100138144|LOC100138144:XM_002687805:24_cdna	100138144	LOC100138144	NULL	similar to NKG2-A/NKG2-B type II integral membrane protein (NKG2-A/B-activating NK receptor) (NK cell receptor A) (CD159a antigen)	-0.373	-0.166	-0.206	0.09544	0.37858	0.34331	0.897474	0.803144	0.943004	0.2421
1908	EMBV3_02979	Gene	GeneID:512500|CYC1:NM_001038090:68_cdna	512500	CYC1	MGC134266	cytochrome c-1	-0.052	-0.02	-0.032	0.5336	0.78232	0.69494	0.975554	0.950337	0.982415	0.82172
1909	EMBV3_42107	Gene	BVT0102_065483	GK000020.2:23219739-23260282	NULL	NULL	Novel Transcribed Region; evidence: embryonic ESTs	-0.243	-0.119	-0.124	0.04388	0.24244	0.28605	0.881591	0.72645	0.929214	0.12302
1910	EMBV3_30081	Gene	GeneID:618318|DOC2G:NM_001076499:134_cdna	618318	DOC2G	NULL	double C2, gamma	0.212	-0.098	0.31	0.21008	0.49429	0.06612	0.933522	0.855881	0.892361	0.17967
1911	EMBV3_10619	Gene	GeneID:614659|TMEM157:XM_002689406:35_cdna	614659	TMEM157	NULL	similar to transmembrane protein 157	0.24	0.216	0.023	0.05684	0.04552	0.84676	0.881591	0.495477	0.989626	0.07222
1912	EMBV3_20919	Variant	GeneID:338060|NDUFA10:NM_176655:2_cdna	338060	NDUFA10	NULL	NADH dehydrogenase (ubiquinone) 1 alpha subcomplex, 10, 42kDa	0.032	0.106	-0.074	0.78225	0.29166	0.52143	0.993244	0.759178	0.964401	0.55608
1913	EMBV3_41389	Gene	GeneID:100336642|LOC100336642:XM_002700003:31_cdna	100336642	LOC100336642	NULL	hypothetical protein LOC100336642	-0.129	0.217	-0.345	0.43529	0.12907	0.03821	0.967813	0.632139	0.865009	0.09025
1914	EMBV3_38364	Gene	GeneID:540184|MGC159550:NM_001110083:109_cdna	540184	MGC159550	NULL	hypothetical LOC540184	0.14	0.162	-0.022	0.22424	0.10367	0.84526	0.938714	0.601963	0.989626	0.22696
1915	EMBV3_01689	Gene	GeneID:533397|KIAA0586:XR_082701:326_cdna	533397	KIAA0586	NULL	KIAA0586	0.101	0.132	-0.031	0.24146	0.07697	0.71076	0.938714	0.560677	0.982753	0.18862
1917	EMBV3_36092	Gene	BVV0101_037287	GK000018.2:18608196-18715169	NULL	NULL	Novel Transcribed Region; evidence: embryonic ESTs	-0.034	0.043	-0.076	0.70091	0.57174	0.38008	0.987393	0.88449	0.948091	0.66112
1918	EMBV3_26258	Gene	BVV0102_099822	GK000022.2:29396302-29987707	NULL	NULL	Novel Transcribed Region; evidence: embryonic ESTs	-0.019	-0.07	0.051	0.89559	0.57568	0.72329	0.996283	0.885647	0.983702	0.84582
1920	EMBV3_23421	Gene	GeneID:614711|MRPL33:NM_001113308:222_cdna	614711	MRPL33	MGC128600	mitochondrial ribosomal protein L33	0.111	0.213	-0.102	0.36054	0.04567	0.39642	0.956391	0.495951	0.948754	0.13221
1921	EMBV3_25346	Control	NULL	NULL	NULL	NULL	NULL	0.164	0.141	0.024	0.19769	0.19794	0.84987	0.929769	0.693587	0.989907	0.31547
1922	EMBV3_42781	Gene	GeneID:506268|LOC506268:XM_002691150:180_cdna	506268	LOC506268	NULL	similar to Uncharacterized protein C2orf29	0.022	0.063	-0.041	0.80392	0.40508	0.63523	0.993506	0.815321	0.975175	0.69722
1924	EMBV3_09632	Control	NULL	NULL	NULL	NULL	NULL	0.196	0.031	0.165	0.2129	0.81858	0.28527	0.937241	0.957769	0.929214	0.42658
1925	EMBV3_32893	Gene	GeneID:532730|SEC22A:NM_001083462:71_cdna	532730	SEC22A	MGC140086	SEC22 vesicle trafficking protein homolog A (S. cerevisiae)	0.161	0.223	-0.062	0.12101	0.01427	0.53585	0.902577	0.443535	0.964401	0.04301
1928	EMBV3_42665	Gene	BVV0102_046044	GK000030.2:144489540-145222492	NULL	NULL	Novel Transcribed Region; evidence: embryonic ESTs	-0.012	0.115	-0.127	0.90098	0.1755	0.19252	0.99701	0.677804	0.907869	0.28623
1929	EMBV3_03378	Variant	GeneID:506450|CCM2:XM_002686879:67_cdna	506450	CCM2	NULL	cerebral cavernous malformation 2	-0.038	0.04	-0.079	0.79845	0.75264	0.59468	0.993506	0.943762	0.970758	0.86189
1930	EMBV3_06857	Gene	BVT0102_197361	GK000004.2:94359402-94406699	NULL	NULL	Novel Transcribed Region; evidence: embryonic ESTs	-0.057	-0.029	-0.028	0.6397	0.78131	0.8151	0.98373	0.950035	0.988969	0.89221
1931	EMBV3_35420	Gene	BVV0101_065317	GK000010.2:75637243-75783881	NULL	NULL	Novel Transcribed Region; evidence: embryonic ESTs	-0.025	-0.038	0.013	0.86087	0.75978	0.92975	0.994727	0.945529	0.994563	0.9528
1932	EMBV3_31559	Gene	GeneID:281590|ACACA:NM_174224:176_cdna	281590	ACACA	ACCA	acetyl-coenzyme A carboxylase alpha	-0.163	0.02	-0.182	0.3975	0.90442	0.33687	0.960746	0.979976	0.940598	0.5971
1933	EMBV3_43608	Gene	GeneID:525522|ZNF677:NM_001102092:2_cdna	525522	ZNF677	MGC152083	zinc finger protein 677	-0.219	0.093	-0.312	0.07452	0.3684	0.01168	0.881904	0.7962	0.865009	0.0391
1934	EMBV3_13685	Gene	GeneID:100296254|LOC100296254:XM_002684613:87_cdna	100296254	LOC100296254	NULL	hypothetical protein LOC100296254	0.055	-0.334	0.389	0.76572	0.04187	0.03932	0.99236	0.490112	0.865009	0.05334
1935	EMBV3_23956	Gene	BVT0102_155242	GK000007.2:19747862-19765775	NULL	NULL	Novel Transcribed Region; evidence: embryonic ESTs	0.047	0.013	0.034	0.73331	0.91432	0.80095	0.98979	0.982025	0.987301	0.94173
1936	EMBV3_17809	Variant	GeneID:282024|TWF2:NM_001105324:43_cdna	282024	TWF2	MGC148415 PTK9L	twinfilin, actin-binding protein, homolog 2 (Drosophila)	0.183	0.176	0.007	0.24914	0.19805	0.96187	0.938714	0.693587	0.996707	0.35188
1937	EMBV3_31550	Gene	BVV0102_188165	GK000005.2:31738309-31775732	NULL	NULL	Novel Transcribed Region; evidence: embryonic ESTs	0.108	0.227	-0.119	0.26555	0.00859	0.21398	0.941366	0.410369	0.912322	0.03008
1938	EMBV3_33198	Gene	BVT0102_168451	GK000019.2:27459090-27459400	NULL	NULL	Novel Transcribed Region; evidence: embryonic ESTs	0.028	0.375	-0.347	0.88567	0.02839	0.07452	0.994888	0.465728	0.898407	0.05829
1939	EMBV3_19778	Variant	GeneID:617975|H1F0:NM_001076487:109_cdna	617975	H1F0	MGC139771	H1 histone family, member 0	0.143	-0.036	0.179	0.44733	0.82412	0.33673	0.96846	0.959294	0.940598	0.61418
1942	EMBV3_30429	Control	NULL	NULL	NULL	NULL	NULL	0.281	0.119	0.162	0.00659	0.16457	0.1004	0.881591	0.66648	0.899299	0.02355
1943	EMBV3_32560	Gene	GeneID:511240|LOC511240:NM_001046080:25_cdna	511240	LOC511240	HP-25 MGC137188	hibernation protein 20-like	-0.002	0.001	-0.002	0.98758	0.99437	0.98252	0.99916	0.998626	0.999367	0.99975
1944	EMBV3_29673	Gene	GeneID:525511|LOC525511:XM_002697523:253_cdna	525511	LOC525511	NULL	similar to histone cluster 1, H3f	-0.14	-0.274	0.134	0.37276	0.04704	0.38987	0.957513	0.499334	0.948091	0.13558
1945	EMBV3_32301	Gene	GeneID:616641|TMEM55A:NM_001040594:88_cdna	616641	TMEM55A	MGC128579	transmembrane protein 55A	0.032	0.13	-0.098	0.85541	0.39193	0.57432	0.994727	0.809712	0.970378	0.67291
1946	EMBV3_11227	Control	NULL	NULL	NULL	NULL	NULL	-0.199	-0.281	0.081	0.16955	0.02713	0.56652	0.91647	0.465678	0.970027	0.07796
1947	EMBV3_26584	Control	NULL	NULL	NULL	NULL	NULL	0.215	0.254	-0.04	0.16755	0.05934	0.79395	0.91647	0.526096	0.987057	0.13977
1948	EMBV3_43285	Gene	GeneID:527061|ZNF541:XM_002695185:850_cdna	527061	ZNF541	NULL	zinc finger protein 541	0.085	0.117	-0.032	0.53347	0.31988	0.81256	0.975554	0.770934	0.98827	0.59388
1949	EMBV3_22608	Control	GeneID:539676|DMTF1:XM_002686719:74_cdna	539676	DMTF1	NULL	cyclin D binding myb-like transcription factor 1	0.209	0.115	0.093	0.05881	0.21585	0.38342	0.881591	0.70551	0.948091	0.15015
1950	EMBV3_29018	Control	NULL	NULL	NULL	NULL	NULL	-0.219	-0.195	-0.025	0.11985	0.10786	0.85639	0.902577	0.608546	0.989907	0.17651
1951	EMBV3_35895	Control	NULL	NULL	NULL	NULL	NULL	0.165	0.085	0.08	0.11703	0.34191	0.43448	0.902577	0.781559	0.951748	0.27777
1953	EMBV3_10912	Gene	GeneID:618576|MNT:XM_002695690:259_cdna	618576	MNT	NULL	MAX binding protein	0.311	-0.105	0.416	0.0238	0.35994	0.00284	0.881591	0.790565	0.865009	0.01012
1954	EMBV3_09867	Control	NULL	NULL	NULL	NULL	NULL	0.117	-0.044	0.161	0.14227	0.51353	0.04317	0.909049	0.863553	0.871459	0.12284
1955	EMBV3_36284	Control	NULL	NULL	NULL	NULL	NULL	0.242	0.041	0.201	0.0457	0.68477	0.09006	0.881591	0.922975	0.899299	0.11447
1956	EMBV3_38063	Gene	GeneID:781063|TBX3:XM_002694588:669_cdna	781063	TBX3	NULL	T-box 3	0.276	0.055	0.221	0.12039	0.71527	0.20429	0.902577	0.932247	0.910804	0.27552
1957	EMBV3_08363	Gene	GeneID:537542|RBM34:NM_001110082:99_cdna	537542	RBM34	MGC133998	RNA binding motif protein 34	0.272	0.171	0.101	0.06353	0.16905	0.47606	0.881591	0.670515	0.959043	0.14708
1958	EMBV3_17033	Variant	GeneID:617807|PSMF1:NM_001076478:1330_cdna	617807	PSMF1	NULL	proteasome (prosome, macropain) inhibitor subunit 1 (PI31)	0.121	-0.143	0.264	0.26325	0.12348	0.01607	0.941086	0.629309	0.865009	0.04615
1959	EMBV3_09778	Gene	GeneID:518806|FBXL7:XM_002696446:91_cdna	518806	FBXL7	NULL	F-box and leucine-rich repeat protein 7	-0.019	-0.128	0.109	0.86026	0.17836	0.31793	0.994727	0.679648	0.936493	0.35763
1960	EMBV3_14298	Gene	GeneID:532822|QRSL1:NM_001046336:3_cdna	532822	QRSL1	MGC137680	glutaminyl-tRNA synthase (glutamine-hydrolyzing)-like 1	0.083	0.012	0.07	0.43067	0.88943	0.49689	0.967419	0.976231	0.963532	0.70983
1962	EMBV3_12407	Gene	BVT0102_131938	GK000023.2:39884070-40588547	NULL	NULL	Novel Transcribed Region; evidence: embryonic ESTs	-0.083	-0.098	0.015	0.45271	0.30042	0.88692	0.96846	0.763375	0.990841	0.55161
1963	EMBV3_32590	Gene	BVV0102_138523	GK000017.2:57343549-57352624	NULL	NULL	Novel Transcribed Region; evidence: embryonic ESTs	0.296	0.037	0.259	0.025	0.73573	0.0452	0.881591	0.93946	0.874398	0.0603
1964	EMBV3_07920	Control	NULL	NULL	NULL	NULL	NULL	0.079	0.045	0.034	0.48911	0.64656	0.76087	0.971319	0.910338	0.984705	0.77367
1965	EMBV3_03834	Gene	BVV0101_068689	GK000029.2:43636776-43648491	NULL	NULL	Novel Transcribed Region; evidence: embryonic ESTs	-0.068	-0.012	-0.056	0.54441	0.8979	0.61446	0.976395	0.977991	0.971986	0.81977
1967	EMBV3_42905	Gene	GeneID:508877|PNPT1:XM_002691331:489_cdna	508877	PNPT1	NULL	polyribonucleotide nucleotidyltransferase 1	0.02	0.065	-0.045	0.88149	0.56938	0.73078	0.994727	0.883899	0.983842	0.84296
1968	EMBV3_05202	Gene	GeneID:533372|ADCK1:NM_001076895:114_cdna	533372	ADCK1	MGC142877	aarF domain containing kinase 1	-0.037	-0.311	0.274	0.85734	0.0873	0.18758	0.994727	0.57541	0.905962	0.18511
1969	EMBV3_29010	Variant	GeneID:615149|BLOC1S1:NM_001076362:64_cdna	615149	BLOC1S1	MGC137062	biogenesis of lysosomal organelles complex-1, subunit 1	-0.158	-0.002	-0.157	0.26662	0.98972	0.2648	0.941366	0.997881	0.926733	0.46377
1970	EMBV3_14121	Gene	GeneID:515112|LOC515112:XR_084675:372_cdna	515112	LOC515112	NULL	similar to SOCIUS protein	-0.063	-0.257	0.194	0.79839	0.22764	0.42585	0.993506	0.71324	0.951748	0.45518
1971	EMBV3_39920	Gene	BVV0102_160729	GK000015.2:53668828-53678627	NULL	NULL	Novel Transcribed Region; evidence: embryonic ESTs	-0.104	0.025	-0.129	0.40425	0.81461	0.29569	0.962081	0.956575	0.930783	0.56022
1972	EMBV3_25239	Variant	GeneID:541142|LANCL2:NM_001102256:44_cdna	541142	LANCL2	MGC148337	LanC lantibiotic synthetase component C-like 2 (bacterial)	-0.176	0.046	-0.222	0.12551	0.63745	0.05258	0.905719	0.906566	0.887123	0.13872
1973	EMBV3_09813	Gene	BVT0101_072138	GK000020.2:23538713-23550825	NULL	NULL	Novel Transcribed Region; evidence: embryonic ESTs	0.324	-0.162	0.486	0.03038	0.1966	0.00151	0.881591	0.691931	0.865009	0.00605
1974	EMBV3_22470	Gene	GeneID:282000|PRELP:NM_174434:19_cdna	282000	PRELP	NULL	proline/arginine-rich end leucine-rich repeat protein	-0.132	-0.033	-0.099	0.30126	0.76098	0.43079	0.946974	0.945785	0.951748	0.57303
1975	EMBV3_24626	Gene	GeneID:539399|SLC39A9:NM_001101191:187_cdna	539399	SLC39A9	NULL	solute carrier family 39 (zinc transporter), member 9	0.129	0.149	-0.02	0.16029	0.06202	0.8276	0.915647	0.531055	0.988969	0.14189
1976	EMBV3_28414	Gene	BVT0102_099342	GK000013.2:17885918-17906391	NULL	NULL	Novel Transcribed Region; evidence: embryonic ESTs	-0.021	0.042	-0.063	0.88254	0.7261	0.64991	0.994884	0.936184	0.977035	0.88683
1977	EMBV3_28093	Gene	GeneID:505094|PRODH:NM_001075185:34_cdna	505094	PRODH	MGC140683	proline dehydrogenase (oxidase) 1	0.257	-0.198	0.455	0.24342	0.2941	0.04011	0.938714	0.760348	0.865009	0.11637
1978	EMBV3_32013	Gene	BVV0102_403678	GK000023.2:15941570-15948555	NULL	NULL	Novel Transcribed Region; evidence: embryonic ESTs	0.021	-0.196	0.217	0.88036	0.1088	0.12222	0.994727	0.609237	0.904687	0.17388
1979	EMBV3_38188	Gene	GeneID:788011|LOC788011:XM_002689113:64_cdna	788011	LOC788011	NULL	similar to olfactory receptor Olr1566	0.087	-0.082	0.17	0.54763	0.50739	0.23884	0.976395	0.861219	0.919812	0.48698
1980	EMBV3_28817	Control	GeneID:541012|TCP11L2:NM_001105431:19_cdna	541012	TCP11L2	NULL	t-complex 11 (mouse)-like 2	-0.157	-0.173	0.016	0.25091	0.14295	0.90672	0.938714	0.644828	0.992094	0.29102
1982	EMBV3_40026	Gene	BVV0102_165220	GK000024.2:41977867-41986505	NULL	NULL	Novel Transcribed Region; evidence: embryonic ESTs	-0.056	-0.055	0	0.54624	0.48331	0.99834	0.976395	0.85129	0.999912	0.73923
1983	EMBV3_20890	Gene	BVT0102_045683	GK000004.2:64324413-64352699	NULL	NULL	Novel Transcribed Region; evidence: embryonic ESTs	-0.143	-0.027	-0.116	0.39214	0.8523	0.47913	0.959009	0.96619	0.959456	0.67381
1984	EMBV3_22449	Gene	GeneID:524743|GTPBP4:XM_002692195:94_cdna	524743	GTPBP4	NULL	GTP binding protein 4	0.18	0.294	-0.114	0.05621	0.0006	0.21517	0.881591	0.361604	0.912501	0.00245
1985	EMBV3_14778	Gene	GeneID:281725|CRYL1:NM_174293:8_cdna	281725	CRYL1	NULL	crystallin, lambda 1	0.16	0.311	-0.151	0.22817	0.00842	0.24743	0.938714	0.407941	0.922233	0.02969
1986	EMBV3_06049	Gene	GeneID:512545|ITFG1:NM_001038532:210_cdna	512545	ITFG1	MGC128970	integrin alpha FG-GAP repeat containing 1	-0.123	-0.018	-0.105	0.19823	0.82217	0.26512	0.929812	0.958547	0.926733	0.40092
1987	EMBV3_02232	Control	NULL	NULL	NULL	NULL	NULL	-0.07	0.021	-0.091	0.60845	0.85883	0.50103	0.981442	0.96809	0.963994	0.78976
1988	EMBV3_27313	Gene	GeneID:508088|NDE1:NM_001100321:332_cdna	508088	NDE1	NULL	nudE nuclear distribution gene E homolog 1 (A. nidulans)	0.156	-0.01	0.166	0.26734	0.93581	0.23307	0.941366	0.987029	0.918132	0.43776
1989	EMBV3_40197	Gene	BVT0102_355164	GK000020.2:32848727-33030482	NULL	NULL	Novel Transcribed Region; evidence: embryonic ESTs	0.194	0.2	-0.006	0.08728	0.04157	0.95754	0.8958	0.489273	0.995775	0.08433
1990	EMBV3_10872	Gene	GeneID:100336905|LOC100336905:XM_002699874:94_cdna	100336905	LOC100336905	NULL	hypothetical protein LOC100336905	0.46	0.115	0.345	0.0218	0.48914	0.07682	0.881591	0.853605	0.898407	0.06473
1991	EMBV3_20583	Control	NULL	NULL	NULL	NULL	NULL	0.032	0.058	-0.026	0.71508	0.44193	0.76396	0.988129	0.831595	0.984705	0.74089
1992	EMBV3_27470	Gene	BVV0102_182486	GK000003.2:109667305-109780600	NULL	NULL	Novel Transcribed Region; evidence: embryonic ESTs	-0.115	-0.081	-0.033	0.22136	0.30925	0.7171	0.938714	0.76696	0.982753	0.40901
1994	EMBV3_39767	Gene	GeneID:509250|ZNF266:NM_001104968:2_cdna	509250	ZNF266	ZNF426	zinc finger protein 266	0.028	0.2	-0.172	0.86415	0.15336	0.28189	0.994727	0.653664	0.929214	0.31171
1995	EMBV3_09779	Gene	GeneID:540286|DAZAP2:NM_001034701:110_cdna	540286	DAZAP2	MGC127447	DAZ associated protein 2	0.05	-0.054	0.103	0.69465	0.6226	0.41047	0.987295	0.901526	0.950086	0.70028
1996	EMBV3_09460	Control	NULL	NULL	NULL	NULL	NULL	0.092	0.054	0.038	0.48006	0.63099	0.76406	0.970044	0.904524	0.984705	0.76346
1997	EMBV3_24669	Gene	BVV0102_269174	GK000021.2:69647506-69668360	NULL	NULL	Novel Transcribed Region; evidence: embryonic ESTs	0.091	0.215	-0.124	0.45133	0.04296	0.30086	0.96846	0.492544	0.93159	0.12346
1999	EMBV3_23720	Gene	GeneID:511007|FBXL20:NM_001035096:85_cdna	511007	FBXL20	FBXL2	F-box and leucine-rich repeat protein 20	0.266	0.224	0.043	0.14148	0.14927	0.80912	0.909049	0.651554	0.987922	0.22943
2000	EMBV3_03937	Gene	GeneID:504900|PPP4R2:XM_002696957:98_cdna	504900	PPP4R2	NULL	protein phosphatase 4, regulatory subunit 2	-0.041	0.01	-0.051	0.74638	0.92325	0.68078	0.990788	0.984362	0.981604	0.91458
2004	EMBV3_03264	Gene	BVT0102_202986	GK000012.2:57877507-58979621	NULL	NULL	Novel Transcribed Region; evidence: embryonic ESTs	-0.154	-0.122	-0.032	0.31148	0.35044	0.82822	0.949255	0.785943	0.988969	0.51493
2006	EMBV3_10848	Gene	GeneID:281719|CRYAB:NM_174290:23_cdna	281719	CRYAB	NULL	crystallin, alpha B	-0.256	-0.194	-0.062	0.24462	0.30204	0.77414	0.938714	0.763375	0.984705	0.42812
2007	EMBV3_06542	Gene	GeneID:767985|CKS2:NM_001113319:5_cdna	767985	CKS2	MGC127509	CDC28 protein kinase regulatory subunit 2	0.035	-0.036	0.071	0.85657	0.82935	0.71115	0.994727	0.960014	0.982753	0.93079
2009	EMBV3_36079	Gene	BVV0102_074973	GK000020.2:1-72042655	NULL	NULL	Novel Transcribed Region; evidence: embryonic ESTs	0.151	0.045	0.106	0.24155	0.68047	0.40306	0.938714	0.921202	0.949007	0.49525
2010	EMBV3_04675	Gene	BVT0102_063348	GK000017.2:51874763-52565555	NULL	NULL	Novel Transcribed Region; evidence: embryonic ESTs	0.075	0.145	-0.07	0.44508	0.08922	0.46768	0.968375	0.576658	0.957846	0.23144
2012	EMBV3_18706	Gene	GeneID:100139154|XPO5:XM_002697301:141_cdna	100139154	XPO5	NULL	exportin 5	-0.024	-0.082	0.058	0.8408	0.43036	0.6286	0.99451	0.827431	0.973507	0.71947
2013	EMBV3_01233	Gene	GeneID:617545|LOC617545:XM_002694130:488_cdna	617545	LOC617545	NULL	similar to hCG19301	-0.099	-0.007	-0.091	0.41569	0.94532	0.44351	0.964868	0.988355	0.955235	0.67741
2014	EMBV3_16261	Gene	GeneID:530084|LRFN4:XM_002699360:263_cdna	530084	LRFN4	NULL	leucine rich repeat and fibronectin type III domain containing 4	0.119	0.073	0.046	0.32463	0.4782	0.69919	0.953906	0.84911	0.982753	0.58468
2016	EMBV3_20533	Gene	BVT0102_140151	GK000018.2:45853126-45886298	NULL	NULL	Novel Transcribed Region; evidence: embryonic ESTs	-0.07	-0.089	0.019	0.52805	0.35089	0.86189	0.975548	0.786125	0.989907	0.62526
2018	EMBV3_27556	Variant	GeneID:516210|CKB:NM_001015613:247_cdna	516210	CKB	NULL	creatine kinase, brain	0.104	0.089	0.016	0.50946	0.51375	0.91901	0.973295	0.863568	0.9935	0.73965
2019	EMBV3_17213	Variant	GeneID:511003|CXHXORF23:NM_001083665:2_cdna	511003	CXHXORF23	NULL	chromosome X open reading frame 23 ortholog	-0.258	-0.121	-0.138	0.01164	0.15663	0.16009	0.881591	0.657642	0.904996	0.03832
2021	EMBV3_01867	Control	GeneID:540633|KDM5B:XM_002694202:713_cdna	540633	KDM5B	JARID1B	lysine (K)-specific demethylase 5B	0.231	0.344	-0.113	0.19656	0.02804	0.51785	0.929432	0.465678	0.964401	0.08262
2022	EMBV3_01006	Gene	GeneID:767843|POLR3H:NM_001076962:225_cdna	767843	POLR3H	MGC134502	polymerase (RNA) III (DNA directed) polypeptide H (22.9kD)	0.24	0.258	-0.018	0.1875	0.10052	0.91917	0.924472	0.597973	0.9935	0.20805
2024	EMBV3_23985	Gene	BVV0101_021534	GK000030.2:91752688-91768032	NULL	NULL	Novel Transcribed Region; evidence: embryonic ESTs	0.071	0.105	-0.034	0.46879	0.21624	0.72754	0.970044	0.70551	0.983842	0.45265
2025	EMBV3_22328	Gene	GeneID:511220|ARHGEF11:XM_002686007:382_cdna	511220	ARHGEF11	NULL	Rho guanine nucleotide exchange factor (GEF) 11	-0.035	-0.177	0.142	0.80574	0.15318	0.31619	0.993506	0.653664	0.936493	0.32368
2026	EMBV3_35964	Gene	BVV0102_257217	GK000019.2:56877031-56877688	NULL	NULL	Novel Transcribed Region; evidence: embryonic ESTs	-0.004	0.057	-0.062	0.97128	0.57462	0.60005	0.998392	0.885256	0.970758	0.80998
2027	EMBV3_30687	Gene	BVT0102_058917	GK000016.2:70890747-70902205	NULL	NULL	Novel Transcribed Region; evidence: embryonic ESTs	0.101	-0.002	0.103	0.37638	0.98461	0.36112	0.957513	0.996881	0.945299	0.60507
2028	EMBV3_06682	Gene	GeneID:527418|CBL:XM_002693082:424_cdna	527418	CBL	NULL	Cas-Br-M (murine) ecotropic retroviral transforming sequence	-0.034	-0.119	0.085	0.77135	0.24259	0.46692	0.992408	0.72652	0.957846	0.48434
2029	EMBV3_40269	Gene	GeneID:534402|PGM1:NM_001076903:72_cdna	534402	PGM1	MGC143368	phosphoglucomutase 1	0.142	0.173	-0.031	0.22469	0.08792	0.78788	0.938714	0.575666	0.986643	0.20298
2030	EMBV3_10933	Gene	GeneID:533294|RBL2:NM_001098073:345_cdna	533294	RBL2	MGC154964	retinoblastoma-like 2 (p130)	0.222	0.061	0.161	0.16017	0.64905	0.29858	0.915647	0.911481	0.930971	0.36125
2031	EMBV3_17387	Gene	GeneID:508115|NGRN:NM_001045992:89_cdna	508115	NGRN	MGC137811	neugrin, neurite outgrowth associated	0.245	0.261	-0.016	0.05621	0.01894	0.89432	0.881591	0.450223	0.991642	0.0407
2032	EMBV3_13540	Gene	BVT0102_425183	GK000030.2:18794169-18812288	NULL	NULL	Novel Transcribed Region; evidence: embryonic ESTs	0.133	0.006	0.127	0.24212	0.95242	0.2563	0.938714	0.989709	0.925236	0.43851
2033	EMBV3_09559	Gene	GeneID:100125776|LOC100125776:NM_001105049:2_cdna	100125776	LOC100125776	MGC179427	olfactory receptor	-0.019	-0.215	0.197	0.92242	0.1922	0.29832	0.997489	0.688982	0.930942	0.36595
2034	EMBV3_35670	Control	NULL	NULL	NULL	NULL	NULL	-0.019	0.152	-0.171	0.8807	0.1566	0.16693	0.994727	0.657599	0.904996	0.25037
2035	EMBV3_30849	Gene	GeneID:617397|B3GNTL1:XM_002696125:236_cdna	617397	B3GNTL1	NULL	UDP-GlcNAc:betaGal beta-1,3-N-acetylglucosaminyltransferase-like 1	-0.135	-0.045	-0.091	0.48753	0.78898	0.63638	0.971205	0.952024	0.975221	0.78247
2036	EMBV3_03061	Gene	GeneID:100336542|LOC100336542:XM_002691699:44_cdna	100336542	LOC100336542	NULL	hypothetical protein LOC100336542	0.012	0.101	-0.089	0.94333	0.47908	0.58643	0.998034	0.849382	0.970758	0.74748
2037	EMBV3_35175	Gene	GeneID:518169|CTSA:NM_001035326:1117_cdna	518169	CTSA	MGC128937 PPCA	cathepsin A	0.288	0.099	0.189	0.05292	0.42657	0.19224	0.881591	0.825147	0.907707	0.14926
2038	EMBV3_15500	Gene	GeneID:788719|FMO5:NM_001101304:7_cdna	788719	FMO5	NULL	flavin containing monooxygenase 5	0.232	0.081	0.151	0.02649	0.35194	0.13617	0.881591	0.786534	0.904996	0.08221
2040	EMBV3_38172	Control	GeneID:539850|HNRNPH3:XM_002698859:440_cdna	539850	HNRNPH3	HNRPH3	heterogeneous nuclear ribonucleoprotein H3 (2H9)	0.047	0.179	-0.132	0.73901	0.14363	0.34433	0.990594	0.646242	0.94314	0.31765
2041	EMBV3_28289	Gene	BVT0102_094693	GK000012.2:1-398726	NULL	NULL	Novel Transcribed Region; evidence: embryonic ESTs	-0.329	-0.16	-0.169	0.1519	0.41193	0.45093	0.911426	0.818028	0.95685	0.34671
2042	EMBV3_24792	Gene	GeneID:100313010|MIR187:NR_031180:44_cdna	100313010	MIR187	bta-mir-187	microRNA mir-187	0.14	0.074	0.066	0.29456	0.51598	0.61449	0.946455	0.864769	0.971986	0.56159
2045	EMBV3_13180	Gene	GeneID:525174|LOC525174:XM_002691169:237_cdna	525174	LOC525174	NULL	similar to F47B8.14	-0.026	-0.06	0.034	0.8321	0.56665	0.77649	0.994294	0.883352	0.985389	0.84575
2046	EMBV3_43323	Gene	BVT0102_142619	GK000019.2:25655087-25667178	NULL	NULL	Novel Transcribed Region; evidence: embryonic ESTs	-0.053	0.031	-0.084	0.67847	0.77325	0.50329	0.985457	0.948121	0.964209	0.7969
2047	EMBV3_20539	Gene	GeneID:531026|LOC531026:XM_002699616:26_cdna	531026	LOC531026	NULL	similar to melanoma antigen family A, 10	0.156	0.172	-0.016	0.10733	0.04045	0.8645	0.901696	0.487506	0.989907	0.09045
2048	EMBV3_33737	Gene	BVV0102_048512	GK000004.2:107742119-107804448	NULL	NULL	Novel Transcribed Region; evidence: embryonic ESTs	0.109	0.156	-0.047	0.56619	0.33904	0.8003	0.97844	0.780343	0.987301	0.62094
2049	EMBV3_43091	Control	NULL	NULL	NULL	NULL	NULL	-0.02	-0.002	-0.018	0.83295	0.97845	0.849	0.994294	0.995092	0.989907	0.97497
2050	EMBV3_42371	Control	NULL	NULL	NULL	NULL	NULL	0.337	0.092	0.245	0.00875	0.38429	0.04849	0.881591	0.806025	0.884539	0.02887
2051	EMBV3_38420	Variant	GeneID:540225|COX7A2L:NM_001034695:158_cdna	540225	COX7A2L	MGC127892	cytochrome c oxidase subunit VIIa polypeptide 2 like	0.138	0.072	0.065	0.37504	0.58569	0.66793	0.957513	0.889153	0.97898	0.66194
2052	EMBV3_18215	Gene	GeneID:504471|PCOLCE:NM_001045888:74_cdna	504471	PCOLCE	MGC137826	procollagen C-endopeptidase enhancer	0.266	-0.099	0.365	0.10123	0.47003	0.02483	0.900543	0.844827	0.865009	0.07549
2053	EMBV3_13580	Control	NULL	NULL	NULL	NULL	NULL	0.139	0.174	-0.035	0.48295	0.30677	0.85656	0.970284	0.766446	0.989907	0.56751
2054	EMBV3_17965	Gene	BVV0102_029063	GK000013.2:47449391-47492958	NULL	NULL	Novel Transcribed Region; evidence: embryonic ESTs	-0.052	-0.164	0.112	0.802	0.35924	0.58517	0.993506	0.789993	0.970758	0.64308
2057	EMBV3_28530	Variant	GeneID:524030|GJB5:XM_002686488:576_cdna	524030	GJB5	NULL	gap junction protein, beta 5, 31.1kDa	0.162	-0.062	0.224	0.56085	0.79322	0.41493	0.97824	0.95253	0.951319	0.7113
2059	EMBV3_07659	Gene	BVV0101_018518	GK000011.2:101006484-101011168	NULL	NULL	Novel Transcribed Region; evidence: embryonic ESTs	-0.034	-0.1	0.066	0.77485	0.32392	0.56768	0.993024	0.773745	0.970378	0.60181
2061	EMBV3_33308	Gene	GeneID:523477|SCML2:XM_002700369:10_cdna	523477	SCML2	NULL	sex comb on midleg-like 2 (Drosophila)	-0.084	-0.024	-0.06	0.50685	0.82366	0.63087	0.973295	0.959114	0.973905	0.79728
2062	EMBV3_42699	Gene	GeneID:100125276|GNG4:NM_001103324:55_cdna	100125276	GNG4	MGC151805	guanine nucleotide binding protein (G protein), gamma 4	0.347	0.292	0.056	0.17899	0.18759	0.8255	0.921827	0.687382	0.988969	0.2918
2063	EMBV3_28542	Variant	GeneID:534183|LHPP:NM_001080912:48_cdna	534183	LHPP	NULL	phospholysine phosphohistidine inorganic pyrophosphate phosphatase	0.013	-0.081	0.094	0.87141	0.25985	0.25359	0.994727	0.738248	0.923522	0.40142
2064	EMBV3_31556	Gene	GeneID:537799|BICC1:XM_002698825:57_cdna	537799	BICC1	NULL	bicaudal C homolog 1 (Drosophila)	0.115	0.185	-0.07	0.35299	0.08469	0.56173	0.955912	0.572728	0.968796	0.21881
2065	EMBV3_37035	Gene	GeneID:509566|ALDOA:NM_001101915:281_cdna	509566	ALDOA	MGC166216	aldolase A, fructose-bisphosphate	-0.004	-0.023	0.019	0.97453	0.82006	0.86867	0.998392	0.958448	0.990477	0.97119
2066	EMBV3_35499	Gene	GeneID:509382|SETDB2:NM_001143861:76_cdna	509382	SETDB2	NULL	SET domain, bifurcated 2	0.009	0.072	-0.063	0.93115	0.41609	0.53482	0.997639	0.820065	0.964401	0.68216
2067	EMBV3_01634	Gene	GeneID:613425|UROS:XM_002698565:86_cdna	613425	UROS	MGC139765 UROIIIS	uroporphyrinogen III synthase	0.044	-0.085	0.129	0.77382	0.52094	0.39709	0.992906	0.866731	0.94893	0.66157
2069	EMBV3_03995	Gene	GeneID:100300042|LOC100300042:XM_002700232:215_cdna	100300042	LOC100300042	NULL	hypothetical protein LOC100300042	-0.008	-0.168	0.161	0.9382	0.0572	0.11232	0.997843	0.521373	0.903175	0.11244
2070	EMBV3_24947	Gene	GeneID:386664|NDN:NM_001014982:2_cdna	386664	NDN	NULL	necdin homolog (mouse)	0.044	0.069	-0.025	0.71463	0.50424	0.83288	0.988129	0.860043	0.988969	0.79542
2071	EMBV3_20537	Control	NULL	NULL	NULL	NULL	NULL	0.129	0.001	0.128	0.1685	0.98885	0.16636	0.91647	0.997673	0.904996	0.30735
2074	EMBV3_12519	Gene	BVT0102_056817	GK000003.2:42266932-42408613	NULL	NULL	Novel Transcribed Region; evidence: embryonic ESTs	0.136	-0.087	0.223	0.25234	0.38888	0.06038	0.938714	0.80883	0.891685	0.16713
2075	EMBV3_30806	Gene	GeneID:514943|RHBDL2:NM_001102014:170_cdna	514943	RHBDL2	MGC148990	rhomboid, veinlet-like 2 (Drosophila)	-0.128	-0.106	-0.022	0.32923	0.34525	0.86471	0.95405	0.783633	0.989957	0.52537
2076	EMBV3_38992	Gene	GeneID:512552|LOC512552:XR_084067:651_cdna	512552	LOC512552	NULL	similar to putative nucleic acid binding protein RY-1	0.058	0.144	-0.086	0.61584	0.1501	0.44974	0.982334	0.651957	0.956288	0.34571
2077	EMBV3_06928	Control	NULL	NULL	NULL	NULL	NULL	0.148	0.021	0.127	0.39859	0.88711	0.46299	0.960746	0.975906	0.957846	0.67352
2078	EMBV3_38506	Gene	GeneID:510137|TMEM213:NM_001040513:613_cdna	510137	TMEM213	NULL	transmembrane protein 213	0.301	0.266	0.035	0.28908	0.27482	0.89946	0.943861	0.74749	0.992051	0.44573
2079	EMBV3_09290	Gene	GeneID:535067|SUFU:NM_001098083:186_cdna	535067	SUFU	MGC151923	suppressor of fused homolog (Drosophila)	0.014	-0.257	0.272	0.87524	0.00227	0.00469	0.994727	0.382175	0.865009	0.00263
2081	EMBV3_15577	Control	GeneID:768315|LOC768315:NM_001078130:22_cdna	768315	LOC768315	MGC142663	hypothetical protein LOC768315	-0.312	-0.28	-0.032	0.12217	0.1065	0.86894	0.902577	0.606645	0.990541	0.17701
2084	EMBV3_26312	Gene	BVV0102_149442	GK000030.2:20424552-20456004	NULL	NULL	Novel Transcribed Region; evidence: embryonic ESTs	0.091	0.171	-0.08	0.44458	0.09985	0.49887	0.968375	0.597336	0.96378	0.25353
2085	EMBV3_13203	Gene	GeneID:326598|LGALS1:NM_175782:19_cdna	326598	LGALS1	NULL	lectin, galactoside-binding, soluble, 1	0.154	0.022	0.133	0.29416	0.86099	0.36064	0.946455	0.968491	0.945299	0.54297
2086	EMBV3_41458	Gene	BVT0102_230509	GK000009.2:299547-319813	NULL	NULL	Novel Transcribed Region; evidence: embryonic ESTs	-0.156	-0.336	0.18	0.18193	0.00153	0.11995	0.921827	0.376674	0.904687	0.00611
2088	EMBV3_37684	Gene	GeneID:524334|L3MBTL3:NM_001076871:15_cdna	524334	L3MBTL3	MGC143141	l(3)mbt-like 3 (Drosophila)	0.276	0.281	-0.005	0.13137	0.07488	0.97754	0.90816	0.556356	0.998484	0.14835
2090	EMBV3_40479	Gene	BVV0102_132820	GK000007.2:63298307-63311553	NULL	NULL	Novel Transcribed Region; evidence: embryonic ESTs	-0.04	-0.064	0.024	0.71802	0.49958	0.82429	0.98835	0.858045	0.988969	0.79196
2092	EMBV3_17877	Control	NULL	NULL	NULL	NULL	NULL	0.067	-0.022	0.089	0.60318	0.84084	0.48375	0.980686	0.962928	0.960441	0.7759
2093	EMBV3_23811	Control	NULL	NULL	NULL	NULL	NULL	0.014	-0.209	0.223	0.92004	0.0783	0.10215	0.997489	0.563006	0.899299	0.13072
2095	EMBV3_18889	Gene	GeneID:523473|TAS1R1:XM_002694166:591_cdna	523473	TAS1R1	NULL	taste receptor, type 1, member 1	0.093	0.037	0.057	0.29654	0.62975	0.51908	0.946974	0.903783	0.964401	0.57564
2096	EMBV3_31970	Gene	GeneID:540760|RFXAP:XM_002691750:271_cdna	540760	RFXAP	NULL	regulatory factor X-associated protein	0.154	0.074	0.08	0.14794	0.4117	0.44241	0.910601	0.817949	0.954781	0.34015
2097	EMBV3_40767	Gene	GeneID:529382|CACNG5:XM_002696234:69_cdna	529382	CACNG5	NULL	calcium channel, voltage-dependent, gamma subunit 5	-0.088	-0.24	0.151	0.63343	0.13607	0.40829	0.98373	0.63824	0.949768	0.31718
2098	EMBV3_10400	Gene	GeneID:506121|LOC506121:XM_002693587:55_cdna	506121	LOC506121	NULL	similar to Olfactory receptor 4B1 (Olfactory receptor OR11-106) (OST208)	0.162	0.098	0.065	0.13707	0.29302	0.54323	0.909049	0.759842	0.966047	0.29831
2100	EMBV3_04718	Gene	BVT0102_007312	GK000029.2:46573467-46632381	NULL	NULL	Novel Transcribed Region; evidence: embryonic ESTs	-0.057	0.09	-0.148	0.6023	0.33937	0.17763	0.980686	0.780389	0.905962	0.36435
2102	EMBV3_37007	Gene	GeneID:524240|LOC524240:XR_083826:29_cdna	524240	LOC524240	NULL	similar to hCG2042429	-0.042	-0.325	0.283	0.81187	0.03696	0.11001	0.993506	0.483581	0.901324	0.08279
2105	EMBV3_14163	Gene	GeneID:507236|LOC507236:XR_084646:142_cdna	507236	LOC507236	NULL	similar to zinc finger protein 311	-0.168	-0.093	-0.075	0.22138	0.42559	0.5783	0.938714	0.824789	0.97056	0.45118
2106	EMBV3_01250	Gene	GeneID:404118|CEACAM8:NM_205788:97_cdna	404118	CEACAM8	CEACAM1 MGC142545	carcinoembryonic antigen-related cell adhesion molecule 8	0.137	0.165	-0.028	0.41795	0.25764	0.86707	0.964868	0.736708	0.990245	0.49345
2107	EMBV3_31382	Control	NULL	NULL	NULL	NULL	NULL	0.105	-0.08	0.184	0.35303	0.41037	0.10185	0.955912	0.817832	0.899299	0.25523
2108	EMBV3_17720	Gene	BVV0102_031466	GK000020.2:48012749-48874611	NULL	NULL	Novel Transcribed Region; evidence: embryonic ESTs	-0.913	-0.951	0.038	0.06083	0.02414	0.93461	0.881591	0.459927	0.994563	0.04979
2109	EMBV3_10537	Gene	GeneID:539182|SRCRB4D:XM_002698113:372_cdna	539182	SRCRB4D	NULL	scavenger receptor cysteine rich domain containing, group B (4 domains)	-0.305	0.009	-0.314	0.0296	0.93582	0.02339	0.881591	0.987029	0.865009	0.04814
2111	EMBV3_41920	Gene	GeneID:512048|REXO1:XM_002689149:149_cdna	512048	REXO1	NULL	REX1, RNA exonuclease 1 homolog (S. cerevisiae)	-0.104	-0.166	0.062	0.49646	0.20798	0.67896	0.971797	0.701822	0.981459	0.44419
2112	EMBV3_00840	Gene	GeneID:540261|SERPINC1:NM_001034698:181_cdna	540261	SERPINC1	AT3 MGC127984	serpin peptidase inhibitor, clade C (antithrombin), member 1	0.11	0.381	-0.271	0.62281	0.05156	0.22098	0.983022	0.509552	0.912501	0.13414
2113	EMBV3_02805	Gene	GeneID:777690|LRRC17:NM_001078150:21_cdna	777690	LRRC17	MGC137981	leucine rich repeat containing 17	0.008	-0.055	0.064	0.95675	0.67507	0.67506	0.998034	0.919133	0.980913	0.88212
2116	EMBV3_19940	Gene	BVT0102_218277	GK000010.2:58120496-58180624	NULL	NULL	Novel Transcribed Region; evidence: embryonic ESTs	-0.217	0.085	-0.302	0.08076	0.41816	0.01568	0.887232	0.820942	0.865009	0.05042
2117	EMBV3_07789	Control	NULL	NULL	NULL	NULL	NULL	-0.115	0.079	-0.194	0.32346	0.42878	0.09559	0.953906	0.82646	0.899299	0.24382
2119	EMBV3_21913	Gene	GeneID:615134|UNC5CL:XM_002697231:398_cdna	615134	UNC5CL	NULL	unc-5 homolog C (C. elegans)-like	-0.198	0.019	-0.217	0.18251	0.87878	0.13928	0.922027	0.972681	0.904996	0.29
2137	EMBV3_41354	Gene	GeneID:100299284|LOC100299284:XM_002694660:192_cdna	100299284	LOC100299284	NULL	similar to reticulon 4 receptor	0.185	0.108	0.077	0.1035	0.26287	0.48578	0.901696	0.740951	0.961057	0.23851
2138	EMBV3_09795	Gene	GeneID:504211|GLMN:XM_002686253:48_cdna	504211	GLMN	NULL	glomulin, FKBP associated protein	-0.006	0.177	-0.182	0.95926	0.06171	0.09259	0.998392	0.530364	0.899299	0.10754
2139	EMBV3_07666	Gene	GeneID:282107|UBE2A:NM_001105325:5_cdna	282107	UBE2A	BHR6A HR6A MGC127256	ubiquitin-conjugating enzyme E2A (RAD6 homolog)	-0.026	0.024	-0.05	0.82429	0.8135	0.66738	0.993802	0.956545	0.97898	0.90893
2140	EMBV3_08340	Gene	GeneID:514056|ITGAD:NM_001102496:323_cdna	514056	ITGAD	CD11d MGC152447	integrin, alpha D	-0.059	-0.164	0.105	0.71085	0.23521	0.50716	0.987808	0.719982	0.964401	0.48201
2141	EMBV3_28633	Gene	GeneID:525944|SNIP1:XM_002686469:516_cdna	525944	SNIP1	NULL	Smad nuclear interacting protein 1	-0.233	-0.053	-0.18	0.0917	0.65019	0.18271	0.896726	0.911606	0.905962	0.22376
2144	EMBV3_17239	Gene	GeneID:534582|NFE2L1:NM_001102515:144_cdna	534582	NFE2L1	MGC143343 NRF1	nuclear factor (erythroid-derived 2)-like 1	0.05	0.108	-0.059	0.52626	0.11212	0.44889	0.975154	0.612853	0.956288	0.27723
2145	EMBV3_23323	Gene	GeneID:524513|SERPINB9:NM_001075859:217_cdna	524513	SERPINB9	MGC142682	serpin peptidase inhibitor, clade B (ovalbumin), member 9	0.041	0.067	-0.027	0.70594	0.46832	0.80301	0.987645	0.844228	0.987301	0.76467
2146	EMBV3_18483	Gene	GeneID:338057|NDUFS5:NM_176652:41_cdna	338057	NDUFS5	NULL	NADH dehydrogenase (ubiquinone) Fe-S protein 5, 15kDa (NADH-coenzyme Q reductase)	0.073	0.079	-0.005	0.44773	0.34197	0.95363	0.96846	0.781607	0.995365	0.59008
2147	EMBV3_38315	Gene	GeneID:614893|CDCA7:NM_001037488:46_cdna	614893	CDCA7	MGC128588	cell division cycle associated 7	0.192	0.354	-0.162	0.20745	0.00888	0.27916	0.932575	0.413516	0.929214	0.03112
2149	EMBV3_43547	Gene	BVT0102_109192	GK000019.2:42856641-42877796	NULL	NULL	Novel Transcribed Region; evidence: embryonic ESTs	-0.006	0.021	-0.027	0.94932	0.79781	0.7741	0.998034	0.954471	0.984705	0.94829
2150	EMBV3_36995	Gene	GeneID:100337380|LOC100337380:XM_002695943:372_cdna	100337380	LOC100337380	NULL	homeobox B6-like	-0.051	-0.019	-0.032	0.66789	0.85115	0.78539	0.985164	0.96619	0.986355	0.91094
2151	EMBV3_24365	Gene	GeneID:539938|TAF8:NM_001101200:329_cdna	539938	TAF8	NULL	TAF8 RNA polymerase II, TATA box binding protein (TBP)-associated factor, 43kDa	0.054	-0.081	0.135	0.74904	0.57518	0.41847	0.990894	0.885546	0.951319	0.69678
2153	EMBV3_32081	Gene	GeneID:100336700|LOC100336700:XM_002698297:1036_cdna	100336700	LOC100336700	NULL	hypothetical protein LOC100336700	-0.41	0.095	-0.505	0.31789	0.78688	0.21438	0.952716	0.95161	0.912334	0.44079
2155	EMBV3_13704	Gene	GeneID:510978|PMM2:NM_001035095:132_cdna	510978	PMM2	MGC127449	phosphomannomutase 2	-0.116	-0.192	0.076	0.29641	0.04746	0.48373	0.946974	0.499971	0.960441	0.13495
2157	EMBV3_35962	Gene	GeneID:532890|SLC10A1:NM_001046339:151_cdna	532890	SLC10A1	MGC128766	solute carrier family 10 (sodium/bile acid cotransporter family), member 1	-0.066	-0.128	0.062	0.82463	0.61713	0.83337	0.993802	0.899218	0.988969	0.88106
2159	EMBV3_43104	Gene	BVV0101_023443	GK000020.2:42015809-42044890	NULL	NULL	Novel Transcribed Region; evidence: embryonic ESTs	0.032	0.073	-0.041	0.8422	0.59354	0.79279	0.99451	0.891431	0.986951	0.8648
2161	EMBV3_29089	Variant	GeneID:523435|MRPS33:NM_001037605:679_cdna	523435	MRPS33	MGC133550 MRP-S33 S33mt	mitochondrial ribosomal protein S33	0.18	0.324	-0.145	0.13311	0.00257	0.21878	0.908917	0.382175	0.912501	0.00996
2163	EMBV3_07948	Gene	BVV0101_047212	GK000002.2:28401736-29086670	NULL	NULL	Novel Transcribed Region; evidence: embryonic ESTs	-0.062	-0.111	0.048	0.67146	0.38318	0.74068	0.985457	0.805266	0.983953	0.67971
2165	EMBV3_13933	Gene	GeneID:100336482|LOC100336482:XM_002689670:20_cdna	100336482	LOC100336482	NULL	vacuolar protein sorting 13A-like	0.099	0.241	-0.143	0.49622	0.057	0.31903	0.971797	0.521076	0.937322	0.15648
2166	EMBV3_02665	Gene	GeneID:535403|MYST4:XM_002698885:16_cdna	535403	MYST4	NULL	MYST histone acetyltransferase (monocytic leukemia) 4	0.263	0.186	0.077	0.09101	0.16105	0.60879	0.896726	0.662554	0.971418	0.18342
2168	EMBV3_42695	Gene	BVV0102_327861	GK000008.2:65321340-65339463	NULL	NULL	Novel Transcribed Region; evidence: embryonic ESTs	0.048	0.17	-0.122	0.76317	0.21727	0.43864	0.992305	0.706385	0.95325	0.4449
2169	EMBV3_21250	Gene	GeneID:280798|GAA:NM_173913:314_cdna	280798	GAA	NULL	glucosidase, alpha; acid	0.387	0.326	0.061	0.01215	0.01364	0.67496	0.881591	0.443535	0.980814	0.0148
2170	EMBV3_09975	Gene	BVV0102_092402	GK000007.2:14190147-14233129	NULL	NULL	Novel Transcribed Region; evidence: embryonic ESTs	-0.236	-0.238	0.002	0.30833	0.23185	0.99283	0.948385	0.717421	0.999912	0.41929
2171	EMBV3_07505	Gene	GeneID:327692|ALDH6A1:NM_175811:38_cdna	327692	ALDH6A1	NULL	aldehyde dehydrogenase 6 family, member A1	-0.176	-0.021	-0.155	0.18939	0.85596	0.23906	0.925769	0.967115	0.919812	0.37794
2172	EMBV3_38841	Gene	GeneID:517063|AK3L1:NM_001077933:37_cdna	517063	AK3L1	NULL	adenylate kinase 3-like 1	-0.155	0	-0.155	0.17758	0.99754	0.17259	0.921827	0.999436	0.904996	0.32022
2173	EMBV3_21802	Gene	GeneID:512933|LOC512933:XM_002695767:246_cdna	512933	LOC512933	NULL	similar to Uncharacterized protein KIAA0753	0.229	0.013	0.217	0.07254	0.90675	0.08471	0.881591	0.980199	0.899299	0.14748
2174	EMBV3_00328	Gene	GeneID:540456|C24H18ORF10:NM_001102244:115_cdna	540456	C24H18ORF10	MGC152138	chromosome 18 open reading frame 10 ortholog	0.094	0.023	0.071	0.38804	0.80298	0.50879	0.958406	0.955589	0.964401	0.67776
2175	EMBV3_21166	Gene	BVV0102_369292	GK000030.2:40464917-40469570	NULL	NULL	Novel Transcribed Region; evidence: embryonic ESTs	0.227	0.191	0.036	0.11527	0.1227	0.79445	0.902577	0.628406	0.987057	0.18538
2176	EMBV3_16801	Gene	GeneID:541094|ERMP1:XM_002689609:26_cdna	541094	ERMP1	NULL	endoplasmic reticulum metallopeptidase 1	-0.026	-0.098	0.072	0.86365	0.45317	0.63159	0.994727	0.837224	0.973923	0.73962
2177	EMBV3_00045	Gene	GeneID:786230|S100A3:NM_001083530:254_cdna	786230	S100A3	MGC139900	S100 calcium binding protein A3	-0.137	0.063	-0.2	0.41982	0.6636	0.23459	0.964868	0.916316	0.918132	0.4875
2178	EMBV3_27046	Gene	GeneID:789060|MGC134331:NM_001110188:69_cdna	789060	MGC134331	NULL	hypothetical protein LOC789060	0.085	-0.105	0.19	0.62632	0.48069	0.27119	0.983022	0.85008	0.927208	0.52276
2179	EMBV3_27088	Gene	GeneID:613674|VMA21:NM_001081616:104_cdna	613674	VMA21	MGC142430	VMA21 vacuolar H+-ATPase homolog (S. cerevisiae)	-0.091	-0.002	-0.088	0.43943	0.98218	0.44449	0.968375	0.995926	0.95537	0.69249
2180	EMBV3_21824	Gene	GeneID:282359|SLC2A4:NM_174604:30_cdna	282359	SLC2A4	GLUT4 MGC137703	solute carrier family 2 (facilitated glucose transporter), member 4	0.02	0.102	-0.082	0.89006	0.40389	0.55703	0.995288	0.814718	0.967997	0.67906
2181	EMBV3_16233	Gene	GeneID:515823|LOC515823:XR_083785:422_cdna	515823	LOC515823	NULL	similar to Keratin 8	0.17	-0.057	0.227	0.18261	0.5986	0.07396	0.922027	0.893457	0.898407	0.19221
2182	EMBV3_10871	Gene	GeneID:338034|MYBL1:NM_176635:10_cdna	338034	MYBL1	NULL	v-myb myeloblastosis viral oncogene homolog (avian)-like 1	-0.167	-0.02	-0.147	0.16924	0.84631	0.21851	0.91647	0.965219	0.912501	0.34457
2183	EMBV3_35363	Gene	BVV0101_087460	GK000007.2:45363069-45407609	NULL	NULL	Novel Transcribed Region; evidence: embryonic ESTs	-0.158	-0.026	-0.132	0.30783	0.84139	0.38818	0.948186	0.962992	0.948091	0.56711
2185	EMBV3_26262	Gene	GeneID:511853|TTLL4:XM_002685574:159_cdna	511853	TTLL4	NULL	tubulin tyrosine ligase-like family, member 4	0.175	0.03	0.146	0.19302	0.79606	0.27081	0.92845	0.953498	0.927208	0.39743
2187	EMBV3_09660	Gene	GeneID:407170|KDR:NM_001110000:86_cdna	407170	KDR	VEGFR2 flk-1	kinase insert domain receptor (a type III receptor tyrosine kinase)	0.11	-0.024	0.134	0.54969	0.87815	0.46018	0.976395	0.972581	0.957692	0.74733
2189	EMBV3_25553	Control	NULL	NULL	NULL	NULL	NULL	0.29	0.284	0.007	0.06617	0.03759	0.96412	0.881591	0.484485	0.996826	0.06936
2190	EMBV3_05374	Gene	GeneID:525199|GZF1:XM_002692163:60_cdna	525199	GZF1	NULL	GDNF-inducible zinc finger protein 1	-0.112	0.114	-0.226	0.41998	0.33714	0.1029	0.96498	0.779788	0.899299	0.24916
2191	EMBV3_27160	Gene	BVT0101_050991	GK000022.2:30044549-30055399	NULL	NULL	Novel Transcribed Region; evidence: embryonic ESTs	0.193	0.184	0.01	0.08228	0.05521	0.92834	0.889878	0.517366	0.994563	0.0983
2192	EMBV3_34965	Control	NULL	NULL	NULL	NULL	NULL	-0.163	-0.098	-0.065	0.42101	0.57052	0.7451	0.966097	0.884187	0.984277	0.701
2193	EMBV3_26151	Gene	GeneID:507276|DHRS12:NM_001100313:58_cdna	507276	DHRS12	NULL	dehydrogenase/reductase (SDR family) member 12	0.114	-0.007	0.122	0.38443	0.94776	0.34839	0.957672	0.989239	0.943865	0.60025
2194	EMBV3_32671	Gene	GeneID:520939|LOC520939:XM_002688582:293_cdna	520939	LOC520939	NULL	similar to Krueppel-like factor 2 (Lung krueppel-like factor)	0.062	0.113	-0.051	0.75414	0.5077	0.79523	0.991218	0.861371	0.987057	0.80048
2195	EMBV3_20306	Gene	GeneID:539636|GLYR1:NM_001040568:252_cdna	539636	GLYR1	MGC137845 N-PAC	glyoxylate reductase 1 homolog (Arabidopsis)	0.042	-0.008	0.05	0.78344	0.9519	0.74066	0.993422	0.989629	0.983953	0.94246
2196	EMBV3_28055	Gene	GeneID:783966|LOC783966:XM_002687151:14_cdna	783966	LOC783966	NULL	similar to ankyrin repeat domain 26	0.269	0.144	0.125	0.25826	0.47811	0.59159	0.940228	0.84911	0.970758	0.5101
2197	EMBV3_23878	Control	NULL	NULL	NULL	NULL	NULL	0.091	0.01	0.08	0.30975	0.89376	0.35978	0.948693	0.977196	0.945143	0.55657
2198	EMBV3_11562	Control	NULL	NULL	NULL	NULL	NULL	0.171	0.175	-0.004	0.22908	0.15363	0.97944	0.938714	0.654016	0.998838	0.29353
2199	EMBV3_20981	Gene	GeneID:533428|GALC:XM_002691107:20_cdna	533428	GALC	NULL	galactosylceramidase	0.213	0.065	0.148	0.11758	0.57031	0.26716	0.902577	0.884187	0.927208	0.28587
2201	EMBV3_30387	Variant	GeneID:282476|SLC25A1:NM_174656:25_cdna	282476	SLC25A1	NULL	solute carrier family 25 (mitochondrial carrier; citrate transporter), member 1	-0.152	0.008	-0.161	0.29064	0.94501	0.25861	0.945031	0.988343	0.925475	0.47472
2203	EMBV3_01306	Variant	GeneID:506085|ZDHHC16:NM_001024482:87_cdna	506085	ZDHHC16	MGC137909	zinc finger, DHHC-type containing 16	0.057	0.179	-0.121	0.5205	0.02379	0.17277	0.97441	0.459927	0.904996	0.06893
2204	EMBV3_18857	Gene	GeneID:281120|DNTT:NM_177495:24_cdna	281120	DNTT	NULL	deoxynucleotidyltransferase, terminal	0.03	0.029	0	0.81894	0.79078	0.9988	0.99373	0.952238	0.999912	0.9575
2206	EMBV3_05057	Gene	BVT0102_003395	GK000027.2:33072113-33110520	NULL	NULL	Novel Transcribed Region; evidence: embryonic ESTs	0.12	0.033	0.088	0.32364	0.75385	0.46418	0.953906	0.944012	0.957846	0.60433
2208	EMBV3_16642	Gene	GeneID:504784|GATA5:NM_001034221:856_cdna	504784	GATA5	MGC127645	GATA binding protein 5	0.118	0.268	-0.15	0.47876	0.06676	0.36581	0.970044	0.541549	0.945942	0.18059
2209	EMBV3_36202	Gene	GeneID:493644|CLCN5:XM_002700082:171_cdna	493644	CLCN5	CLCN3	chloride channel 5	-0.024	-0.117	0.093	0.87043	0.34809	0.51376	0.994727	0.784913	0.964401	0.61473
2210	EMBV3_04882	Gene	GeneID:613476|LOC613476:XM_002694163:582_cdna	613476	LOC613476	NULL	similar to Chromosome 1 open reading frame 76	0.177	0.056	0.122	0.12643	0.57004	0.28407	0.905719	0.884033	0.929214	0.30357
2212	EMBV3_27906	Variant	GeneID:538579|RIMKLB:NM_001076113:49_cdna	538579	RIMKLB	FAM80B MGC142528	ribosomal modification protein rimK-like family member B	0.041	0.138	-0.097	0.80197	0.32835	0.54911	0.993506	0.77628	0.96649	0.60324
2213	EMBV3_25024	Control	NULL	399560	MRPL12		mitochondrial ribosomal protein L12	0.48	0.147	0.333	0.00191	0.23954	0.02438	0.881591	0.72382	0.865009	0.00731
2214	EMBV3_11022	Gene	BVT0102_046391	GK000006.2:28373875-28503855	NULL	NULL	Novel Transcribed Region; evidence: embryonic ESTs	0.104	0.046	0.057	0.24757	0.54319	0.5148	0.938714	0.872362	0.964401	0.50538
2215	EMBV3_07835	Gene	GeneID:519030|SPIRE1:XM_002697807:427_cdna	519030	SPIRE1	NULL	spire homolog 1 (Drosophila)	0.121	-0.017	0.138	0.21607	0.83463	0.15304	0.938714	0.961798	0.904996	0.32433
2216	EMBV3_38217	Gene	GeneID:513603|PCSK1N:NM_001083680:63_cdna	513603	PCSK1N	MGC148915	proprotein convertase subtilisin/kexin type 1 inhibitor	-0.284	-0.31	0.026	0.09461	0.03506	0.87236	0.89704	0.48035	0.990841	0.07783
2217	EMBV3_34764	Gene	GeneID:507725|C26H10orf84:NM_001035052:8_cdna	507725	C26H10orf84	C10orf84 MGC126974	chromosome 10 open reading frame 84 ortholog	0.038	0.093	-0.055	0.68448	0.24926	0.55092	0.985915	0.730656	0.967522	0.50666
2218	EMBV3_22018	Gene	GeneID:353112|ELP2P:NM_178322:46_cdna	353112	ELP2P	DBIL5 ELP	endozepine-like peptide 2 pseudogene	-0.07	-0.019	-0.051	0.61306	0.87424	0.70715	0.982229	0.972154	0.982753	0.87601
2219	EMBV3_16088	Control	GeneID:616372|TMEM41B:NM_001099156:237_cdna	616372	TMEM41B	MGC143027	transmembrane protein 41B	0.011	0.061	-0.051	0.92365	0.5194	0.64292	0.997489	0.865884	0.97653	0.79203
2220	EMBV3_06592	Gene	GeneID:535054|PELI1:NM_001078004:113_cdna	535054	PELI1	MGC142485	pellino homolog 1 (Drosophila)	0.042	-0.26	0.302	0.72204	0.01338	0.01263	0.988437	0.443535	0.865009	0.01398
2221	EMBV3_20270	Gene	GeneID:100138632|LOC100138632:XR_083849:165_cdna	100138632	LOC100138632	NULL	similar to WD repeats and SOF1 domain containing	0.168	0.15	0.018	0.13468	0.11886	0.87135	0.908917	0.623356	0.990841	0.19786
2222	EMBV3_32772	Control	NULL	NULL	NULL	NULL	NULL	-0.083	-0.014	-0.069	0.54938	0.90347	0.61552	0.976395	0.979464	0.972051	0.82297
2225	EMBV3_42399	Gene	BVV0102_072006	GK000007.2:40489028-40573897	NULL	NULL	Novel Transcribed Region; evidence: embryonic ESTs	0.275	0.197	0.078	0.00967	0.02875	0.4357	0.881591	0.467132	0.952009	0.01888
2226	EMBV3_05095	Gene	GeneID:614078|C18H16ORF61:NM_001113175:62_cdna	614078	C18H16ORF61	MGC137594	chromosome 16 open reading frame 61 ortholog	0.168	0.101	0.067	0.22302	0.38959	0.62015	0.938714	0.80883	0.972617	0.44334
2227	EMBV3_11506	Gene	GeneID:535126|PGS1:NM_001046395:431_cdna	535126	PGS1	MGC129082	phosphatidylglycerophosphate synthase 1	0.08	-0.091	0.171	0.4582	0.32742	0.11311	0.96846	0.775431	0.903654	0.26516
2228	EMBV3_02541	Variant	GeneID:512781|ARL13B:XM_002684668:14_cdna	512781	ARL13B	NULL	ADP-ribosylation factor-like 13B	-0.18	0.021	-0.201	0.22903	0.86627	0.17358	0.938714	0.969705	0.905079	0.35513
2229	EMBV3_15369	Gene	GeneID:785623|LOC785623:XM_002690709:359_cdna	785623	LOC785623	NULL	similar to olfactory receptor, family 4, subfamily F, member 29	0.059	0.123	-0.064	0.49297	0.10237	0.45608	0.971767	0.60098	0.95757	0.25835
2231	EMBV3_33017	Gene	GeneID:614573|SLC16A7:NM_001076336:61_cdna	614573	SLC16A7	MCT2	solute carrier family 16, member 7 (monocarboxylic acid transporter 2)	0.037	-0.05	0.086	0.74612	0.60778	0.43999	0.990788	0.896696	0.953693	0.72333
2232	EMBV3_02480	Gene	GeneID:514526|KBTBD5:NM_001015598:101_cdna	514526	KBTBD5	NULL	kelch repeat and BTB (POZ) domain containing 5	-0.048	0.05	-0.098	0.71363	0.65708	0.44975	0.988129	0.913763	0.956288	0.7414
2234	EMBV3_31595	Variant	GeneID:515290|HNRNPM:XM_002688877:104_cdna	515290	HNRNPM	HNRPM	heterogeneous nuclear ribonucleoprotein M	-0.216	-0.058	-0.158	0.14694	0.64401	0.27974	0.910601	0.909643	0.929214	0.33701
2235	EMBV3_34252	Gene	GeneID:100138414|LOC100138414:XR_083722:121_cdna	100138414	LOC100138414	NULL	similar to Tigger transposable element-derived protein 6	-0.238	-0.324	0.086	0.16819	0.03167	0.60963	0.91647	0.474026	0.971418	0.08782
2236	EMBV3_26766	Gene	GeneID:506452|LOC506452:XM_002693422:122_cdna	506452	LOC506452	NULL	similar to olfactory receptor MOR31-4	-0.039	-0.059	0.021	0.72785	0.53262	0.84887	0.98931	0.869447	0.989907	0.81842
2237	EMBV3_35806	Gene	GeneID:512193|BTBD12:XM_002697885:455_cdna	512193	BTBD12	NULL	BTB (POZ) domain containing 12	0.045	0.053	-0.008	0.74448	0.65506	0.9537	0.990788	0.913002	0.995365	0.89466
2238	EMBV3_13564	Variant	GeneID:281249|IL18:NM_174091:14_cdna	281249	IL18	NULL	interleukin 18 (interferon-gamma-inducing factor)	0.007	-0.018	0.025	0.96444	0.88933	0.86807	0.998392	0.976231	0.990387	0.98318
2239	EMBV3_13404	Gene	BVV0102_196915	GK000005.2:116422436-116447251	NULL	NULL	Novel Transcribed Region; evidence: embryonic ESTs	-0.001	0.027	-0.028	0.9942	0.79129	0.81238	0.999539	0.952277	0.988237	0.95569
2240	EMBV3_22002	Gene	BVT0102_313604	GK000015.2:34139762-34207051	NULL	NULL	Novel Transcribed Region; evidence: embryonic ESTs	-0.161	-0.036	-0.125	0.11721	0.68095	0.21346	0.902577	0.921206	0.912322	0.27384
2241	EMBV3_12716	Gene	BVV0101_014775	GK000017.2:65596949-65602268	NULL	NULL	Novel Transcribed Region; evidence: embryonic ESTs	-0.015	0.014	-0.029	0.89612	0.88716	0.79825	0.996459	0.975906	0.987301	0.96671
2243	EMBV3_35093	Control	NULL	NULL	NULL	NULL	NULL	-0.012	0.003	-0.014	0.92717	0.97995	0.90884	0.997489	0.995523	0.992094	0.99306
2244	EMBV3_12158	Gene	BVV0102_398356	GK000005.2:116897166-116948624	NULL	NULL	Novel Transcribed Region; evidence: embryonic ESTs	0.275	0.336	-0.061	0.02909	0.00254	0.61229	0.881591	0.382175	0.971946	0.00708
2245	EMBV3_12094	Variant	GeneID:508336|CCDC71:NM_001046000:115_cdna	508336	CCDC71	MGC137942	coiled-coil domain containing 71	-0.013	-0.219	0.206	0.9117	0.04029	0.09132	0.997249	0.487506	0.899299	0.08108
2246	EMBV3_24399	Gene	GeneID:787604|LOC787604:XM_002707852:410_cdna	787604	LOC787604	NULL	similar to olfactory receptor Olr1075	0.068	-0.062	0.129	0.55897	0.53575	0.26111	0.977629	0.870734	0.926733	0.52068
2249	EMBV3_35653	Gene	GeneID:514617|ERAP1:NM_001102003:20_cdna	514617	ERAP1	MGC166160	endoplasmic reticulum aminopeptidase 1	0.399	0.055	0.344	0.05352	0.75032	0.0896	0.881591	0.943241	0.899299	0.12645
2250	EMBV3_00245	Gene	GeneID:784366|DLX3:NM_001081622:189_cdna	784366	DLX3	MGC143269	distal-less homeobox 3	0.165	0.093	0.072	0.24601	0.44391	0.60445	0.938714	0.832737	0.971318	0.48704
2251	EMBV3_35724	Gene	GeneID:781304|LOC781304:XM_002689458:6_cdna	781304	LOC781304	NULL	hypothetical LOC781304	-0.756	0.096	-0.852	0.1129	0.8104	0.07135	0.901696	0.956545	0.898407	0.16437
2252	EMBV3_09922	Gene	GeneID:535450|PUM1:XM_002685620:287_cdna	535450	PUM1	NULL	pumilio homolog 1 (Drosophila)	-0.049	0.05	-0.1	0.58044	0.51167	0.26105	0.979909	0.863187	0.926733	0.51681
2253	EMBV3_19297	Gene	BVV0102_376718	GK000019.2:51516090-51523264	NULL	NULL	Novel Transcribed Region; evidence: embryonic ESTs	-0.084	-0.094	0.01	0.45381	0.33189	0.93126	0.96846	0.777637	0.994563	0.58324
2254	EMBV3_09722	Variant	GeneID:539141|PSMA2:NM_001034662:58_cdna	539141	PSMA2	MGC127174	proteasome (prosome, macropain) subunit, alpha type, 2	0.148	0.117	0.031	0.2631	0.30124	0.81089	0.941086	0.763375	0.988237	0.44419
2255	EMBV3_16061	Gene	GeneID:100125883|MYST1:NM_001105483:191_cdna	100125883	MYST1	MGC149016	MYST histone acetyltransferase 1	0.165	0.155	0.01	0.30349	0.26054	0.94851	0.947326	0.738922	0.994831	0.44339
2257	EMBV3_00698	Gene	GeneID:788396|LOC788396:XM_002687500:390_cdna	788396	LOC788396	NULL	similar to olfactory receptor 247	-0.165	-0.096	-0.069	0.17202	0.34964	0.55968	0.918511	0.785714	0.968239	0.36465
2260	EMBV3_16280	Gene	BVT0102_100541	GK000008.2:92762918-92773690	NULL	NULL	Novel Transcribed Region; evidence: embryonic ESTs	-0.245	-0.19	-0.055	0.09694	0.1325	0.69895	0.897705	0.634491	0.982753	0.17455
2261	EMBV3_41612	Gene	GeneID:783700|GPR152:XM_002699397:412_cdna	783700	GPR152	NULL	G protein-coupled receptor 152	0.258	0.148	0.11	0.05442	0.19082	0.39776	0.881591	0.688444	0.949007	0.13694
2262	EMBV3_26319	Gene	BVT0102_189938	GK000021.2:785274-826953	NULL	NULL	Novel Transcribed Region; evidence: embryonic ESTs	0.003	-0.044	0.047	0.98066	0.71307	0.73072	0.998392	0.931927	0.983842	0.91329
2263	EMBV3_03932	Gene	GeneID:505075|WNT6:XM_002685575:162_cdna	505075	WNT6	NULL	wingless-type MMTV integration site family, member 6	0.146	-0.152	0.298	0.53024	0.44727	0.19823	0.975554	0.834621	0.907886	0.42031
2265	EMBV3_30493	Gene	GeneID:511504|CAMK1G:NM_001076836:60_cdna	511504	CAMK1G	MGC142748	calcium/calmodulin-dependent protein kinase IG	0.001	-0.025	0.026	0.99648	0.86227	0.87663	0.999723	0.968524	0.990841	0.98074
2266	EMBV3_00875	Gene	GeneID:508519|NPLOC4:XM_002696115:208_cdna	508519	NPLOC4	NULL	nuclear protein localization 4 homolog (S. cerevisiae)	0.161	0.06	0.101	0.14632	0.5217	0.35227	0.910601	0.867005	0.944836	0.34326
2267	EMBV3_35207	Gene	GeneID:100336671|LOC100336671:XM_002692942:73_cdna	100336671	LOC100336671	NULL	progesterone receptor-like	0.164	0.05	0.114	0.18384	0.63179	0.34675	0.92357	0.904999	0.94314	0.40524
2269	EMBV3_30865	Gene	GeneID:780805|LOC780805:NM_001079644:98_cdna	780805	LOC780805	MGC134280 SAMD13	dnaj-like protein	0.082	-0.076	0.157	0.59885	0.56892	0.3062	0.979986	0.883747	0.933555	0.5815
2270	EMBV3_34734	Control	NULL	NULL	NULL	NULL	NULL	0.173	0.066	0.107	0.12402	0.49039	0.32856	0.903929	0.853956	0.939426	0.3016
2271	EMBV3_19793	Gene	BVV0102_330940	GK000019.2:43394561-43395928	NULL	NULL	Novel Transcribed Region; evidence: embryonic ESTs	0.118	-0.204	0.322	0.41944	0.10924	0.03015	0.964868	0.609237	0.865009	0.07139
2273	EMBV3_31448	Gene	GeneID:535385|UNC45B:XM_002695630:41_cdna	535385	UNC45B	NULL	unc-45 homolog B (C. elegans)	-0.079	0.164	-0.243	0.70427	0.35768	0.23878	0.987645	0.789539	0.919812	0.44443
2274	EMBV3_43317	Gene	GeneID:616348|C10H11ORF46:NM_001078061:51_cdna	616348	C10H11ORF46	NULL	chromosome 11 open reading frame 46 ortholog	0.348	0.247	0.101	0.02158	0.05447	0.48463	0.881591	0.516413	0.96085	0.04389
2275	EMBV3_06362	Gene	GeneID:526045|SURF4:NM_001102509:133_cdna	526045	SURF4	MGC165910	surfeit 4	-0.029	0.05	-0.079	0.8067	0.6208	0.49858	0.993506	0.900682	0.96378	0.7717
2276	EMBV3_40216	Gene	BVV0102_248688	GK000029.2:5057739-5082167	NULL	NULL	Novel Transcribed Region; evidence: embryonic ESTs	0.346	0.291	0.055	0.12637	0.13313	0.80328	0.905719	0.634491	0.987301	0.20342
2277	EMBV3_21517	Control	NULL	NULL	NULL	NULL	NULL	0.061	-0.088	0.149	0.57014	0.34309	0.16522	0.97939	0.782535	0.904996	0.34871
2278	EMBV3_03316	Gene	BVT0102_225696	GK000018.2:47255088-47345055	NULL	NULL	Novel Transcribed Region; evidence: embryonic ESTs	-0.255	-0.174	-0.081	0.10113	0.1881	0.59312	0.900543	0.68759	0.970758	0.20912
2279	EMBV3_07849	Control	NULL	NULL	NULL	NULL	NULL	0.291	0.274	0.017	0.0139	0.0073	0.88083	0.881591	0.403035	0.990841	0.01089
2280	EMBV3_11047	Gene	GeneID:519193|GPR21:NM_001098047:29_cdna	519193	GPR21	NULL	G protein-coupled receptor 21	-0.147	-0.008	-0.139	0.31113	0.94799	0.33146	0.949073	0.989239	0.93987	0.54224
2281	EMBV3_43759	Variant	GeneID:518469|GPCPD1:XM_002692364:238_cdna	518469	GPCPD1	NULL	glycerophosphocholine phosphodiesterase GDE1 homolog (S. cerevisiae)	-0.219	-0.088	-0.132	0.07007	0.39037	0.26347	0.881591	0.809215	0.926733	0.1895
2282	EMBV3_21857	Control	NULL	NULL	NULL	NULL	NULL	0.27	-0.006	0.276	0.01448	0.94879	0.01155	0.881591	0.989239	0.865009	0.02277
2283	EMBV3_40954	Control	NULL	NULL	NULL	NULL	NULL	0.177	-0.023	0.2	0.14431	0.8235	0.09609	0.910326	0.959063	0.899299	0.21493
2284	EMBV3_00009	Control	NULL	NULL	NULL	NULL	NULL	-0.155	-0.067	-0.088	0.20914	0.52265	0.46703	0.933076	0.867074	0.957846	0.44808
2285	EMBV3_27680	Variant	GeneID:539222|PBX3:NM_001046453:38_cdna	539222	PBX3	MGC134053	pre-B-cell leukemia homeobox 3	0.091	-0.01	0.101	0.31326	0.89814	0.2581	0.95041	0.977991	0.925475	0.48662
2286	EMBV3_18233	Gene	GeneID:507114|KIAA1967:NM_001075298:58_cdna	507114	KIAA1967	NULL	p30 DBC protein	0.126	-0.031	0.157	0.31434	0.77031	0.20509	0.95053	0.947649	0.911932	0.42804
2287	EMBV3_03967	Gene	GeneID:522002|MAP4K1:NM_001075825:640_cdna	522002	MAP4K1	NULL	mitogen-activated protein kinase kinase kinase kinase 1	0.022	-0.197	0.219	0.86749	0.0883	0.0991	0.994727	0.57605	0.899299	0.13803
2288	EMBV3_35228	Gene	BVV0101_015510	GK000012.2:30881790-31004651	NULL	NULL	Novel Transcribed Region; evidence: embryonic ESTs	-0.101	-0.044	-0.057	0.38311	0.65717	0.61582	0.957672	0.913763	0.972083	0.67889
2290	EMBV3_30581	Gene	GeneID:514916|LOC514916:XM_002687397:116_cdna	514916	LOC514916	NULL	similar to dual-specificity tyrosine-(Y)-phosphorylation regulated kinase 2	-0.02	0.057	-0.077	0.8755	0.60372	0.54236	0.994727	0.894632	0.966047	0.7941
2291	EMBV3_16803	Control	NULL	NULL	NULL	NULL	NULL	0.226	0.246	-0.021	0.1193	0.04962	0.88409	0.902577	0.504705	0.990841	0.10861
2292	EMBV3_19278	Gene	GeneID:539421|DOCK10:XM_002685638:336_cdna	539421	DOCK10	NULL	dedicator of cytokinesis 10	0.239	0.133	0.106	0.0897	0.26481	0.4389	0.896726	0.743768	0.95325	0.21595
2293	EMBV3_04039	Gene	GeneID:510646|LMF2:NM_001037455:28_cdna	510646	LMF2	BC002942 MGC128522	lipase maturation factor 2	-0.117	-0.21	0.093	0.45274	0.11962	0.54238	0.96846	0.623356	0.966047	0.29264
2295	EMBV3_07709	Control	NULL	NULL	NULL	NULL	NULL	-0.057	0.046	-0.103	0.56107	0.57943	0.28682	0.97824	0.887079	0.929214	0.55903
2296	EMBV3_06872	Variant	GeneID:518432|TEX9:NM_001099006:64_cdna	518432	TEX9	MGC165753	testis expressed 9	0.295	0.153	0.142	0.00251	0.05699	0.1232	0.881591	0.521076	0.904687	0.00858
2297	EMBV3_39594	Gene	GeneID:541075|TMEM168:NM_001078031:72_cdna	541075	TMEM168	MGC152038	transmembrane protein 168	0.085	0.165	-0.08	0.42474	0.07573	0.44667	0.967419	0.558525	0.956194	0.20229
2299	EMBV3_34565	Gene	BVV0101_038944	GK000021.2:66253520-66284692	NULL	NULL	Novel Transcribed Region; evidence: embryonic ESTs	0.025	0.017	0.008	0.77987	0.82086	0.93094	0.993244	0.958509	0.994563	0.95489
2300	EMBV3_07660	Gene	GeneID:530577|SACM1L:NM_001102131:134_cdna	530577	SACM1L	MGC159686	SAC1 suppressor of actin mutations 1-like (yeast)	0.136	0.074	0.062	0.24412	0.45587	0.58901	0.938714	0.838373	0.970758	0.48751
2301	EMBV3_43221	Gene	GeneID:533155|MAPKSP1:NM_001075982:11_cdna	533155	MAPKSP1	MAP2K1IP1 MGC139753	MAPK scaffold protein 1	0.077	-0.152	0.229	0.59628	0.22615	0.11553	0.979986	0.713	0.904687	0.23939
2302	EMBV3_41592	Gene	GeneID:789044|DNAH2:XM_002695833:220_cdna	789044	DNAH2	NULL	dynein, axonemal, heavy chain 2	0.205	-0.073	0.278	0.40852	0.72973	0.25743	0.962501	0.936992	0.925475	0.51675
2303	EMBV3_42006	Gene	GeneID:535956|SCN11A:XM_002696919:443_cdna	535956	SCN11A	NULL	sodium channel, voltage-gated, type XI, alpha subunit	-0.003	-0.053	0.049	0.98019	0.65577	0.71705	0.998392	0.913177	0.982753	0.88729
2304	EMBV3_20286	Gene	GeneID:616129|HOXB2:XM_002695910:260_cdna	616129	HOXB2	NULL	homeobox B2	-0.171	-0.224	0.052	0.15075	0.03146	0.65181	0.91133	0.473868	0.977035	0.08481
2307	EMBV3_42871	Control	NULL	NULL	NULL	NULL	NULL	-0.013	0.035	-0.048	0.90981	0.72747	0.67633	0.997249	0.936662	0.981248	0.89872
2308	EMBV3_36997	Gene	GeneID:768079|IER3IP1:NM_001113320:206_cdna	768079	IER3IP1	MGC139103	immediate early response 3 interacting protein 1	0.123	0.169	-0.046	0.34462	0.13259	0.71673	0.954805	0.634491	0.982753	0.30424
2309	EMBV3_02260	Gene	GeneID:515302|WDR76:XM_002696812:579_cdna	515302	WDR76	NULL	WD repeat domain 76	-0.005	0.137	-0.142	0.97189	0.28417	0.33325	0.998392	0.754763	0.93987	0.47577
2310	EMBV3_41092	Gene	GeneID:507133|COL7A1:XM_002697051:523_cdna	507133	COL7A1	NULL	collagen, type VII, alpha 1	-0.039	-0.061	0.023	0.77912	0.60216	0.86555	0.993244	0.894346	0.990131	0.87008
2311	EMBV3_03363	Gene	GeneID:530506|SMARCAD1:XM_002688136:22_cdna	530506	SMARCAD1	NULL	SWI/SNF-related, matrix-associated actin-dependent regulator of chromatin, subfamily a, containing DEAD/H box 1	0.082	0.249	-0.167	0.46947	0.01382	0.14099	0.970044	0.443535	0.904996	0.04232
2312	EMBV3_09443	Gene	BVV0102_390483	GK000002.2:126015377-126030986	NULL	NULL	Novel Transcribed Region; evidence: embryonic ESTs	0.041	-0.034	0.075	0.74459	0.74861	0.54337	0.990788	0.942664	0.966047	0.82715
2314	EMBV3_27314	Control	GeneID:281195|GLCE:NM_174070:20_cdna	281195	GLCE	KIAA0836	glucuronic acid epimerase	-0.33	-0.146	-0.184	0.01021	0.17067	0.13471	0.881591	0.672967	0.904996	0.03465
2315	EMBV3_27707	Gene	GeneID:537366|LOC537366:NM_001076093:9_cdna	537366	LOC537366	NULL	similar to Polycystic kidney disease and receptor for egg jelly related protein precursor (PKD and REJ homolog)	0.119	0.103	0.016	0.21498	0.21153	0.86264	0.938714	0.703732	0.989907	0.34015
2316	EMBV3_04437	Control	NULL	NULL	NULL	NULL	NULL	0.274	-0.062	0.336	0.03943	0.57867	0.01169	0.881591	0.886931	0.865009	0.03427
2317	EMBV3_25736	Control	NULL	NULL	NULL	NULL	NULL	-0.076	-0.315	0.239	0.53754	0.00462	0.05424	0.975554	0.392909	0.888346	0.01329
2318	EMBV3_21140	Control	NULL	NULL	NULL	NULL	NULL	0.067	0.276	-0.209	0.62186	0.0221	0.12466	0.983022	0.459283	0.904687	0.05933
2319	EMBV3_19871	Variant	GeneID:613305|MIF4GD:NM_001034732:20_cdna	613305	MIF4GD	MGC128193	MIF4G domain containing	0.161	-0.061	0.222	0.13967	0.51163	0.04196	0.909049	0.863187	0.867337	0.11983
2320	EMBV3_34718	Gene	GeneID:505641|POLR3GL:NM_001075213:53_cdna	505641	POLR3GL	NULL	polymerase (RNA) III (DNA directed) polypeptide G (32kD)-like	0.049	0.153	-0.104	0.66103	0.113	0.34214	0.985003	0.614321	0.942737	0.26769
2321	EMBV3_08577	Gene	GeneID:538650|NLN:NM_001033989:17_cdna	538650	NLN	EP24.16	neurolysin (metallopeptidase M3 family)	0.006	-0.121	0.127	0.96797	0.36603	0.40835	0.998392	0.794554	0.949768	0.58541
2322	EMBV3_27494	Gene	GeneID:510356|TNK1:XM_002695801:372_cdna	510356	TNK1	NULL	tyrosine kinase, non-receptor, 1	-0.049	-0.231	0.182	0.73097	0.06301	0.19689	0.98979	0.532675	0.907886	0.15027
2323	EMBV3_01711	Control	NULL	NULL	NULL	NULL	NULL	-0.039	-0.056	0.017	0.67928	0.4901	0.8556	0.985457	0.853956	0.989907	0.78008
2324	EMBV3_26769	Gene	GeneID:617445|KAZALD1:XM_002698492:573_cdna	617445	KAZALD1	NULL	Kazal-type serine peptidase inhibitor domain 1	0.007	0.013	-0.006	0.93181	0.85779	0.94499	0.997685	0.967933	0.994682	0.98384
2325	EMBV3_17867	Variant	GeneID:535597|RORA:XM_002690848:188_cdna	535597	RORA	NULL	RAR-related orphan receptor A	0.192	0.017	0.175	0.03439	0.81986	0.04985	0.881591	0.958308	0.88544	0.07635
2326	EMBV3_01393	Gene	BVT0101_021194	GK000007.2:82984874-83024152	NULL	NULL	Novel Transcribed Region; evidence: embryonic ESTs	0.118	0.003	0.114	0.27458	0.97309	0.28064	0.941366	0.994084	0.929214	0.48123
2327	EMBV3_39036	Variant	GeneID:514685|DPEP1:NM_001034472:237_cdna	514685	DPEP1	MGC126924	dipeptidase 1 (renal)	0.126	0.054	0.072	0.17214	0.4926	0.42361	0.918511	0.855013	0.95145	0.3876
2328	EMBV3_41576	Gene	GeneID:787359|DPF3:XM_002691052:459_cdna	787359	DPF3	NULL	D4, zinc and double PHD fingers, family 3	-0.002	-0.011	0.009	0.98305	0.89304	0.92406	0.998665	0.977192	0.994366	0.98995
2329	EMBV3_29793	Gene	BVV0102_390681	GK000016.2:67609561-67618108	NULL	NULL	Novel Transcribed Region; evidence: embryonic ESTs	0.301	0.043	0.257	0.0144	0.66943	0.03196	0.881591	0.917777	0.865009	0.03691
2330	EMBV3_09829	Gene	GeneID:523338|ZRANB1:NM_001101114:36_cdna	523338	ZRANB1	NULL	zinc finger, RAN-binding domain containing 1	0.06	0.048	0.011	0.51627	0.53966	0.90003	0.973295	0.871439	0.992051	0.75613
2331	EMBV3_14476	Gene	GeneID:445423|FANK1:NM_001003904:18_cdna	445423	FANK1	MGC134451	fibronectin type III and ankyrin repeat domains 1	0.194	-0.079	0.273	0.46174	0.72652	0.29583	0.96846	0.936185	0.930783	0.57199
2332	EMBV3_30707	Gene	GeneID:539236|LY6G5B:XM_002697368:369_cdna	539236	LY6G5B	NULL	lymphocyte antigen 6 complex, locus G5B	0.006	-0.044	0.05	0.9715	0.73806	0.74379	0.998392	0.940172	0.984234	0.92489
2333	EMBV3_33066	Gene	GeneID:617118|DNAJC30:NM_001080917:308_cdna	617118	DNAJC30	WBSCR18	DnaJ (Hsp40) homolog, subfamily C, member 30	0.346	0.215	0.131	0.02242	0.09232	0.3669	0.881591	0.581766	0.945942	0.05605
2334	EMBV3_04347	Gene	GeneID:531593|CALY:NM_001075953:171_cdna	531593	CALY	NULL	calcyon neuron-specific vesicular protein	0.032	-0.137	0.17	0.80298	0.22156	0.18991	0.993506	0.710423	0.905962	0.31989
2335	EMBV3_32482	Gene	BVT0102_110063	GK000023.2:30980073-30994409	NULL	NULL	Novel Transcribed Region; evidence: embryonic ESTs	0.011	-0.036	0.046	0.8921	0.59952	0.55297	0.995542	0.893761	0.967895	0.79846
2336	EMBV3_04980	Gene	GeneID:506812|CPT1A:XM_002699420:83_cdna	506812	CPT1A	NULL	carnitine palmitoyltransferase 1A (liver)	0.083	0.007	0.076	0.53449	0.95029	0.56464	0.975554	0.989429	0.969249	0.79914
2338	EMBV3_42789	Gene	GeneID:514609|SLAMF8:XM_002685873:24_cdna	514609	SLAMF8	NULL	SLAM family member 8	0.04	-0.07	0.11	0.70935	0.44857	0.3021	0.987645	0.83547	0.93159	0.54726
2340	EMBV3_35568	Gene	BVT0102_319154	GK000023.2:8824451-8829176	NULL	NULL	Novel Transcribed Region; evidence: embryonic ESTs	-0.014	-0.036	0.021	0.89315	0.69388	0.83668	0.995607	0.925728	0.988969	0.92354
2341	EMBV3_27601	Variant	GeneID:508167|RRM2:XM_002691481:368_cdna	508167	RRM2	NULL	ribonucleotide reductase M2 polypeptide	0.021	-0.038	0.058	0.85422	0.69813	0.60114	0.994727	0.927018	0.970758	0.85565
2342	EMBV3_11878	Gene	GeneID:100335926|LOC100335926:XM_002698620:14_cdna	100335926	LOC100335926	NULL	hypothetical protein LOC100335926	-0.32	-0.385	0.065	0.12739	0.03489	0.74948	0.905719	0.480271	0.984641	0.08683
2343	EMBV3_20872	Control	NULL	NULL	NULL	NULL	NULL	0.05	0.072	-0.022	0.63104	0.41826	0.82681	0.98373	0.821035	0.988969	0.71116
2344	EMBV3_19625	Gene	BVV0102_371864	GK000019.2:48867610-48871226	NULL	NULL	Novel Transcribed Region; evidence: embryonic ESTs	0.018	0.107	-0.088	0.82828	0.14821	0.29525	0.994294	0.651368	0.930783	0.30983
2345	EMBV3_28380	Gene	BVV0102_346974	GK000008.2:80633398-80641484	NULL	NULL	Novel Transcribed Region; evidence: embryonic ESTs	0.04	-0.011	0.051	0.69769	0.89768	0.61346	0.987327	0.977892	0.971986	0.87503
2346	EMBV3_35695	Gene	BVT0101_003653	GK000005.2:113350951-113377701	NULL	NULL	Novel Transcribed Region; evidence: embryonic ESTs	-0.193	-0.174	-0.019	0.04077	0.03227	0.83018	0.881591	0.476078	0.988969	0.04912
2347	EMBV3_20607	Gene	BVT0102_003006	GK000023.2:27867537-27900051	NULL	NULL	Novel Transcribed Region; evidence: embryonic ESTs	-0.137	-0.009	-0.128	0.53395	0.96028	0.55678	0.975554	0.990802	0.967997	0.79589
2348	EMBV3_19058	Gene	GeneID:100296148|LOC100296148:XM_002698919:129_cdna	100296148	LOC100296148	NULL	hypothetical protein LOC100296148	0.194	-0.021	0.214	0.06954	0.81858	0.04297	0.881591	0.957769	0.871459	0.10023
2350	EMBV3_11220	Gene	BVV0102_273841	GK000030.2:91236074-91245525	NULL	NULL	Novel Transcribed Region; evidence: embryonic ESTs	-0.063	-0.16	0.096	0.62849	0.16038	0.45795	0.983133	0.661914	0.957655	0.36367
2351	EMBV3_11515	Gene	GeneID:100125601|TLCD1:NM_001105042:2_cdna	100125601	TLCD1	MGC151675	TLC domain containing 1	-0.046	-0.066	0.02	0.75496	0.6047	0.89339	0.991321	0.895098	0.991642	0.86938
2352	EMBV3_37833	Gene	GeneID:615876|CEACAM18:XM_002695219:948_cdna	615876	CEACAM18	NULL	carcinoembryonic antigen-related cell adhesion molecule 18	0.135	0.027	0.108	0.12853	0.72099	0.21435	0.906845	0.934168	0.912322	0.29098
2354	EMBV3_12841	Gene	BVT0102_215703	GK000006.2:119419275-119453974	NULL	NULL	Novel Transcribed Region; evidence: embryonic ESTs	-0.18	-0.539	0.359	0.45078	0.01128	0.1311	0.96846	0.423851	0.904687	0.03522
2355	EMBV3_16014	Gene	GeneID:541051|TBC1D30:XM_002687545:540_cdna	541051	TBC1D30	NULL	TBC1 domain family, member 30	0.087	0.027	0.06	0.61653	0.85531	0.7265	0.982414	0.966932	0.983842	0.87977
2356	EMBV3_20139	Gene	GeneID:326602|RPS18:NM_001033614:65_cdna	326602	RPS18	MGC127496	ribosomal protein S18	0.014	-0.004	0.019	0.89162	0.96059	0.85631	0.995542	0.990831	0.989907	0.9831
2358	EMBV3_26384	Gene	GeneID:518050|ANXA3:NM_001035325:1_cdna	518050	ANXA3	MGC129048	annexin A3	0.084	-0.032	0.116	0.69778	0.86469	0.58839	0.987327	0.969168	0.970758	0.86042
2359	EMBV3_42285	Gene	GeneID:512508|MPHOSPH6:NM_001075564:35_cdna	512508	MPHOSPH6	MGC134393	M-phase phosphoprotein 6	0.015	0.176	-0.161	0.91528	0.15203	0.25255	0.997272	0.653381	0.923121	0.29748
2360	EMBV3_05728	Gene	GeneID:615707|TTC15:NM_001102290:25_cdna	615707	TTC15	MGC160052	tetratricopeptide repeat domain 15	0.106	-0.102	0.208	0.26157	0.20608	0.02878	0.941086	0.700755	0.865009	0.08358
2362	EMBV3_23401	Gene	GeneID:505657|INTS4:NM_001110065:13_cdna	505657	INTS4	MGC128653	integrator complex subunit 4	-0.021	-0.054	0.033	0.8342	0.52828	0.73614	0.994294	0.868546	0.983953	0.81488
2365	EMBV3_05022	Gene	GeneID:282099|TREX1:NM_174475:46_cdna	282099	TREX1	NULL	three prime repair exonuclease 1	-0.002	-0.106	0.104	0.98828	0.3175	0.39229	0.999207	0.770286	0.948091	0.53743
2366	EMBV3_35997	Gene	BVV0101_005186	GK000003.2:104096451-104112926	NULL	NULL	Novel Transcribed Region; evidence: embryonic ESTs	-0.142	0.051	-0.193	0.33168	0.68599	0.18471	0.95405	0.923289	0.905962	0.40422
2367	EMBV3_19000	Gene	GeneID:781252|LIG4:XM_002691989:81_cdna	781252	LIG4	NULL	ligase IV, DNA, ATP-dependent	-0.04	0.049	-0.089	0.76095	0.66085	0.4913	0.992305	0.915239	0.962522	0.77591
2368	EMBV3_19401	Gene	GeneID:327707|ENDOG:NM_175823:7_cdna	327707	ENDOG	NULL	endonuclease G	0.045	-0.092	0.136	0.69707	0.35242	0.23157	0.987327	0.786716	0.917513	0.43428
2369	EMBV3_01186	Gene	BVV0102_420690	GK000023.2:5477797-5953507	NULL	NULL	Novel Transcribed Region; evidence: embryonic ESTs	-0.125	-0.128	0.003	0.32607	0.24334	0.9832	0.95405	0.72715	0.999484	0.44003
2370	EMBV3_13828	Gene	GeneID:281183|GART:NM_001040473:4_cdna	281183	GART	MGC137968	phosphoribosylglycinamide formyltransferase, phosphoribosylglycinamide synthetase, phosphoribosylaminoimidazole synthetase	-0.157	0.02	-0.178	0.16512	0.83234	0.11348	0.91647	0.961058	0.904323	0.24875
2371	EMBV3_16432	Gene	BVT0102_016397	GK000007.2:80188617-81396270	NULL	NULL	Novel Transcribed Region; evidence: embryonic ESTs	-0.078	-0.074	-0.004	0.46473	0.41944	0.96876	0.969064	0.821638	0.997006	0.65931
2373	EMBV3_07027	Gene	GeneID:536469|WDR7:XM_002697774:330_cdna	536469	WDR7	NULL	WD repeat domain 7	0.088	-0.111	0.199	0.51237	0.33959	0.13909	0.973295	0.78044	0.904996	0.30958
2374	EMBV3_00752	Gene	GeneID:516469|ENKUR:XM_002692093:291_cdna	516469	ENKUR	NULL	enkurin, TRPC channel interacting protein	0.238	0.222	0.016	0.38524	0.34566	0.95188	0.957672	0.783708	0.995365	0.56236
2375	EMBV3_28829	Gene	GeneID:614176|CCDC148:XM_002685379:307_cdna	614176	CCDC148	NULL	coiled-coil domain containing 148	0.148	0.153	-0.005	0.34278	0.25272	0.97203	0.954411	0.732837	0.997481	0.4578
2376	EMBV3_14784	Control	NULL	NULL	NULL	NULL	NULL	-0.078	-0.244	0.166	0.59035	0.05618	0.25257	0.979909	0.519475	0.923121	0.14807
2377	EMBV3_04480	Gene	GeneID:538995|ETV3:XM_002685961:7_cdna	538995	ETV3	NULL	ets variant 3	-0.185	-0.144	-0.041	0.19507	0.23884	0.76779	0.929432	0.722953	0.984705	0.34254
2379	EMBV3_14253	Control	GeneID:507148|MGC157163:NM_001101880:95_cdna	507148	MGC157163	NULL	hypothetical LOC507148	-0.218	-0.057	-0.162	0.0503	0.54453	0.13714	0.881591	0.872712	0.904996	0.13704
2380	EMBV3_39214	Variant	GeneID:614061|RNF115:NM_001076308:1_cdna	614061	RNF115	MGC140179 ZNF364	ring finger protein 115	-0.127	0.086	-0.213	0.30428	0.41535	0.08454	0.947326	0.819674	0.899299	0.22063
2381	EMBV3_16697	Gene	GeneID:327667|CACNB2:NM_175789:61_cdna	327667	CACNB2	NULL	calcium channel, voltage-dependent, beta 2 subunit	-0.052	-0.083	0.031	0.59846	0.32965	0.7509	0.979986	0.776849	0.984641	0.61469
2382	EMBV3_20561	Gene	GeneID:511837|NARFL:NM_001083411:141_cdna	511837	NARFL	MGC143399	nuclear prelamin A recognition factor-like	-0.152	-0.052	-0.1	0.35654	0.71032	0.53823	0.955912	0.93116	0.964498	0.6494
2384	EMBV3_29915	Variant	GeneID:511680|TRIOBP:NM_001046096:52_cdna	511680	TRIOBP	MGC137642	TRIO and F-actin binding protein	0.016	-0.035	0.051	0.88043	0.70913	0.63387	0.994727	0.930958	0.974519	0.87514
2385	EMBV3_01786	Gene	BVT0102_111604	GK000026.2:34806485-34884317	NULL	NULL	Novel Transcribed Region; evidence: embryonic ESTs	-0.257	0.012	-0.268	0.04095	0.91075	0.03078	0.881591	0.981406	0.865009	0.06556
2386	EMBV3_15686	Gene	GeneID:100297413|LOC100297413:XM_002695671:184_cdna	100297413	LOC100297413	NULL	similar to cytochrome c oxidase, subunit VIIc	-0.082	0.214	-0.296	0.47323	0.03338	0.01159	0.970044	0.477922	0.865009	0.02163
2387	EMBV3_07367	Control	GeneID:338059|ATP6V1B1:NM_176654:5_cdna	338059	ATP6V1B1	NULL	ATPase, H+ transporting, lysosomal 56/58kDa, V1 subunit B1	-0.061	0.114	-0.176	0.80601	0.59375	0.47702	0.993506	0.891438	0.959355	0.74834
2402	EMBV3_37722	Gene	BVT0102_222357	GK000015.2:76790779-76794435	NULL	NULL	Novel Transcribed Region; evidence: embryonic ESTs	-0.157	-0.038	-0.119	0.14572	0.6773	0.26078	0.910601	0.92008	0.926642	0.33074
2403	EMBV3_25700	Gene	GeneID:789197|LOC789197:XM_002694071:279_cdna	789197	LOC789197	NULL	similar to preferentially expressed antigen in melanoma	0.204	0.065	0.139	0.03905	0.43302	0.14739	0.881591	0.82858	0.904996	0.11402
2404	EMBV3_10768	Gene	GeneID:504796|FAM175A:NM_001015516:13_cdna	504796	FAM175A	CCDC98 FLJ13614	coiled-coil domain containing 98	0.022	0.145	-0.123	0.83142	0.1073	0.23138	0.994294	0.608131	0.917513	0.22995
2405	EMBV3_34351	Gene	GeneID:617042|METTL11A:NM_001038217:208_cdna	617042	METTL11A	C11H9orf32 C9orf32 MGC134060	methyltransferase like 11A	-0.09	0.075	-0.165	0.39991	0.40978	0.12073	0.960916	0.817629	0.904687	0.29049
2406	EMBV3_14114	Gene	GeneID:100196900|LOC100196900:NM_001143748:670_cdna	100196900	LOC100196900	NULL	hypothetical LOC100196900	0.234	0.211	0.023	0.06225	0.05072	0.84701	0.881591	0.507566	0.989626	0.08085
2408	EMBV3_12313	Gene	BVT0101_071265	GK000030.2:3129073-3237204	NULL	NULL	Novel Transcribed Region; evidence: embryonic ESTs	-0.081	0.019	-0.1	0.51728	0.86072	0.41946	0.9734	0.968398	0.951319	0.70719
2409	EMBV3_17665	Gene	GeneID:518801|LOC518801:XM_002698469:503_cdna	518801	LOC518801	NULL	similar to CG17687 CG17687-PA	0.233	0.343	-0.109	0.4331	0.18235	0.70804	0.967662	0.682941	0.982753	0.39766
2412	EMBV3_22600	Gene	BVV0101_031639	GK000021.2:71404531-71417020	NULL	NULL	Novel Transcribed Region; evidence: embryonic ESTs	-0.04	0.195	-0.236	0.78933	0.1386	0.1207	0.993506	0.641375	0.904687	0.19692
2413	EMBV3_31543	Gene	GeneID:538617|TRIM2:NM_001083735:22_cdna	538617	TRIM2	MGC137696	tripartite motif-containing 2	0.239	0.208	0.031	0.13403	0.1291	0.8393	0.908917	0.632139	0.989502	0.20651
2417	EMBV3_36076	Control	NULL	NULL	NULL	NULL	NULL	-0.022	-0.103	0.081	0.85558	0.32886	0.50448	0.994727	0.776498	0.964368	0.59277
2419	EMBV3_28621	Gene	GeneID:506950|MAP7D3:XM_002699604:124_cdna	506950	MAP7D3	NULL	MAP7 domain containing 3	0.099	0.044	0.055	0.37998	0.64939	0.61827	0.957513	0.91152	0.972147	0.67503
2420	EMBV3_07589	Control	NULL	NULL	NULL	NULL	NULL	0.131	0.132	-0.001	0.29723	0.22177	0.99366	0.946974	0.710504	0.999912	0.40319
2421	EMBV3_32779	Control	NULL	NULL	NULL	NULL	NULL	0.039	-0.019	0.058	0.63947	0.78328	0.47624	0.98373	0.950761	0.959043	0.773
2422	EMBV3_07128	Gene	GeneID:100337119|LOC100337119:XM_002700124:55_cdna	100337119	LOC100337119	NULL	WNK lysine deficient protein kinase 3-like	-0.351	-0.028	-0.323	0.01175	0.80853	0.01802	0.881591	0.956545	0.865009	0.02552
2423	EMBV3_40035	Gene	BVT0102_252889	GK000029.2:102742-146960	NULL	NULL	Novel Transcribed Region; evidence: embryonic ESTs	0.009	-0.127	0.137	0.94116	0.24039	0.27319	0.998034	0.724857	0.927818	0.39994
2424	EMBV3_28878	Gene	GeneID:528003|ANKRA2:NM_001046289:130_cdna	528003	ANKRA2	MGC137517	ankyrin repeat, family A (RFXANK-like), 2	0.254	0.093	0.16	0.12029	0.49936	0.31473	0.902577	0.857931	0.936493	0.29429
2425	(+)E1A_r60_a20							0.052	0.076	-0.024	0.71495	0.53785	0.86807	0.988129	0.870734	0.990387	0.82079
2426	EMBV3_20407	Gene	GeneID:100271720|F8:NM_001145508:53_cdna	100271720	F8	NULL	coagulation factor VIII, procoagulant component	0.012	0.188	-0.176	0.94071	0.18116	0.27485	0.998034	0.68169	0.929214	0.34218
2428	EMBV3_11493	Gene	GeneID:511970|QRICH1:NM_001098015:148_cdna	511970	QRICH1	NULL	glutamine-rich 1	0.139	-0.026	0.165	0.18396	0.76652	0.11097	0.923684	0.946692	0.901324	0.25403
2429	EMBV3_22981	Control	NULL	NULL	NULL	NULL	NULL	0.121	0.052	0.069	0.80779	0.90325	0.88781	0.993506	0.979419	0.990841	0.97035
2430	EMBV3_22599	Gene	GeneID:784894|TGFBR3:XM_002686233:245_cdna	784894	TGFBR3	NULL	transforming growth factor, beta receptor III	0.191	0.247	-0.055	0.20135	0.058	0.7055	0.930221	0.522785	0.982753	0.14578
2433	EMBV3_14489	Gene	GeneID:783297|LOC783297:XM_002700168:90_cdna	783297	LOC783297	NULL	similar to rCG36335	0.155	0.121	0.033	0.1903	0.22946	0.77291	0.925995	0.714698	0.984705	0.33192
2434	EMBV3_07858	Control	NULL	NULL	NULL	NULL	NULL	-0.066	-0.085	0.019	0.68552	0.54456	0.90697	0.985959	0.872712	0.992094	0.82078
2435	EMBV3_28808	Gene	BVT0102_030397	GK000006.2:56820319-57070202	NULL	NULL	Novel Transcribed Region; evidence: embryonic ESTs	0.144	0.027	0.117	0.18012	0.76773	0.26721	0.921827	0.946848	0.927208	0.38019
2436	EMBV3_15779	Gene	GeneID:533029|GMIP:NM_001083465:50_cdna	533029	GMIP	MGC142320	GEM interacting protein	0.002	-0.28	0.281	0.98986	0.0104	0.02372	0.999207	0.423851	0.865009	0.01695
2437	EMBV3_30692	Gene	GeneID:327683|TBCA:NM_175803:213_cdna	327683	TBCA	MGC133522	tubulin folding cofactor A	0.051	0.092	-0.041	0.64254	0.32823	0.70136	0.983833	0.776271	0.982753	0.61583
2438	EMBV3_08323	Gene	BVV0101_039341	GK000010.2:77502098-77515538	NULL	NULL	Novel Transcribed Region; evidence: embryonic ESTs	0.052	0.064	-0.012	0.67313	0.54454	0.9206	0.985457	0.872712	0.994041	0.81827
2439	EMBV3_29917	Gene	GeneID:515944|MFSD8:XM_002694355:116_cdna	515944	MFSD8	NULL	major facilitator superfamily domain containing 8	-0.204	0.04	-0.245	0.0776	0.67967	0.03393	0.883339	0.92099	0.865009	0.08934
2440	EMBV3_07670	Variant	GeneID:504880|OTUB2:NM_001015517:160_cdna	504880	OTUB2	NULL	OTU domain, ubiquitin aldehyde binding 2	-0.128	-0.161	0.032	0.3641	0.18821	0.81683	0.956391	0.68759	0.988969	0.3909
2441	EMBV3_33341	Gene	BVT0102_097313	GK000007.2:47273459-47352222	NULL	NULL	Novel Transcribed Region; evidence: embryonic ESTs	-0.107	0.087	-0.193	0.29305	0.31798	0.05735	0.94574	0.770363	0.890216	0.15719
2442	EMBV3_41768	Gene	GeneID:493710|TNFAIP6:NM_001007813:64_cdna	493710	TNFAIP6	tsg-6	tumor necrosis factor, alpha-induced protein 6	-0.13	0.026	-0.156	0.6043	0.90487	0.52963	0.980855	0.980047	0.964401	0.8083
2443	EMBV3_40468	Gene	BVT0102_027672	GK000024.2:22089005-22094897	NULL	NULL	Novel Transcribed Region; evidence: embryonic ESTs	-0.045	0.2	-0.245	0.6265	0.0148	0.00988	0.983022	0.447089	0.865009	0.01273
2444	EMBV3_12718	Gene	BVT0102_129377	GK000013.2:43422284-43493568	NULL	NULL	Novel Transcribed Region; evidence: embryonic ESTs	0.041	-0.046	0.087	0.70978	0.62983	0.42731	0.987684	0.903821	0.951748	0.71698
2445	EMBV3_31467	Gene	BVV0102_450596	GK000017.2:56409529-56457326	NULL	NULL	Novel Transcribed Region; evidence: embryonic ESTs	0.038	-0.067	0.106	0.79218	0.59003	0.4631	0.993506	0.890614	0.957846	0.73693
2446	EMBV3_06010	Gene	GeneID:509273|FAHD1:NM_001075400:108_cdna	509273	FAHD1	NULL	fumarylacetoacetate hydrolase domain containing 1	0.221	0.201	0.019	0.07271	0.05677	0.87065	0.881591	0.520736	0.990841	0.09384
2448	EMBV3_24958	Control	NULL	NULL	NULL	NULL	NULL	0.143	0.106	0.036	0.22444	0.28933	0.75203	0.938714	0.758018	0.984641	0.4015
2449	EMBV3_05511	Control	NULL	NULL	NULL	NULL	NULL	0.158	0.023	0.135	0.35524	0.87589	0.4217	0.955912	0.97221	0.951319	0.62266
2450	EMBV3_30163	Variant	GeneID:100126047|NUDT6:NM_001105650:2_cdna	100126047	NUDT6	MGC157079	nudix (nucleoside diphosphate linked moiety X)-type motif 6	-0.018	0.044	-0.062	0.84279	0.57427	0.49134	0.99451	0.885216	0.962522	0.75167
2451	EMBV3_39128	Gene	GeneID:535804|OXCT1:NM_001076070:80_cdna	535804	OXCT1	NULL	3-oxoacid CoA transferase 1	0.198	0.111	0.087	0.10639	0.28707	0.46459	0.901696	0.756707	0.957846	0.24914
2452	EMBV3_33924	Variant	GeneID:508733|C7H19orf56:NM_001046010:32_cdna	508733	C7H19orf56	C19orf56 MGC137067	chromosome 19 open reading frame 56 ortholog	0.014	-0.071	0.085	0.88608	0.40337	0.38406	0.994888	0.814559	0.948091	0.59551
2453	EMBV3_34010	Control	NULL	NULL	NULL	NULL	NULL	0.123	0.05	0.073	0.30764	0.62578	0.53817	0.948083	0.902256	0.964462	0.5898
2454	EMBV3_41208	Variant	GeneID:613653|ITPA:NM_001076282:1270_cdna	613653	ITPA	MGC137583	inosine triphosphatase (nucleoside triphosphate pyrophosphatase)	0.123	0.097	0.026	0.2445	0.28468	0.79972	0.938714	0.755315	0.987301	0.41743
2455	EMBV3_01434	Gene	GeneID:516011|MEI1:XM_002707822:33_cdna	516011	MEI1	NULL	meiosis inhibitor 1	0.117	0.165	-0.047	0.39264	0.16495	0.72535	0.959009	0.666626	0.983714	0.36432
2456	EMBV3_22867	Gene	BVV0102_196997	GK000008.2:38625363-38683641	NULL	NULL	Novel Transcribed Region; evidence: embryonic ESTs	-0.616	-0.754	0.138	0.10204	0.02175	0.70503	0.901696	0.459168	0.982753	0.05676
2457	EMBV3_28889	Gene	GeneID:527239|JAKMIP2:NM_001075897:67_cdna	527239	JAKMIP2	MGC140555	janus kinase and microtubule interacting protein 2	0.239	0.301	-0.062	0.18762	0.05641	0.72823	0.924472	0.520038	0.983842	0.13987
2458	EMBV3_42475	Control	NULL	NULL	NULL	NULL	NULL	0.01	0.074	-0.064	0.93041	0.46388	0.58287	0.997494	0.841329	0.970758	0.7353
2459	EMBV3_39328	Gene	BVV0102_279431	GK000004.2:107972238-107987836	NULL	NULL	Novel Transcribed Region; evidence: embryonic ESTs	-0.03	0.158	-0.188	0.73797	0.04563	0.03904	0.990594	0.495834	0.865009	0.05577
2460	EMBV3_36872	Gene	GeneID:514513|ANKRD35:XM_002686084:19_cdna	514513	ANKRD35	NULL	ankyrin repeat domain 35	-0.025	-0.136	0.111	0.8745	0.31025	0.46831	0.994727	0.767765	0.957906	0.56244
2461	EMBV3_39722	Gene	GeneID:618367|LOC618367:NM_001105009:140_cdna	618367	LOC618367	NULL	hypothetical LOC618367	-0.008	-0.126	0.118	0.97043	0.49094	0.57429	0.998392	0.854131	0.970378	0.7514
2462	EMBV3_11885	Gene	GeneID:785182|LOC785182:XM_002694118:454_cdna	785182	LOC785182	NULL	similar to Uncharacterized protein KIAA0562	-0.008	0.009	-0.018	0.93035	0.91124	0.85287	0.997489	0.981507	0.989907	0.98203
2463	EMBV3_13830	Gene	GeneID:504701|SGTA:NM_001038030:8_cdna	504701	SGTA	MGC134165	small glutamine-rich tetratricopeptide repeat (TPR)-containing, alpha	0.025	0.036	-0.012	0.83462	0.71925	0.91962	0.994294	0.933482	0.993733	0.93522
2465	EMBV3_28091	Gene	GeneID:541281|THBS4:NM_001034728:249_cdna	541281	THBS4	MGC129051 TSP-4	thrombospondin 4	0.544	0.238	0.306	0.32195	0.61126	0.57061	0.95332	0.897416	0.970378	0.60669
2466	EMBV3_21547	Control	NULL	NULL	NULL	NULL	NULL	0.046	0.043	0.003	0.67368	0.645	0.97886	0.985457	0.909847	0.998689	0.872
2467	EMBV3_31888	Gene	BVT0102_385702	GK000002.2:126965130-126983129	NULL	NULL	Novel Transcribed Region; evidence: embryonic ESTs	0.088	-0.022	0.111	0.45095	0.82259	0.33895	0.96846	0.958551	0.941826	0.61733
2468	EMBV3_35246	Gene	GeneID:538631|TUBAL3:NM_001103285:6_cdna	538631	TUBAL3	MGC165684	tubulin, alpha-like 3	0.097	-0.01	0.107	0.37634	0.91228	0.32175	0.957513	0.981669	0.938377	0.57475
2469	EMBV3_30185	Gene	GeneID:615054|CLEC16A:XM_002697893:480_cdna	615054	CLEC16A	NULL	C-type lectin domain family 16, member A	0.124	-0.123	0.247	0.22712	0.16409	0.01781	0.938714	0.666186	0.865009	0.05391
2470	EMBV3_43502	Variant	GeneID:540604|TTC21A:XM_002696921:449_cdna	540604	TTC21A	NULL	tetratricopeptide repeat domain 21A	0.021	-0.238	0.258	0.91422	0.15429	0.17776	0.997249	0.654521	0.905962	0.25637
2471	EMBV3_24357	Gene	BVT0101_036081	GK000019.2:46775848-46844164	NULL	NULL	Novel Transcribed Region; evidence: embryonic ESTs	-0.215	-0.099	-0.116	0.09319	0.36172	0.35117	0.896726	0.791949	0.944836	0.23638
2472	EMBV3_02689	Gene	BVV0102_013775	GK000021.2:70984395-70997329	NULL	NULL	Novel Transcribed Region; evidence: embryonic ESTs	-0.026	0.018	-0.045	0.79316	0.82874	0.65027	0.993506	0.960014	0.977035	0.9007
2474	EMBV3_41147	Variant	GeneID:516469|ENKUR:XM_002692094:293_cdna	516469	ENKUR	NULL	enkurin, TRPC channel interacting protein	-0.171	0.019	-0.19	0.37981	0.91121	0.32437	0.957513	0.981507	0.938803	0.57858
2475	EMBV3_37519	Gene	GeneID:404135|LAPTM4A:NM_205799:48_cdna	404135	LAPTM4A	MGC128857	lysosomal protein transmembrane 4 alpha	0.064	0.145	-0.081	0.53614	0.1057	0.42442	0.975554	0.606405	0.951748	0.26357
2476	EMBV3_11384	Gene	GeneID:504923|SLC7A4:XM_002694680:250_cdna	504923	SLC7A4	NULL	solute carrier family 7 (cationic amino acid transporter, y+ system), member 4	-0.21	0.066	-0.276	0.37937	0.74517	0.24289	0.957513	0.941349	0.920794	0.4928
2477	EMBV3_29203	Gene	BVV0102_012088	GK000027.2:38084142-38386791	NULL	NULL	Novel Transcribed Region; evidence: embryonic ESTs	0.225	0.272	-0.048	0.26739	0.11969	0.80982	0.941366	0.623356	0.988023	0.26486
2478	EMBV3_12728	Gene	GeneID:504948|GPD2:NM_001100296:73_cdna	504948	GPD2	GPD-M GPDH-M	glycerol-3-phosphate dehydrogenase 2 (mitochondrial)	0.173	0.171	0.003	0.28161	0.21734	0.98638	0.942475	0.706385	0.999484	0.39011
2481	EMBV3_33976	Gene	GeneID:507119|PFKP:XM_002692192:86_cdna	507119	PFKP	NULL	phosphofructokinase, platelet	-0.012	-0.003	-0.009	0.92697	0.97601	0.94674	0.997489	0.994608	0.994772	0.99568
2483	EMBV3_15264	Gene	GeneID:785061|LOC785061:XM_002707873:89_cdna	785061	LOC785061	NULL	similar to ribosomal protein S4, X-linked X	0.089	0.076	0.013	0.25093	0.25478	0.86029	0.938714	0.733698	0.989907	0.40204
2484	EMBV3_31025	Gene	GeneID:338048|CYP11A1:NM_176644:31_cdna	338048	CYP11A1	NULL	cytochrome P450, family 11, subfamily A, polypeptide 1	-0.066	-0.182	0.117	0.8193	0.46193	0.68217	0.99373	0.840288	0.981742	0.75548
2486	EMBV3_42043	Gene	GeneID:510859|CCDC101:NM_001075472:287_cdna	510859	CCDC101	MGC134247	coiled-coil domain containing 101	0.2	-0.085	0.284	0.0442	0.31021	0.00471	0.881591	0.767721	0.865009	0.01705
2487	EMBV3_41570	Gene	GeneID:782535|DMXL2:XM_002690967:351_cdna	782535	DMXL2	NULL	Dmx-like 2	0.336	0.218	0.118	0.02452	0.08438	0.40892	0.881591	0.572186	0.949768	0.05779
2488	EMBV3_20138	Gene	GeneID:513260|FASTKD3:NM_001024528:17_cdna	513260	FASTKD3	MGC5297	FAST kinase domains 3	0.166	0.143	0.023	0.16623	0.16544	0.84091	0.91647	0.667168	0.989626	0.2634
2489	EMBV3_21581	Gene	GeneID:530813|DOK5:NM_001075939:1183_cdna	530813	DOK5	NULL	docking protein 5	0.375	0.08	0.296	0.04212	0.60554	0.10113	0.881591	0.8955	0.899299	0.11215
2490	EMBV3_27496	Control	NULL	NULL	NULL	NULL	NULL	0.036	-0.028	0.064	0.72366	0.74996	0.52594	0.988621	0.943241	0.964401	0.81424
2491	EMBV3_42227	Gene	GeneID:789734|LOC789734:XM_002687976:113_cdna	789734	LOC789734	NULL	similar to mCG141069	0.092	0.004	0.088	0.55301	0.9751	0.56561	0.976769	0.994367	0.969527	0.80874
2492	EMBV3_39283	Variant	GeneID:618512|HN1L:NM_001081546:309_cdna	618512	HN1L	NULL	hematological and neurological expressed 1-like	-0.068	-0.007	-0.061	0.60347	0.94797	0.63823	0.980686	0.989239	0.975433	0.8573
2493	EMBV3_25981	Gene	GeneID:616867|MARVELD1:NM_001101262:243_cdna	616867	MARVELD1	NULL	MARVEL domain containing 1	0.223	0.121	0.101	0.09024	0.27589	0.42752	0.896726	0.74858	0.951748	0.21917
2494	EMBV3_04988	Control	GeneID:613607|ZBTB4:XM_002695788:306_cdna	613607	ZBTB4	NULL	zinc finger and BTB domain containing 4	-0.041	-0.019	-0.022	0.77057	0.87237	0.87589	0.992408	0.971384	0.990841	0.95724
2495	EMBV3_32909	Gene	BVV0102_385762	GK000002.2:127248204-127251764	NULL	NULL	Novel Transcribed Region; evidence: embryonic ESTs	-0.16	-0.094	-0.066	0.16766	0.34223	0.55837	0.91647	0.781944	0.968239	0.35646
2496	EMBV3_16425	Variant	GeneID:615715|EFCAB2:NM_001101247:110_cdna	615715	EFCAB2	NULL	EF-hand calcium binding domain 2	0.217	-0.013	0.23	0.20969	0.9281	0.17791	0.933354	0.985409	0.905962	0.3485
2497	EMBV3_16559	Gene	GeneID:508722|RBM39:XM_002692451:478_cdna	508722	RBM39	NULL	RNA binding motif protein 39	0.13	0.057	0.073	0.21262	0.51748	0.47737	0.936969	0.865463	0.959362	0.45297
2498	EMBV3_03946	Gene	GeneID:535571|CAPRIN1:NM_001076062:54_cdna	535571	CAPRIN1	MGC139131	cell cycle associated protein 1	0.247	-0.052	0.299	0.01065	0.51337	0.00213	0.881591	0.863553	0.865009	0.0066
2499	EMBV3_03475	Gene	GeneID:282710|ATP5H:NM_174724:332_cdna	282710	ATP5H	MGC128531	ATP synthase, H+ transporting, mitochondrial F0 complex, subunit d	0.231	0.125	0.106	0.02322	0.14431	0.27678	0.881591	0.647299	0.929214	0.06624
2500	EMBV3_28367	Variant	GeneID:505408|C4H7orf64:NM_001101854:24_cdna	505408	C4H7orf64	MGC148329	chromosome 7 open reading frame 64 ortholog	0.12	0.096	0.024	0.26601	0.29834	0.82067	0.941366	0.762649	0.988969	0.44481
2502	EMBV3_30992	Gene	BVV0102_185100	GK000030.2:15266979-15389373	NULL	NULL	Novel Transcribed Region; evidence: embryonic ESTs	0.244	0.134	0.109	0.10835	0.29698	0.45879	0.901696	0.761699	0.957655	0.25458
2503	EMBV3_28177	Gene	GeneID:100299632|LOC100299632:XM_002695224:2_cdna	100299632	LOC100299632	NULL	hypothetical LOC100299632	-0.125	0.005	-0.131	0.38754	0.96596	0.36152	0.958406	0.991909	0.945299	0.6116
2505	EMBV3_11571	Gene	GeneID:535858|VIPR1:NM_001081607:170_cdna	535858	VIPR1	MGC155293	vasoactive intestinal peptide receptor 1	-0.001	0.046	-0.047	0.9937	0.73991	0.76681	0.999431	0.940282	0.984705	0.9314
2507	EMBV3_19259	Gene	GeneID:506864|GTSF1:NM_001034273:25_cdna	506864	GTSF1	FAM112B MGC127830	gametocyte specific factor 1	0.228	0.014	0.214	0.02611	0.86782	0.03384	0.881591	0.970114	0.865009	0.05461
2508	EMBV3_33291	Gene	BVV0102_078248	GK000017.2:59916271-60051239	NULL	NULL	Novel Transcribed Region; evidence: embryonic ESTs	0.081	-0.053	0.134	0.67008	0.74572	0.47642	0.985389	0.9416	0.959043	0.77313
2509	EMBV3_06469	Gene	GeneID:516259|EEA1:XM_002687214:87_cdna	516259	EEA1	NULL	early endosome antigen 1	-0.15	-0.035	-0.115	0.2625	0.7576	0.38274	0.941086	0.945205	0.948091	0.51738
2511	EMBV3_41187	Gene	GeneID:504888|LOC504888:XM_002688618:404_cdna	504888	LOC504888	NULL	similar to CfOLF4	0.149	0.176	-0.027	0.19043	0.07378	0.80659	0.925995	0.554554	0.987312	0.17012
2512	EMBV3_40879	Gene	BVT0102_442878	GK000003.2:86718973-86766526	NULL	NULL	Novel Transcribed Region; evidence: embryonic ESTs	-0.476	-0.784	0.308	0.18857	0.01413	0.38505	0.924673	0.443535	0.948091	0.0464
2513	EMBV3_18729	Gene	GeneID:539447|C11H9ORF9:NM_001101193:178_cdna	539447	C11H9ORF9	NULL	chromosome 9 open reading frame 9 ortholog	0.221	-0.021	0.241	0.43	0.93128	0.38214	0.967419	0.985772	0.948091	0.64755
2514	EMBV3_23475	Gene	BVV0102_099327	GK000016.2:50573369-50596016	NULL	NULL	Novel Transcribed Region; evidence: embryonic ESTs	0.119	-0.146	0.265	0.47671	0.31044	0.1131	0.970044	0.767991	0.903654	0.2616
2516	EMBV3_40830	Gene	GeneID:615756|ELOVL2:NM_001083517:5_cdna	615756	ELOVL2	MGC140077	elongation of very long chain fatty acids (FEN1/Elo2, SUR4/Elo3, yeast)-like 2	0.099	-0.072	0.171	0.62268	0.67372	0.38884	0.983022	0.918794	0.948091	0.68498
2517	EMBV3_18264	Gene	BVT0102_034896	GK000019.2:45539061-45540235	NULL	NULL	Novel Transcribed Region; evidence: embryonic ESTs	0.022	-0.057	0.08	0.85097	0.57395	0.49771	0.99451	0.885114	0.96376	0.75572
2519	EMBV3_41841	Gene	GeneID:100300684|LOC100300684:XM_002699503:75_cdna	100300684	LOC100300684	NULL	hypothetical protein LOC100300684	0.081	0.052	0.028	0.65831	0.73835	0.8741	0.984879	0.940282	0.990841	0.89497
2520	(+)E1A_r60_a107							-0.006	0.145	-0.152	0.9683	0.28304	0.32993	0.998392	0.753608	0.93987	0.47281
2521	EMBV3_00089	Gene	GeneID:532978|DHX32:NM_001101144:45_cdna	532978	DHX32	NULL	DEAH (Asp-Glu-Ala-His) box polypeptide 32	0.01	0.004	0.006	0.93016	0.96779	0.95712	0.997489	0.992731	0.995775	0.99611
2523	EMBV3_35284	Gene	BVT0102_122796	GK000002.2:111631565-111739797	NULL	NULL	Novel Transcribed Region; evidence: embryonic ESTs	0.175	-0.039	0.214	0.28806	0.78255	0.19017	0.943779	0.950395	0.905962	0.40051
2524	EMBV3_28395	Gene	GeneID:518023|LEMD2:XM_002697182:229_cdna	518023	LEMD2	NULL	LEM domain containing 2	-0.233	-0.187	-0.046	0.32155	0.35255	0.84223	0.953073	0.786716	0.989626	0.5242
2526	EMBV3_24438	Gene	GeneID:512043|TCP1:NM_001038086:11_cdna	512043	TCP1	CCT MGC133746 TRiC	t-complex 1	0.085	0.046	0.038	0.32522	0.53005	0.64826	0.95405	0.868861	0.977035	0.59902
2527	EMBV3_15168	Gene	GeneID:100300014|LOC100300014:XM_002685142:93_cdna	100300014	LOC100300014	NULL	hypothetical protein LOC100300014	-0.059	-0.222	0.162	0.6969	0.09568	0.28383	0.987327	0.58963	0.929214	0.22668
2528	EMBV3_22057	Gene	BVT0102_198946	GK000028.2:27185948-27226793	NULL	NULL	Novel Transcribed Region; evidence: embryonic ESTs	0.135	0.129	0.006	0.24608	0.19728	0.95725	0.938714	0.692922	0.995775	0.34924
2530	EMBV3_02364	Gene	GeneID:505006|RWDD2B:XM_002684614:90_cdna	505006	RWDD2B	NULL	RWD domain containing 2B	0.128	-0.046	0.174	0.25981	0.63505	0.12344	0.940228	0.906011	0.904687	0.29494
2531	EMBV3_25819	Gene	BVV0102_202744	GK000019.2:248590-626244	NULL	NULL	Novel Transcribed Region; evidence: embryonic ESTs	-0.028	0.034	-0.063	0.78281	0.69748	0.53775	0.993257	0.927018	0.964401	0.81647
2532	EMBV3_39684	Gene	BVV0101_024842	GK000007.2:41354611-41402839	NULL	NULL	Novel Transcribed Region; evidence: embryonic ESTs	-0.201	-0.008	-0.193	0.27813	0.95832	0.29143	0.941366	0.990483	0.929551	0.49134
2533	EMBV3_25668	Gene	GeneID:509858|LOC509858:XM_002690497:458_cdna	509858	LOC509858	NULL	similar to UPF0172 protein C14orf122	0.088	0.156	-0.068	0.42545	0.10561	0.53635	0.967419	0.606405	0.964401	0.2646
2534	EMBV3_28478	Gene	GeneID:514231|ETV2:XM_002694937:41_cdna	514231	ETV2	NULL	ets variant 2	0.207	-0.042	0.249	0.07188	0.66397	0.02981	0.881591	0.916429	0.865009	0.07981
2536	EMBV3_38794	Gene	BVT0102_008547	GK000006.2:13272315-13381577	NULL	NULL	Novel Transcribed Region; evidence: embryonic ESTs	0.15	-0.006	0.155	0.32043	0.96437	0.29593	0.952716	0.99156	0.930783	0.52374
2537	EMBV3_20383	Gene	GeneID:540207|ILK:NM_001034693:46_cdna	540207	ILK	MGC129022	integrin-linked kinase	-0.034	-0.181	0.147	0.76237	0.066	0.18933	0.992305	0.539686	0.905962	0.15326
2538	EMBV3_26284	Gene	GeneID:784061|LOC784061:XM_002699744:195_cdna	784061	LOC784061	NULL	similar to 60S ribosomal protein L21	0.188	0.061	0.126	0.08499	0.50366	0.23502	0.891993	0.860043	0.918331	0.22086
2539	EMBV3_31361	Gene	BVT0102_036523	GK000018.2:21120353-21623199	NULL	NULL	Novel Transcribed Region; evidence: embryonic ESTs	-0.107	0.02	-0.127	0.32059	0.82857	0.23382	0.952716	0.960014	0.918132	0.46459
2541	EMBV3_27302	Gene	GeneID:615582|GGT1:XM_002694673:228_cdna	615582	GGT1	NULL	gamma-glutamyltransferase 1	0.118	-0.392	0.51	0.64556	0.0798	0.04896	0.983833	0.565783	0.885384	0.08633
2542	EMBV3_09249	Gene	BVT0102_313221	GK000019.2:50258689-50322180	NULL	NULL	Novel Transcribed Region; evidence: embryonic ESTs	-0.887	-0.933	0.046	0.07229	0.02909	0.92334	0.881591	0.467495	0.994366	0.06105
2543	EMBV3_24382	Control	NULL	NULL	NULL	NULL	NULL	0.118	0.073	0.046	0.30303	0.45985	0.68428	0.947326	0.839834	0.981926	0.55666
2544	EMBV3_00987	Gene	GeneID:540083|DNAJB5:NM_001014959:62_cdna	540083	DNAJB5	MGC143132	DnaJ (Hsp40) homolog, subfamily B, member 5	0.065	-0.159	0.223	0.7483	0.35947	0.26398	0.990894	0.790274	0.926733	0.47132
2545	EMBV3_25945	Control	GeneID:508943|MAP3K3:XM_002696094:147_cdna	508943	MAP3K3	NULL	mitogen-activated protein kinase kinase kinase 3	-0.11	-0.241	0.131	0.65436	0.25635	0.58959	0.984801	0.735302	0.970758	0.51943
2546	(+)E1A_r60_a20							0.153	0.224	-0.071	0.30338	0.0834	0.62861	0.947326	0.569903	0.973507	0.21111
2547	EMBV3_00116	Gene	BVT0102_040305	GK000003.2:92309037-92411759	NULL	NULL	Novel Transcribed Region; evidence: embryonic ESTs	0.019	0.017	0.002	0.89269	0.8886	0.988	0.995542	0.976231	0.999663	0.98681
2549	EMBV3_12617	Variant	GeneID:533462|SAP30L:XM_002689322:40_cdna	533462	SAP30L	NULL	SAP30-like	0.091	0.143	-0.051	0.38839	0.1197	0.62069	0.958406	0.623356	0.97284	0.28862
2551	EMBV3_30567	Gene	GeneID:513740|LOC513740:XM_002698974:135_cdna	513740	LOC513740	NULL	hypothetical LOC513740	0.134	0.166	-0.033	0.25785	0.10337	0.7766	0.940228	0.601853	0.985389	0.23696
2552	EMBV3_22102	Gene	GeneID:613941|C28H10ORF116:NM_001114513:17_cdna	613941	C28H10ORF116	MGC137003	chromosome 10 open reading frame 116 ortholog	0.043	0.011	0.031	0.80841	0.93964	0.85708	0.993506	0.987326	0.989907	0.97002
2553	EMBV3_19604	Control	NULL	NULL	NULL	NULL	NULL	0.126	-0.108	0.234	0.47817	0.4809	0.18667	0.970044	0.850132	0.905962	0.40806
2554	EMBV3_42424	Variant	GeneID:539602|NGDN:NM_001046459:234_cdna	539602	NGDN	MGC137193	neuroguidin, EIF4E binding protein	0.189	0.293	-0.103	0.10643	0.00498	0.36554	0.901696	0.39656	0.945942	0.01744
2555	EMBV3_15451	Control	NULL	NULL	NULL	NULL	NULL	0.147	-0.001	0.148	0.27836	0.99543	0.26974	0.941366	0.998867	0.927208	0.47593
2556	EMBV3_30975	Gene	BVV0102_022598	GK000019.2:28511706-28519718	NULL	NULL	Novel Transcribed Region; evidence: embryonic ESTs	0.054	-0.077	0.13	0.64456	0.44196	0.25868	0.983833	0.831595	0.925475	0.49754
2558	EMBV3_09882	Gene	GeneID:508014|TMEM102:NM_001075344:48_cdna	508014	TMEM102	MGC139196	transmembrane protein 102	0.022	-0.163	0.184	0.87723	0.18509	0.19123	0.994727	0.685568	0.905962	0.29344
2559	EMBV3_07078	Gene	BVT0102_348357	GK000004.2:66643766-66696648	NULL	NULL	Novel Transcribed Region; evidence: embryonic ESTs	0.001	0.151	-0.15	0.99276	0.15527	0.21862	0.999393	0.656054	0.912501	0.28363
2560	EMBV3_23905	Variant	GeneID:505499|CLK3:NM_001034248:43_cdna	505499	CLK3	MGC128892	CDC-like kinase 3	-0.067	-0.061	-0.007	0.60892	0.59014	0.95963	0.981442	0.89062	0.996202	0.82406
2561	EMBV3_23748	Gene	GeneID:507647|DSCR3:NM_001040510:18_cdna	507647	DSCR3	NULL	Down syndrome critical region protein 3	0.344	0.109	0.235	0.04789	0.45404	0.16499	0.881591	0.837298	0.904996	0.13589
2563	EMBV3_21730	Control	NULL	NULL	NULL	NULL	NULL	0.013	-0.228	0.241	0.95527	0.25545	0.29553	0.998034	0.734131	0.930783	0.4276
2566	EMBV3_27174	Gene	GeneID:613403|DNAJC10:NM_001099121:44_cdna	613403	DNAJC10	MGC152508	DnaJ (Hsp40) homolog, subfamily C, member 10	0.014	-0.021	0.035	0.89103	0.81704	0.73402	0.995542	0.957329	0.983842	0.9386
2567	EMBV3_06772	Control	NULL	NULL	NULL	NULL	NULL	0.135	0.169	-0.033	0.30004	0.1349	0.79444	0.946974	0.636069	0.987057	0.29719
2570	EMBV3_12775	Variant	GeneID:506605|MAD2L2:NM_001045946:37_cdna	506605	MAD2L2	MGC137331	MAD2 mitotic arrest deficient-like 2 (yeast)	-0.041	-0.147	0.107	0.86173	0.46207	0.64253	0.994727	0.840372	0.976505	0.74918
2571	EMBV3_06623	Gene	GeneID:781217|ATMIN:XM_002694734:103_cdna	781217	ATMIN	NULL	ATM interactor	-0.107	0.038	-0.145	0.19742	0.59124	0.07971	0.929528	0.891012	0.898407	0.20579
2574	EMBV3_28886	Variant	GeneID:281361|NRG1:NM_174128:15_cdna	281361	NRG1	MGC154949	neuregulin 1	-0.034	-0.233	0.199	0.82962	0.08825	0.20108	0.994294	0.575891	0.910025	0.19149
2575	EMBV3_08705	Gene	GeneID:516630|LOC516630:XM_002690300:3_cdna	516630	LOC516630	NULL	similar to SNF2 histone linker PHD RING helicase	-0.214	-0.076	-0.138	0.0476	0.40076	0.189	0.881591	0.813423	0.905962	0.13667
2576	EMBV3_36006	Gene	GeneID:508149|CCDC58:NM_001083389:41_cdna	508149	CCDC58	MGC140682	coiled-coil domain containing 58	0.071	0.216	-0.145	0.52986	0.02951	0.19361	0.975554	0.467764	0.907886	0.08409
2577	EMBV3_27490	Variant	GeneID:788599|LOC788599:XM_002695316:2_cdna	788599	LOC788599	NULL	similar to zinc finger protein 665	-0.177	-0.025	-0.151	0.2316	0.83928	0.29801	0.938714	0.962928	0.930806	0.45263
2578	EMBV3_06410	Gene	BVT0102_118480	GK000030.2:82559475-82594046	NULL	NULL	Novel Transcribed Region; evidence: embryonic ESTs	0.127	0.169	-0.043	0.24088	0.07109	0.68701	0.938714	0.549221	0.982101	0.17786
2579	EMBV3_05649	Gene	GeneID:617710|BCAS4:NM_001076474:1324_cdna	617710	BCAS4	MGC152217	breast carcinoma amplified sequence 4	-0.079	-0.004	-0.075	0.50186	0.97022	0.51654	0.972264	0.99344	0.964401	0.76238
2580	EMBV3_17674	Gene	GeneID:513504|MCCC1:XM_002684887:111_cdna	513504	MCCC1	NULL	methylcrotonoyl-Coenzyme A carboxylase 1 (alpha)	0.106	0.149	-0.042	0.45466	0.22537	0.76188	0.96846	0.712097	0.984705	0.46277
2581	EMBV3_06914	Gene	GeneID:532923|GOLGB1:XM_002684791:139_cdna	532923	GOLGB1	NULL	golgin B1, golgi integral membrane protein	0.134	0.06	0.074	0.29409	0.58204	0.55452	0.946455	0.887839	0.967895	0.57015
2583	EMBV3_16373	Gene	GeneID:338039|CASP4:NM_176638:5_cdna	338039	CASP4	CASP13 MGC137679	caspase 4, apoptosis-related cysteine peptidase	0.001	0.183	-0.182	0.99731	0.19378	0.25886	0.999764	0.689602	0.925862	0.34715
2584	EMBV3_18818	Gene	BVV0102_223051	GK000018.2:42750805-42959282	NULL	NULL	Novel Transcribed Region; evidence: embryonic ESTs	-0.032	0.076	-0.108	0.82222	0.53792	0.44632	0.993802	0.870734	0.956194	0.70655
2585	EMBV3_07500	Gene	GeneID:512586|ZC3H12C:XM_002692971:29_cdna	512586	ZC3H12C	NULL	zinc finger CCCH-type containing 12C	-0.048	-0.031	-0.018	0.64323	0.73094	0.86408	0.983833	0.937578	0.989907	0.88634
2588	EMBV3_13393	Control	NULL	NULL	NULL	NULL	NULL	0.023	0.05	-0.027	0.80241	0.53071	0.77006	0.993506	0.868982	0.984705	0.819
2589	EMBV3_13303	Gene	GeneID:616427|PCDHB2:XM_002689251:149_cdna	616427	PCDHB2	NULL	protocadherin beta 2	0.129	-0.158	0.286	0.60261	0.45784	0.24374	0.980686	0.83902	0.920794	0.48368
2590	EMBV3_18954	Gene	GeneID:781063|TBX3:XM_002694588:669_cdna	781063	TBX3	NULL	T-box 3	0.132	-0.041	0.173	0.42392	0.77457	0.29127	0.967419	0.948675	0.929551	0.56033
2591	EMBV3_19359	Gene	GeneID:785429|LOC785429:XR_083998:29_cdna	785429	LOC785429	NULL	similar to Transcriptional adaptor 2 (ADA2 homolog, yeast)-like	0.142	0.055	0.087	0.24968	0.60314	0.47004	0.938714	0.894632	0.958201	0.51099
2592	EMBV3_39660	Variant	GeneID:519650|PPPDE1:NM_001100384:50_cdna	519650	PPPDE1	FAM152A	PPPDE peptidase domain containing 1	0.162	-0.018	0.18	0.06092	0.8036	0.03587	0.881591	0.955865	0.865009	0.08509
2593	EMBV3_19949	Gene	GeneID:505130|UBR7:NM_001082601:163_cdna	505130	UBR7	C21H14ORF130 MGC155078	ubiquitin protein ligase E3 component n-recognin 7 (putative)	0.082	0.073	0.01	0.61461	0.60475	0.95157	0.98233	0.895098	0.995365	0.83301
2594	EMBV3_37492	Control	GeneID:513673|LOC513673:XM_002684821:135_cdna	513673	LOC513673	NULL	similar to serine/threonine kinase	0.013	0.001	0.012	0.88386	0.98607	0.89424	0.994888	0.997222	0.991642	0.98784
2596	EMBV3_29051	Gene	GeneID:281643|BCAT2:NM_001013593:38_cdna	281643	BCAT2	MGC137404	branched chain aminotransferase 2, mitochondrial	0.005	-0.113	0.117	0.96745	0.26516	0.31207	0.998392	0.744271	0.93589	0.44644
2598	EMBV3_32147	Gene	GeneID:617906|POP7:NM_001076482:320_cdna	617906	POP7	MGC152177	processing of precursor 7, ribonuclease P/MRP subunit (S. cerevisiae)	0.058	0.075	-0.017	0.56312	0.38335	0.86197	0.978286	0.805266	0.989907	0.66539
2599	EMBV3_14817	Gene	GeneID:511671|CXCL16:NM_001046095:75_cdna	511671	CXCL16	MGC137250	chemokine (C-X-C motif) ligand 16	0.184	0.071	0.112	0.15156	0.51138	0.36968	0.911426	0.863187	0.945942	0.35273
2600	EMBV3_15786	Control	NULL	NULL	NULL	NULL	NULL	0.019	0.029	-0.01	0.84197	0.71918	0.91198	0.99451	0.933482	0.992094	0.93567
2601	EMBV3_24119	Gene	GeneID:788459|SOX13:XM_002693901:239_cdna	788459	SOX13	NULL	SRY (sex determining region Y)-box 13	-0.049	-0.052	0.003	0.66444	0.59467	0.98172	0.985062	0.891964	0.999265	0.84548
2602	EMBV3_17340	Gene	GeneID:539547|HES1:NM_001034678:111_cdna	539547	HES1	MGC129109	hairy and enhancer of split 1, (Drosophila)	0.023	-0.16	0.184	0.88306	0.2391	0.24161	0.994888	0.723403	0.920794	0.37624
2603	EMBV3_41297	Gene	GeneID:100125313|BTNL9:NM_001103345:2_cdna	100125313	BTNL9	MGC157148	butyrophilin-like 9	0.121	-0.079	0.2	0.56698	0.66162	0.33873	0.978964	0.915436	0.941741	0.62846
2604	EMBV3_40218	Gene	GeneID:516540|METAP1:NM_001102037:8_cdna	516540	METAP1	MGC152490	methionyl aminopeptidase 1	0.181	-0.083	0.265	0.15311	0.43971	0.03746	0.913061	0.831358	0.865009	0.11065
2605	EMBV3_01938	Gene	BVV0101_019926	GK000012.2:24818620-24828340	NULL	NULL	Novel Transcribed Region; evidence: embryonic ESTs	0.171	-0.028	0.2	0.04694	0.69353	0.02008	0.881591	0.925715	0.865009	0.05299
2607	EMBV3_07583	Gene	GeneID:540766|SP3:XM_002685296:106_cdna	540766	SP3	NULL	Sp3 transcription factor	-0.176	-0.083	-0.093	0.13371	0.40348	0.41753	0.908917	0.814718	0.951319	0.31501
2608	EMBV3_12670	Gene	GeneID:614688|POLB:NM_001034764:97_cdna	614688	POLB	MGC128623	polymerase (DNA directed), beta	0.283	0.203	0.08	0.0174	0.04397	0.48145	0.881591	0.49389	0.959679	0.03437
2609	EMBV3_14870	Variant	GeneID:505225|ADD3:NM_001075194:21_cdna	505225	ADD3	MGC139783	adducin 3 (gamma)	-0.06	-0.263	0.203	0.70461	0.05666	0.19427	0.987645	0.520555	0.907886	0.13853
2610	EMBV3_42114	Variant	GeneID:404135|LAPTM4A:NM_205799:48_cdna	404135	LAPTM4A	MGC128857	lysosomal protein transmembrane 4 alpha	-0.058	-0.071	0.013	0.4758	0.3071	0.86631	0.970044	0.766446	0.990212	0.56583
2612	EMBV3_23927	Gene	BVV0102_092657	GK000013.2:24085890-24241793	NULL	NULL	Novel Transcribed Region; evidence: embryonic ESTs	0.198	0.043	0.156	0.0832	0.6562	0.16544	0.891993	0.913282	0.904996	0.20437
2613	EMBV3_33005	Gene	GeneID:531931|SF3B2:NM_001103271:54_cdna	531931	SF3B2	MGC140574	splicing factor 3b, subunit 2, 145kDa	-0.018	-0.017	-0.001	0.84168	0.82876	0.98839	0.99451	0.960014	0.999663	0.96998
2614	EMBV3_09740	Variant	GeneID:511782|SLC39A5:XM_002687581:645_cdna	511782	SLC39A5	MGC127070	solute carrier family 39 (metal ion transporter), member 5	0.122	-0.017	0.139	0.25891	0.84986	0.19222	0.940228	0.96619	0.907707	0.39119
2615	EMBV3_34607	Gene	BVT0101_018298	GK000022.2:28507496-28775477	NULL	NULL	Novel Transcribed Region; evidence: embryonic ESTs	0.12	0.069	0.051	0.24569	0.43279	0.6154	0.938714	0.82858	0.972005	0.48375
2617	EMBV3_26729	Gene	BVV0102_105126	GK000014.2:86098-253709	NULL	NULL	Novel Transcribed Region; evidence: embryonic ESTs	0.432	0.13	0.303	0.0343	0.44715	0.12731	0.881591	0.83457	0.904687	0.10093
2621	EMBV3_16855	Gene	GeneID:785057|FBXO44:NM_001101295:100_cdna	785057	FBXO44	NULL	F-box protein 44	0.043	0.018	0.024	0.83508	0.91761	0.90351	0.994294	0.982764	0.992051	0.9782
2622	EMBV3_43621	Gene	GeneID:508703|PRAF2:NM_001046009:45_cdna	508703	PRAF2	MGC137493	PRA1 domain family, member 2	-0.065	-0.205	0.14	0.53742	0.02734	0.18059	0.975554	0.465678	0.905962	0.07784
2623	EMBV3_04905	Control	GeneID:787248|SIPA1L1:XM_002690995:292_cdna	787248	SIPA1L1	NULL	signal-induced proliferation-associated 1 like 1	0.038	-0.059	0.098	0.7509	0.56869	0.41516	0.990955	0.883664	0.951319	0.69214
2624	EMBV3_03511	Gene	GeneID:513252|BAT5:NM_001075605:99_cdna	513252	BAT5	NULL	HLA-B associated transcript 5	0.036	0.061	-0.025	0.77001	0.56366	0.83657	0.992408	0.882535	0.988969	0.8439
2625	EMBV3_15147	Gene	GeneID:508023|DOCK6:XM_002688870:241_cdna	508023	DOCK6	NULL	dedicator of cytokinesis 6	0.045	-0.157	0.202	0.67405	0.09367	0.06189	0.985457	0.585262	0.891685	0.10837
2626	EMBV3_43162	Gene	GeneID:519302|MRPS9:NM_001035332:38_cdna	519302	MRPS9	MGC134295	mitochondrial ribosomal protein S9	0.299	0.207	0.092	0.01753	0.05181	0.44386	0.881591	0.510631	0.955235	0.03722
2627	EMBV3_20023	Gene	BVT0102_166570	GK000024.2:21336785-21361883	NULL	NULL	Novel Transcribed Region; evidence: embryonic ESTs	0.057	0.15	-0.093	0.8205	0.48887	0.7092	0.99373	0.853563	0.982753	0.78125
2628	EMBV3_36047	Gene	GeneID:535628|ZNF750:NM_001081533:114_cdna	535628	ZNF750	MGC155113	zinc finger protein 750	-0.411	0.001	-0.412	0.01254	0.99333	0.01125	0.881591	0.998547	0.865009	0.02087
2629	EMBV3_33554	Gene	GeneID:614323|CA12:XM_002690877:296_cdna	614323	CA12	NULL	carbonic anhydrase XII	0.107	0.057	0.05	0.24366	0.46547	0.57874	0.938714	0.842459	0.97056	0.48899
2632	EMBV3_13598	Gene	GeneID:614712|THY1:NM_001034765:225_cdna	614712	THY1	MGC128895	Thy-1 cell surface antigen	0.071	-0.018	0.089	0.57592	0.86692	0.47675	0.979909	0.969815	0.959223	0.76572
2635	EMBV3_33031	Variant	GeneID:540724|WDR70:NM_001076238:63_cdna	540724	WDR70	MGC134424	WD repeat domain 70	0.033	-0.036	0.069	0.7553	0.69448	0.51182	0.991321	0.925865	0.964401	0.79733
2637	EMBV3_40665	Variant	GeneID:512781|ARL13B:XM_002684668:14_cdna	512781	ARL13B	NULL	ADP-ribosylation factor-like 13B	0.004	0.085	-0.081	0.96873	0.32465	0.41328	0.998392	0.774227	0.950394	0.55411
2638	EMBV3_36426	Gene	GeneID:515736|LOC515736:NM_001034509:119_cdna	515736	LOC515736	NULL	caspase-15	-0.185	-0.149	-0.036	0.1082	0.13035	0.74746	0.901696	0.633172	0.984473	0.18458
2639	EMBV3_08764	Gene	BVT0102_044457	GK000023.2:33246915-33268311	NULL	NULL	Novel Transcribed Region; evidence: embryonic ESTs	-0.236	0.158	-0.394	0.2853	0.40367	0.07473	0.943453	0.814718	0.898407	0.19941
2640	EMBV3_12536	Control	NULL	NULL	NULL	NULL	NULL	0.294	0.111	0.183	0.06646	0.40969	0.24078	0.881591	0.81751	0.920794	0.1815
2641	EMBV3_05355	Gene	GeneID:540837|AFTPH:XM_002691385:273_cdna	540837	AFTPH	MGC151658	aftiphilin	0.136	-0.099	0.235	0.22232	0.29705	0.03582	0.938714	0.761827	0.865009	0.10608
2642	EMBV3_29749	Gene	GeneID:532663|ENPP2:NM_001080293:58_cdna	532663	ENPP2	MGC142749	ectonucleotide pyrophosphatase/phosphodiesterase 2	0.078	0.05	0.027	0.50997	0.61812	0.81348	0.973295	0.899629	0.988606	0.78166
2643	EMBV3_04832	Gene	GeneID:510125|LIN7C:NM_001075431:29_cdna	510125	LIN7C	MGC140723	lin-7 homolog C (C. elegans)	0.244	0.152	0.092	0.17725	0.32278	0.60375	0.921827	0.773055	0.971318	0.36321
2645	EMBV3_08737	Gene	BVT0102_121229	GK000010.2:25861851-25862555	NULL	NULL	Novel Transcribed Region; evidence: embryonic ESTs	0.006	0.093	-0.087	0.95432	0.30834	0.40677	0.998034	0.766539	0.949445	0.53626
2647	EMBV3_36164	Gene	GeneID:100139972|ZSCAN23:XM_002684938:105_cdna	100139972	ZSCAN23	NULL	zinc finger and SCAN domain containing 23	-0.103	0.024	-0.128	0.52953	0.86181	0.43118	0.975554	0.968524	0.951748	0.7198
2648	EMBV3_15161	Control	NULL	NULL	NULL	NULL	NULL	0.149	0.105	0.044	0.12663	0.20745	0.6417	0.905719	0.70161	0.976498	0.25066
2649	EMBV3_18181	Gene	GeneID:508425|MGC155170:NM_001081516:76_cdna	508425	MGC155170	NULL	hypothetical LOC508425	-0.03	0.033	-0.063	0.78673	0.72639	0.56359	0.993422	0.936184	0.969098	0.83854
2650	EMBV3_05397	Gene	GeneID:781965|RIPPLY2:XM_002690213:5_cdna	781965	RIPPLY2	NULL	ripply2 homolog (zebrafish)	0.062	0.177	-0.116	0.68361	0.17577	0.43866	0.98591	0.678404	0.95325	0.38557
2651	EMBV3_22312	Gene	BVT0102_009924	GK000018.2:25059259-25126946	NULL	NULL	Novel Transcribed Region; evidence: embryonic ESTs	0.11	-0.077	0.188	0.57536	0.64762	0.33659	0.979909	0.91113	0.940598	0.62528
2652	EMBV3_37371	Gene	GeneID:523401|GAL3ST3:NM_001075840:39_cdna	523401	GAL3ST3	MGC142460	galactose-3-O-sulfotransferase 3	0.031	0.024	0.007	0.8119	0.83116	0.95532	0.993506	0.96065	0.995596	0.96466
2667	EMBV3_01232	Control	NULL	NULL	NULL	NULL	NULL	0.052	-0.28	0.333	0.7357	0.04072	0.03506	0.990557	0.487506	0.865009	0.04905
2668	EMBV3_05552	Gene	BVV0102_219213	GK000011.2:30670904-30722155	NULL	NULL	Novel Transcribed Region; evidence: embryonic ESTs	0.099	-0.069	0.168	0.39726	0.48879	0.14834	0.960736	0.853542	0.904996	0.34564
2669	EMBV3_15743	Gene	BVV0102_457384	GK000003.2:32030446-32047398	NULL	NULL	Novel Transcribed Region; evidence: embryonic ESTs	0.181	0.138	0.043	0.18159	0.23198	0.74759	0.921827	0.717521	0.984473	0.32503
2670	EMBV3_33146	Gene	BVV0102_017854	GK000004.2:118243267-118265404	NULL	NULL	Novel Transcribed Region; evidence: embryonic ESTs	-0.056	0.042	-0.098	0.58655	0.6321	0.33546	0.979909	0.905027	0.940449	0.62293
2671	EMBV3_18992	Control	NULL	NULL	NULL	NULL	NULL	0.005	0.03	-0.025	0.96798	0.78433	0.84366	0.998392	0.951117	0.989626	0.95873
2672	EMBV3_15606	Gene	GeneID:539414|RAI2:XM_002700371:15_cdna	539414	RAI2	NULL	retinoic acid induced 2	0.229	0.136	0.093	0.09214	0.23966	0.47964	0.896726	0.72382	0.959456	0.21397
2673	EMBV3_15115	Gene	BVV0102_049038	GK000030.2:20578874-21138853	NULL	NULL	Novel Transcribed Region; evidence: embryonic ESTs	-0.436	-0.381	-0.055	0.07637	0.07075	0.81826	0.882295	0.549221	0.988969	0.1095
2674	EMBV3_32736	Gene	GeneID:493709|ATP5S:NM_001007812:34_cdna	493709	ATP5S	MGC133848	ATP synthase, H+ transporting, mitochondrial F0 complex, subunit s (factor B)	0.194	0.272	-0.078	0.10086	0.00913	0.49823	0.899676	0.416029	0.96378	0.02864
2676	EMBV3_21242	Gene	GeneID:786606|WIPF3:XM_002686848:66_cdna	786606	WIPF3	NULL	WAS/WASL interacting protein family, member 3	-0.035	-0.08	0.044	0.83004	0.57359	0.7854	0.994294	0.884949	0.986355	0.85105
2678	EMBV3_05238	Gene	GeneID:617849|MSRB3:XM_002687541:531_cdna	617849	MSRB3	NULL	methionine sulfoxide reductase B3	0.216	0.13	0.087	0.09769	0.24241	0.4945	0.897705	0.72645	0.963184	0.22363
2679	EMBV3_34242	Variant	GeneID:508901|ERH:NM_001034336:73_cdna	508901	ERH	MGC128307	enhancer of rudimentary homolog (Drosophila)	0.146	0.039	0.107	0.21632	0.69461	0.35771	0.938714	0.92592	0.944991	0.45365
2680	EMBV3_27416	Gene	BVV0102_151636	GK000030.2:91191314-91192242	NULL	NULL	Novel Transcribed Region; evidence: embryonic ESTs	0.055	-0.188	0.244	0.73197	0.17935	0.13219	0.98979	0.679926	0.904687	0.23571
2681	EMBV3_00586	Gene	GeneID:782045|CYSLTR1:NM_001099726:2_cdna	782045	CYSLTR1	NULL	cysteinyl leukotriene receptor 1	0.176	0.026	0.15	0.1964	0.82259	0.26262	0.929432	0.958551	0.926733	0.39767
2683	EMBV3_30122	Variant	GeneID:539040|PCGF1:NM_001046447:48_cdna	539040	PCGF1	MGC134112	polycomb group ring finger 1	0.113	-0.297	0.41	0.46251	0.02836	0.00948	0.96846	0.465678	0.865009	0.01741
2684	EMBV3_29408	Gene	GeneID:100295980|LOC100295980:XM_002692207:1407_cdna	100295980	LOC100295980	NULL	similar to ubiquitin-conjugating enzyme E2D 3	0.043	-0.015	0.057	0.60047	0.83233	0.47549	0.980686	0.961058	0.958994	0.76899
2685	EMBV3_40349	Gene	BVV0102_417614	GK000030.2:56640413-56796256	NULL	NULL	Novel Transcribed Region; evidence: embryonic ESTs	0.101	-0.111	0.213	0.65151	0.56405	0.33953	0.984097	0.88261	0.94199	0.61832
2686	EMBV3_31655	Gene	BVV0102_369944	GK000019.2:27735193-27747546	NULL	NULL	Novel Transcribed Region; evidence: embryonic ESTs	0.046	0.076	-0.029	0.6255	0.35348	0.75262	0.983022	0.787543	0.984641	0.6443
2688	EMBV3_09133	Gene	BVT0102_040399	GK000014.2:63328222-63411642	NULL	NULL	Novel Transcribed Region; evidence: embryonic ESTs	-0.088	0.082	-0.17	0.52787	0.49449	0.22063	0.975548	0.855917	0.912501	0.45991
2689	EMBV3_03218	Control	NULL	NULL	NULL	NULL	NULL	-0.123	-0.224	0.101	0.24056	0.01562	0.32757	0.938714	0.44876	0.939426	0.05164
2690	EMBV3_17401	Gene	GeneID:526819|KLHDC9:XM_002685884:66_cdna	526819	KLHDC9	NULL	kelch domain containing 9	-0.026	0.044	-0.07	0.80321	0.62823	0.50146	0.993506	0.903066	0.96402	0.77577
2695	EMBV3_35640	Gene	GeneID:535665|SLC22A3:XM_002690372:31_cdna	535665	SLC22A3	NULL	solute carrier family 22 (extraneuronal monoamine transporter), member 3	0.086	0.088	-0.002	0.69917	0.64558	0.99358	0.987327	0.909847	0.999912	0.87986
2698	EMBV3_15041	Gene	GeneID:521544|NRL:XM_002690538:587_cdna	521544	NRL	NULL	neural retina leucine zipper	0.133	-0.101	0.233	0.37245	0.42939	0.11588	0.957513	0.826849	0.904687	0.28325
2699	EMBV3_39519	Variant	GeneID:532940|CCDC28A:XM_002690280:37_cdna	532940	CCDC28A	NULL	coiled-coil domain containing 28A	-0.163	-0.225	0.062	0.22167	0.05266	0.63477	0.938714	0.512568	0.974865	0.13911
2700	EMBV3_33597	Gene	BVV0101_057785	GK000012.2:62670238-63213642	NULL	NULL	Novel Transcribed Region; evidence: embryonic ESTs	-0.134	-0.247	0.113	0.6307	0.30532	0.68286	0.98373	0.766077	0.981742	0.58699
2701	EMBV3_20803	Variant	GeneID:618296|POLR3K:NM_001046617:20_cdna	618296	POLR3K	MGC137052	polymerase (RNA) III (DNA directed) polypeptide K, 12.3 kDa	0.106	0.019	0.087	0.25453	0.81412	0.33952	0.938714	0.956575	0.94199	0.49456
2702	EMBV3_24896	Gene	BVT0102_044441	GK000025.2:34861036-34884278	NULL	NULL	Novel Transcribed Region; evidence: embryonic ESTs	-0.04	0.031	-0.072	0.76642	0.78734	0.59273	0.99236	0.95161	0.970758	0.86395
2703	EMBV3_12629	Gene	GeneID:529990|SIRPB1:NM_001080911:1180_cdna	529990	SIRPB1	PTPNS1	signal-regulatory protein beta 1	0.064	0.059	0.005	0.59947	0.57069	0.96841	0.980255	0.884197	0.997006	0.81082
2704	EMBV3_02722	Gene	GeneID:518728|MAGEF1:NM_001102049:81_cdna	518728	MAGEF1	NULL	melanoma antigen family F, 1	0.077	0.128	-0.051	0.51494	0.21124	0.66333	0.973295	0.703648	0.97898	0.45071
2706	EMBV3_10942	Gene	GeneID:529507|RAD51L3:NM_001046304:265_cdna	529507	RAD51L3	MGC138099	RAD51-like 3 (S. cerevisiae)	-0.022	-0.056	0.034	0.8165	0.49312	0.71749	0.99373	0.855013	0.982753	0.78556
2707	EMBV3_42060	Gene	GeneID:517432|IGSF9B:XM_002707798:45_cdna	517432	IGSF9B	NULL	immunoglobulin superfamily, member 9B	0.161	-0.112	0.273	0.35744	0.45445	0.11764	0.95603	0.837466	0.904687	0.28803
2708	EMBV3_09608	Gene	GeneID:540948|N4BP1:XM_002694878:880_cdna	540948	N4BP1	NULL	NEDD4 binding protein 1	-0.034	-0.062	0.028	0.78802	0.56856	0.82294	0.993506	0.883664	0.988969	0.84801
2709	EMBV3_25898	Gene	BVV0102_003127	GK000025.2:36206860-36233861	NULL	NULL	Novel Transcribed Region; evidence: embryonic ESTs	-0.114	-0.023	-0.091	0.42515	0.84843	0.51948	0.967419	0.966168	0.964401	0.71239
2710	EMBV3_05328	Variant	GeneID:514322|ADCK4:XM_002694992:191_cdna	514322	ADCK4	NULL	aarF domain containing kinase 4	-0.364	0.133	-0.497	0.19711	0.57833	0.07694	0.929528	0.886677	0.898407	0.20044
2711	EMBV3_30433	Gene	GeneID:523206|MOV10:NM_001075839:122_cdna	523206	MOV10	NULL	Mov10, Moloney leukemia virus 10, homolog (mouse)	0.13	-0.022	0.152	0.13793	0.76648	0.0804	0.909049	0.946692	0.898407	0.18962
2712	EMBV3_05304	Gene	GeneID:281592|ACTA1:NM_174225:2_cdna	281592	ACTA1	NULL	actin, alpha 1, skeletal muscle	0.134	-0.218	0.351	0.62376	0.35413	0.19587	0.983022	0.78783	0.907886	0.39287
2713	EMBV3_04021	Control	NULL	NULL	NULL	NULL	NULL	-0.019	0.067	-0.086	0.86748	0.48874	0.44146	0.994727	0.853542	0.954649	0.68161
2715	EMBV3_29446	Gene	GeneID:531254|COL24A1:XM_002686308:205_cdna	531254	COL24A1	NULL	collagen, type XXIV, alpha 1	0.158	0.166	-0.008	0.29282	0.19804	0.95485	0.945513	0.693587	0.99551	0.37576
2716	EMBV3_06433	Gene	BVV0101_014439	GK000027.2:36734482-36738829	NULL	NULL	Novel Transcribed Region; evidence: embryonic ESTs	0.4	0.113	0.287	0.04635	0.50034	0.14264	0.881591	0.858684	0.904996	0.12982
2717	EMBV3_30974	Gene	BVV0101_026159	GK000006.2:21218830-21981190	NULL	NULL	Novel Transcribed Region; evidence: embryonic ESTs	-0.004	-0.142	0.139	0.97807	0.23589	0.31481	0.998392	0.72073	0.936493	0.42068
2718	EMBV3_10769	Gene	BVT0102_036828	GK000003.2:52391982-52450214	NULL	NULL	Novel Transcribed Region; evidence: embryonic ESTs	0.013	0.051	-0.038	0.9085	0.59611	0.73035	0.997119	0.89251	0.983842	0.85941
2719	EMBV3_15542	Gene	BVV0102_270462	GK000024.2:26377203-26396996	NULL	NULL	Novel Transcribed Region; evidence: embryonic ESTs	0.117	0.274	-0.157	0.52154	0.08439	0.38205	0.974454	0.572186	0.948091	0.21864
2720	EMBV3_03613	Control	NULL	NULL	NULL	NULL	NULL	0.012	-0.269	0.282	0.93414	0.04134	0.06243	0.997843	0.488822	0.891685	0.06844
2721	(+)E1A_r60_a20							0.102	0.065	0.037	0.52212	0.6319	0.81521	0.974652	0.905027	0.988969	0.79357
2723	EMBV3_11937	Gene	GeneID:281484|SELE:NM_174181:70_cdna	281484	SELE	NULL	selectin E	-0.221	-0.23	0.01	0.04836	0.0175	0.92787	0.881591	0.44876	0.994563	0.03604
2724	EMBV3_05204	Gene	GeneID:508291|HIP1R:XM_002694568:613_cdna	508291	HIP1R	NULL	huntingtin interacting protein 1 related	-0.017	-0.148	0.131	0.93508	0.3978	0.51317	0.997843	0.812047	0.964401	0.65934
2725	EMBV3_34781	Control	NULL	NULL	NULL	NULL	NULL	-0.106	-0.152	0.046	0.68724	0.50252	0.86044	0.986101	0.859744	0.989907	0.79091
2726	EMBV3_23055	Gene	GeneID:515555|TIMM22:NM_001034498:121_cdna	515555	TIMM22	NULL	translocase of inner mitochondrial membrane 22 homolog (yeast)	-0.133	-0.181	0.049	0.27044	0.08248	0.67945	0.941366	0.568643	0.981459	0.20422
2727	EMBV3_18370	Gene	GeneID:281576|WARS:NM_174218:121_cdna	281576	WARS	NULL	tryptophanyl-tRNA synthetase	-0.082	-0.262	0.18	0.56846	0.03849	0.20818	0.97939	0.486604	0.912322	0.10549
2728	EMBV3_05404	Control	NULL	NULL	NULL	NULL	NULL	0.153	-0.003	0.156	0.19174	0.97756	0.17807	0.926858	0.994946	0.905962	0.33615
2729	EMBV3_17439	Variant	GeneID:531747|LOC531747:XM_002697288:82_cdna	531747	LOC531747	NULL	similar to soluble adenylyl cyclase	0.082	-0.03	0.112	0.5092	0.77422	0.35995	0.973295	0.948498	0.945143	0.65023
2730	EMBV3_11907	Gene	BVV0102_056253	GK000003.2:23703530-23794922	NULL	NULL	Novel Transcribed Region; evidence: embryonic ESTs	0.012	0.165	-0.153	0.96055	0.42592	0.52026	0.998392	0.824908	0.964401	0.68442
2731	EMBV3_01043	Gene	BVT0102_223940	GK000012.2:75500072-75664651	NULL	NULL	Novel Transcribed Region; evidence: embryonic ESTs	-0.603	-0.405	-0.198	0.34619	0.45896	0.75303	0.955407	0.839463	0.984641	0.59841
2732	EMBV3_22364	Variant	GeneID:534312|SCAMP2:NM_001102170:118_cdna	534312	SCAMP2	MGC166390	secretory carrier membrane protein 2	-0.077	-0.207	0.13	0.48952	0.0345	0.23805	0.971319	0.480268	0.919236	0.09958
2733	EMBV3_03876	Gene	GeneID:100297414|LOC100297414:XM_002696681:334_cdna	100297414	LOC100297414	NULL	similar to regulator of G-protein signaling 5	0.104	0.041	0.064	0.62207	0.82195	0.76055	0.983022	0.958547	0.984705	0.88415
2734	EMBV3_27468	Control	NULL	NULL	NULL	NULL	NULL	0.112	0.085	0.027	0.2843	0.34181	0.79277	0.942905	0.781491	0.986951	0.48697
2735	EMBV3_13759	Gene	BVT0102_259310	GJ059944.1:1-14461	NULL	NULL	Novel Transcribed Region; evidence: embryonic ESTs	-0.148	-0.054	-0.094	0.31084	0.66306	0.51332	0.949073	0.916076	0.964401	0.59417
2736	EMBV3_10984	Gene	GeneID:522505|SLC9A7:XM_002700063:34_cdna	522505	SLC9A7	NULL	solute carrier family 9 (sodium/hydrogen exchanger), member 7	0.226	0.173	0.053	0.03762	0.0617	0.61212	0.881591	0.530364	0.971889	0.06705
2737	EMBV3_19055	Control	NULL	NULL	NULL	NULL	NULL	-0.009	0.042	-0.051	0.94022	0.68235	0.66606	0.998034	0.922005	0.97898	0.88129
2738	EMBV3_01243	Gene	GeneID:507990|ASPN:NM_001034309:84_cdna	507990	ASPN	MGC128677	asporin	0.256	-0.213	0.469	0.19961	0.21214	0.02014	0.930221	0.704185	0.865009	0.0627
2740	EMBV3_32757	Gene	GeneID:539000|RAB7L1:NM_001099094:91_cdna	539000	RAB7L1	MGC148495	RAB7, member RAS oncogene family-like 1	-0.077	0.051	-0.128	0.56795	0.66288	0.34021	0.979263	0.915933	0.94234	0.63025
2741	EMBV3_20742	Gene	BVT0102_346827	GK000015.2:17984029-17999931	NULL	NULL	Novel Transcribed Region; evidence: embryonic ESTs	0.041	-0.013	0.054	0.80879	0.9301	0.74786	0.993506	0.985496	0.984473	0.94771
2742	EMBV3_03407	Gene	GeneID:540252|FEM1B:XM_002690482:415_cdna	540252	FEM1B	NULL	fem-1 homolog b (C. elegans)	0.017	0.04	-0.023	0.8898	0.70071	0.84633	0.995288	0.928486	0.989626	0.92726
2743	EMBV3_40215	Gene	GeneID:540325|FAM84B:NM_001105632:50_cdna	540325	FAM84B	MGC165820	family with sequence similarity 84, member B	0.092	-0.073	0.164	0.49592	0.52965	0.21957	0.971797	0.868729	0.912501	0.46257
2744	EMBV3_33669	Control	NULL	NULL	NULL	NULL	NULL	0.414	0.198	0.216	0.05783	0.28129	0.30773	0.881591	0.753082	0.934488	0.15701
2745	EMBV3_37776	Gene	GeneID:507342|FSCN1:NM_001035045:110_cdna	507342	FSCN1	MGC128189	fascin homolog 1, actin-bundling protein (Strongylocentrotus purpuratus)	0.086	-0.089	0.175	0.53943	0.46093	0.21001	0.975554	0.840288	0.912322	0.43951
2746	EMBV3_43735	Gene	GeneID:533815|STK3:NM_001079607:33_cdna	533815	STK3	NULL	serine/threonine kinase 3 (STE20 homolog, yeast)	-0.04	0	-0.04	0.6744	0.99558	0.67365	0.985457	0.998915	0.980663	0.89574
2747	EMBV3_07038	Variant	GeneID:100125312|UBAC2:NM_001103344:2_cdna	100125312	UBAC2	MGC142780	UBA domain containing 2	-0.02	0.029	-0.049	0.84822	0.7391	0.6291	0.99451	0.940282	0.97354	0.87928
2749	EMBV3_32478	Gene	GeneID:505351|NUCB1:NM_001075199:124_cdna	505351	NUCB1	MGC143428	nucleobindin 1	0.188	-0.275	0.463	0.17737	0.02459	0.00148	0.921827	0.459927	0.865009	0.00412
2750	EMBV3_14706	Gene	BVT0102_144034	GJ060126.1:1-7561	NULL	NULL	Novel Transcribed Region; evidence: embryonic ESTs	-0.211	-0.296	0.085	0.48514	0.25598	0.77519	0.970509	0.734817	0.984957	0.50862
2751	EMBV3_09226	Gene	GeneID:539163|WISP1:XM_002692603:11_cdna	539163	WISP1	NULL	WNT1 inducible signaling pathway protein 1	0.015	-0.101	0.116	0.90491	0.35733	0.35738	0.99701	0.78943	0.944991	0.54747
2752	EMBV3_17269	Gene	GeneID:538536|FZD5:XM_002685540:130_cdna	538536	FZD5	NULL	frizzled homolog 5 (Drosophila)	-0.118	-0.235	0.117	0.45815	0.08996	0.45643	0.96846	0.578101	0.95757	0.23293
[truncated: 32,795 more rows]
