# Supplementary material for: Effects of Fertility on Gene Expression and Function of the Bovine Endometrium
Source: PLoS One. 2013 Aug 5;8(8):e69444. doi: 10.1371/journal.pone.0069444 (PMC3734181; doi:10.1371/journal.pone.0069444)
Supplement: Table S2 — Lists of transcripts clustered in the endometrium. (XLS) [file pone.0069444.s003.xls]

## Sheet: Top 50 HF-IF
FeatureNum	Probe ID	Probe_Type	TargetID	GeneID	Gene_Symbol	Gene_Synonyms	Description	log2 FC HF-IF	log2 FC HF-SF	log2 FC SF-IF	p-value HF-IF	p-value HF-SF	p-value SF-IF	p-value.adj HF-IF	p-value.adj HF-SF	p-value.adj SF-IF	F p-value	Hsa Gene symbol	vsn	HF911	HF912	HF913	HF914	HF916	HF920	HF921	HF927	HF931	HF986	HF987	HF994	HF998	IF915	IF926	IF933	IF934	IF988	IF992	IF995	IF997	SF917	SF918	SF919	SF923	SF928	SF929	SF930	SF932	SF989
44267	EMBV3_43121	Gene	GeneID:506093|LOC506093:XM_002694668:215_cdna	506093	LOC506093	NULL	similar to glutathione S-transferase, theta 4	1.247	0.124	1.124	0.00596	0.73806	0.01134	0.881591	0.940172	0.865009	0.01367	LOC100652871		5.96108	7.93314	7.49952	8.86381	8.91744	8.28545	8.17188	6.96625	8.0937	9.24948	7.49061	8.02521	8.39252	7.93809	5.71828	5.47453	8.10624	5.26467	5.55567	7.84101	8.03094	6.8867	8.08027	7.99575	8.16646	8.31396	8.50954	7.99312	8.25032	5.12048
38519	EMBV3_00587	Gene	BVV0102_156966	510554	PCDH17		protocadherin 17	0.858	0.326	0.532	0.00091	0.11862	0.0293	0.881591	0.623356	0.865009	0.00378	PCDH17		6.45528	6.88994	6.9575	6.79084	6.48435	7.32787	6.41255	6.81543	6.45203	7.00098	7.7587	7.18738	7.65549	6.2857	6.00374	6.48146	5.8739	5.00464	6.04878	6.537	6.40207	6.98983	6.08783	6.70244	6.60536	7.26238	5.60911	6.56254	6.1148	5.91413
11241	EMBV3_36327	Gene	GeneID:514564|ZWINT:NM_001040529:2_cdna	514564	ZWINT	MGC134448	ZW10 interactor	0.759	0.279	0.481	0.00663	0.2261	0.07294	0.881591	0.713	0.898407	0.02386	ZWINT		8.39762	7.09611	6.75827	8.00167	7.54005	7.2421	7.37123	6.23828	7.42388	7.64585	7.07678	7.56824	6.1406	6.87843	6.86394	6.28211	6.1399	6.2556	7.31635	6.58318	5.75969	6.71015	7.21005	6.79491	7.78629	7.48138	6.46144	6.98052	5.14855	6.62592
32838	EMBV3_40780	Gene	GeneID:514230|L2HGDH:NM_001101090:58_cdna	514230	L2HGDH	NULL	L-2-hydroxyglutarate dehydrogenase	0.745	0.137	0.608	0.00836	0.55465	0.02683	0.881591	0.878038	0.865009	0.0239	L2HGDH		4.82871	4.60001	5.64828	4.81591	5.15701	4.69319	4.71015	4.6983	4.92793	4.5047	5.00647	4.72446	4.8805	4.66321	4.45642	4.65016	1.00267	4.69468	4.57437	4.26516	4.62498	4.65801	4.75664	4.91974	5.0382	4.66849	4.91317	4.58268	4.66115	4.63076
27950	EMBV3_07989	Variant	GeneID:508861|SAT1:NM_001034333:11_cdna	508861	SAT1	MGC127572 SAT	spermidine/spermine N1-acetyltransferase 1	0.705	0.51	0.196	0.00594	0.01871	0.41679	0.881591	0.449471	0.951319	0.01103	SAT1		9.125	7.39655	7.63607	8.38912	8.90276	7.60039	8.6396	8.35555	8.47414	9.30634	7.99058	8.71249	9.4779	7.56273	7.97116	7.58283	7.61025	7.19787	8.85987	7.84737	7.42128	8.50968	8.54778	8.40649	7.622	7.65085	7.20071	8.51736	7.13221	7.76724
11736	EMBV3_10800	Gene	GeneID:537487|IGSF10:XM_002685003:123_cdna	537487	IGSF10	NULL	immunoglobulin superfamily, member 10	0.668	0.282	0.385	0.0049	0.14862	0.08826	0.881591	0.651554	0.899299	0.01793	IGSF10		7.27944	8.05289	7.07323	7.22973	7.38845	6.42082	7.51431	7.79616	8.4453	7.73489	7.69619	7.88207	7.47644	7.68948	6.57158	7.63993	6.44979	6.89799	6.00618	6.79441	6.91009	7.16668	7.64591	6.89387	7.14884	7.63688	6.5578	7.28527	7.61783	6.9187
31285	EMBV3_23233	Gene	GeneID:510554|PCDH17:XM_002691735:35_cdna	510554	PCDH17	NULL	protocadherin 17	0.651	0.3	0.351	0.00287	0.09437	0.08952	0.881591	0.586402	0.899299	0.0106	PCDH17		7.42443	7.68622	7.81637	7.3146	7.71804	8.00677	7.60239	7.21682	7.72714	6.98899	8.01925	7.78484	8.03044	6.8146	6.77712	7.33749	7.02608	6.43082	6.58773	7.48135	7.46374	8.27942	6.74084	7.21449	7.3553	8.11142	6.67712	7.57762	7.07566	6.56841
6009	EMBV3_33465	Gene	GeneID:100125267|LIPA:NM_001103323:2_cdna	100125267	LIPA	MGC159953	lipase A, lysosomal acid, cholesterol esterase	0.635	0.206	0.43	0.00118	0.19302	0.02114	0.881591	0.689362	0.865009	0.00474	LIPA		10.422	10.0317	10.1245	10.2544	10.3101	9.53587	9.42616	10.1885	10.0898	9.16378	9.37923	10.4495	9.54581	9.1057	9.11987	9.01155	9.57739	8.9922	10.0269	9.57958	8.84041	9.50826	10.363	10.0359	9.50174	9.39273	9.45628	9.76234	10.5051	8.99138
5493	EMBV3_20060	Gene	GeneID:504909|ABCA10:XM_002696224:37_cdna	504909	ABCA10	NULL	ATP-binding cassette, sub-family A (ABC1), member 10	0.627	0.466	0.161	0.00053	0.0022	0.33013	0.881591	0.382175	0.93987	0.00074	ABCA10		7.92281	7.38001	7.87568	7.92565	7.31069	7.04353	7.26734	6.97921	7.87647	8.1671	7.2315	7.47993	7.82107	7.32626	6.58622	6.58634	7.32506	6.85746	7.06692	6.87101	6.84749	7.11686	7.39351	7.95033	7.31285	7.10907	6.34038	7.39852	6.36025	6.89545
12753	EMBV3_06470	Control	NULL	538280	SERPINA11		serpin peptidase inhibitor, clade A (alpha-1 antiproteinase, antitrypsin), member 11	0.608	0.26	0.349	0.00245	0.11404	0.06685	0.881591	0.615494	0.89314	0.00942	SERPINA11		6.59907	5.96028	5.62141	6.11895	5.98565	4.95773	6.20479	5.23781	5.72185	5.55255	6.02145	5.75654	5.73174	5.57888	4.864	5.27934	5.66589	5.41675	5.12009	4.51179	5.13996	5.21841	5.22917	5.7335	6.5482	5.60306	5.45405	5.92629	5.06207	5.63874
17787	EMBV3_35603	Gene	GeneID:515657|HEATR6:XM_002695621:15_cdna	515657	HEATR6	NULL	HEAT repeat containing 6	0.593	-0.147	0.741	0.00291	0.36289	0.00026	0.881591	0.792463	0.865009	0.00092	HEATR6		4.50767	4.31831	5.25552	3.88829	4.95538	4.49088	4.50278	4.31067	5.01533	4.62243	5.2479	4.96507	4.63818	4.55287	3.36138	4.25192	4.21817	3.06949	4.08625	4.19822	4.87913	5.06566	4.7061	4.78086	4.95682	5.35975	4.03576	5.0832	4.35277	4.63076
17723	EMBV3_07604	Gene	GeneID:537351|ABCA6:XM_002696225:40_cdna	537351	ABCA6	NULL	ATP-binding cassette, sub-family A (ABC1), member 6	0.562	0.395	0.167	0.00488	0.01898	0.37276	0.881591	0.450223	0.94739	0.00969	ABCA6		6.61421	7.15557	7.25369	6.48502	6.80633	6.55433	6.60867	5.92948	6.53205	6.82336	6.21034	6.51722	7.12799	6.3588	5.22761	6.40167	7.06969	5.48751	5.96233	6.12433	6.17744	6.04226	5.75878	7.0198	6.18631	6.01795	6.20842	6.06839	5.70766	6.02428
16168	EMBV3_27821	Gene	GeneID:100139916|LOC100139916:XM_002697870:399_cdna	100139916	LOC100139916	NULL	similar to interleukin 32	0.558	0.112	0.447	0.00262	0.45688	0.01278	0.881591	0.838831	0.865009	0.00814	IL32		8.98267	9.36834	9.19021	8.82568	9.45288	8.28545	8.42661	8.39975	8.43695	8.9352	8.48164	9.22896	9.05369	7.91384	8.61618	8.50026	8.34736	7.66607	8.12045	8.6956	8.48342	8.65322	8.57086	9.25134	8.46327	8.48767	8.50549	8.16327	8.17677	8.71641
5177	EMBV3_11195	Gene	GeneID:534781|PBK:NM_001102178:58_cdna	534781	PBK	MGC165897	PDZ binding kinase	0.555	0.145	0.41	0.00497	0.36936	0.03133	0.881591	0.797008	0.865009	0.01682	PBK		5.09789	5.47088	4.6326	6.25768	4.86712	5.50362	5.70015	5.46945	4.97222	6.25277	5.21014	4.77544	5.27828	4.55287	4.45642	5.05614	5.09844	5.09614	4.86961	4.62364	4.5693	5.76422	4.85338	5.88356	5.62656	5.29238	4.76905	5.43006	4.41877	4.95881
9844	EMBV3_39503	Gene	GeneID:493724|NP:NM_001007818:31_cdna	493724	NP	PNP	nucleoside phosphorylase	0.535	0.161	0.375	0.00052	0.19152	0.01048	0.881591	0.688475	0.865009	0.00211	PNP		14.4073	13.8405	13.7517	14.3103	13.8414	13.7912	14.0981	14.2464	14.2609	14.5124	14.4069	14.1884	14.2584	13.1948	13.29	13.3354	14.3156	13.3962	13.5413	14.053	13.7691	14.2766	14.4955	14.275	13.9718	13.9414	13.6195	14.2883	13.6718	14.0411
10758	EMBV3_40654	Gene	GeneID:404074|ALOX5:XM_002698975:138_cdna	404074	ALOX5	NULL	arachidonate 5-lipoxygenase	0.519	0.241	0.278	0.00953	0.14751	0.14584	0.881591	0.650155	0.904996	0.03202	ALOX5		8.53193	7.94445	8.00351	7.51129	6.98351	7.04353	7.69881	7.28113	7.85158	8.22464	7.60841	8.03088	8.00862	6.97506	7.04484	7.91909	7.24165	6.46706	7.11833	7.28953	7.77159	6.95626	7.26757	7.82383	7.88822	7.22554	7.60746	7.91268	7.15423	6.97524
37337	EMBV3_09183	Gene	BVV0102_101331	GK000007.2:12426191-12442492	Novel	NULL	Novel Transcribed Region; evidence: embryonic ESTs	0.513	0.383	0.13	0.00207	0.00648	0.40096	0.881591	0.403035	0.949007	0.0032			6.21898	6.31078	5.93804	5.84592	5.6132	5.66706	5.94081	6.08004	6.34984	6.084	6.22991	6.07029	5.92743	5.6087	5.58118	5.56354	5.21488	5.95887	5.12009	5.80167	5.21822	5.35759	5.90878	6.06268	5.94361	4.90405	5.38734	5.95093	5.79295	5.46421
28514	EMBV3_42017	Gene	GeneID:538511|GPR142:XM_002696219:292_cdna	538511	GPR142	NULL	G protein-coupled receptor 142	0.508	0.463	0.045	0.0023	0.00131	0.7681	0.881591	0.367307	0.984705	0.00137	GPR142		5.78695	5.98209	5.77589	5.96584	4.86712	5.50362	4.75833	5.73212	4.88242	5.94344	4.87061	5.5861	5.85701	5.28054	4.77083	5.47453	5.05764	4.69468	4.95748	4.82775	4.87913	4.89678	4.94479	5.47601	5.07739	5.68512	4.71811	4.90073	4.82307	5.04168
31001	EMBV3_33314	Gene	GeneID:514135|BCO2:NM_001101987:77_cdna	514135	BCO2	BCDO2 MGC179481	beta-carotene oxygenase 2	0.497	0.035	0.462	0.00189	0.78634	0.00318	0.881591	0.95161	0.865009	0.00375	BCO2		8.93497	8.33224	8.50983	8.51024	9.37207	8.311	8.91116	8.55984	8.74822	8.41645	8.51826	9.03943	8.15487	8.11335	8.23209	8.15297	8.04185	7.4912	8.06374	8.47516	8.57548	8.79652	9.18603	8.61743	8.76404	8.81101	8.84361	9.05042	7.9808	8.17808
5759	EMBV3_20090	Gene	GeneID:522480|REEP6:NM_001038135:68_cdna	522480	REEP6	MGC134618	receptor accessory protein 6	0.491	0.109	0.382	0.00053	0.33249	0.00488	0.881591	0.777796	0.865009	0.00182	REEP6		6.61421	6.31078	5.89348	5.9887	6.4686	6.07184	7.15543	6.25956	5.99222	6.36775	6.39522	6.31068	6.27341	5.74955	5.98193	5.82729	5.63775	5.77055	6.02763	6.10347	5.49698	5.97747	6.24753	6.36658	6.20485	6.53396	6.16844	6.25882	5.82033	6.70815
11547	EMBV3_00891	Gene	GeneID:281977|PDE6G:NM_174421:24_cdna	281977	PDE6G	NULL	phosphodiesterase 6G, cGMP-specific, rod, gamma	0.489	0.232	0.257	0.00162	0.0675	0.07842	0.881591	0.543558	0.898407	0.00609	PDE6G		5.61968	5.53053	5.50889	6.05526	5.96351	5.66706	5.4136	5.6706	5.32363	5.73265	5.32078	5.61588	5.78311	4.76693	5.52267	4.79678	5.17701	5.2242	5.12009	5.13365	5.39825	5.57448	5.11346	6.54413	5.54283	5.03078	5.00267	5.68397	5.41845	5.43307
39924	EMBV3_28236	Gene	GeneID:281696|CLIC5:NM_174276:204_cdna	281696	CLIC5	NULL	chloride intracellular channel 5	0.483	0.202	0.281	0.00437	0.14637	0.08205	0.881591	0.649346	0.898407	0.01617	CLIC5		5.86408	5.31074	5.41869	6.0768	5.66853	5.83774	6.24152	5.39603	6.59307	5.7882	5.83061	6.31068	6.81349	5.12695	5.66492	5.0956	5.21488	5.65124	5.72133	5.51945	5.6194	5.86278	5.56244	5.62443	5.67991	6.19824	5.20675	6.0908	5.45344	5.77021
2213	EMBV3_25024	Control	NULL	399560	MRPL12		mitochondrial ribosomal protein L12	0.48	0.147	0.333	0.00191	0.23954	0.02438	0.881591	0.72382	0.865009	0.00731	MRPL12		8.3162	8.42801	8.27875	8.27115	7.73138	8.62464	8.45452	8.37536	8.17622	8.31412	8.43557	8.11865	8.12982	7.75234	7.67332	7.55341	7.40393	7.3904	8.3832	8.08644	8.16577	7.25225	8.23754	8.43151	8.35007	8.59647	8.04657	8.39053	8.48175	8.34234
31146	EMBV3_04721	Gene	GeneID:508861|SAT1:NM_001034333:11_cdna	508861	SAT1	MGC127572 SAT	spermidine/spermine N1-acetyltransferase 1	0.463	0.477	-0.014	0.00253	0.0004	0.92089	0.881591	0.315927	0.994111	0.00065	SAT1		14.2305	13.4817	13.0146	13.8325	13.7459	13.1674	13.6703	13.9914	13.6462	14.1396	14.0211	13.6898	14.3796	13.5004	13.1537	13.0096	13.4574	13.1088	13.5376	13.307	13.3825	13.5688	13.8214	13.6006	13.4511	13.2534	12.8451	13.5612	12.899	13.408
35324	EMBV3_19388	Variant	GeneID:507530|C14orf44:NM_001024491:61_cdna	507530	C14orf44	NULL	chromosome 14 open reading frame 44	0.462	0.254	0.208	0.00256	0.04493	0.14894	0.881591	0.49389	0.904996	0.00819	FAM161B		4.67566	4.9732	4.6326	4.61036	4.82114	4.95773	4.20526	5.90283	4.52376	4.56454	4.5604	5.05221	4.47457	4.37345	4.51287	4.43324	4.68825	4.24525	4.08625	3.57671	4.5118	4.55231	4.7061	4.52067	4.58419	4.07668	4.55556	4.58268	4.7708	4.73119
20665	EMBV3_14365	Gene	BVV0102_092972	506790	TXNIP		thioredoxin interacting protein	-0.518	-0.283	-0.235	0.00183	0.03943	0.13073	0.881591	0.487506	0.904687	0.006	TXNIP		11.8593	12.5743	13.1115	12.1878	12.3597	12.4467	12.1296	12.0914	12.6784	12.0415	12.3663	12.9241	12.356	13.2368	12.662	12.6126	12.9211	13.3323	12.9874	12.3799	13.1661	12.6952	12.4534	12.6718	12.5195	12.8074	12.4066	12.867	13.3384	12.931
21729	EMBV3_32425	Gene	BVT0102_169601	GK000017.2:14921768-15271853	Novel	NULL	Novel Transcribed Region; evidence: embryonic ESTs	-0.518	0.02	-0.538	0.00227	0.88303	0.0014	0.881591	0.974076	0.865009	0.00266			6.36884	6.14591	6.18048	6.4017	6.59007	6.01156	6.16712	6.19477	6.87721	6.33042	6.74846	6.41759	6.78819	7.16126	6.16751	6.60073	7.57279	6.9758	6.82857	6.97885	7.07227	5.88643	6.6717	6.94093	6.80177	5.83692	6.01932	6.02252	6.06961	6.66761
21263	EMBV3_31681	Gene	GeneID:789694|LOC789694:XM_002696085:42_cdna	789694	LOC789694	NULL	similar to nuclear fragile X mental retardation protein interacting protein 2	-0.519	-0.348	-0.171	0.00085	0.0073	0.23377	0.881591	0.403035	0.918132	0.00181	NUFIP2		6.77111	7.62433	8.20663	7.41201	7.17104	7.95371	7.34595	7.42093	8.01181	7.25254	7.2315	7.22734	7.78944	8.33503	8.00442	8.00314	8.23663	8.08529	7.69432	7.70768	8.03658	8.02715	7.42758	7.32522	7.79866	7.85178	8.06318	8.10318	8.21401	8.0253
23870	EMBV3_29670	Variant	GeneID:507347|SIRT5:NM_001034295:56_cdna	507347	SIRT5	MGC128489	sirtuin (silent mating type information regulation 2 homolog) 5 (S. cerevisiae)	-0.527	-0.245	-0.282	0.00517	0.11548	0.11558	0.881591	0.618824	0.904687	0.01824	SIRT5		6.21898	5.98209	6.66759	5.9887	6.45269	6.14856	6.02716	5.70167	6.1213	5.48742	5.85585	6.02612	5.62341	7.16126	6.24306	7.65386	6.1399	6.17048	6.36841	6.40622	6.25619	6.16391	6.97718	5.50687	6.47344	6.74324	6.52638	5.76917	5.95019	6.00289
10920	EMBV3_17905	Gene	GeneID:782820|EGFL8:NM_001099187:222_cdna	782820	EGFL8	MGC165955 NG3	EGF-like-domain, multiple 8	-0.546	-0.001	-0.545	0.00383	0.99516	0.00346	0.881591	0.998812	0.865009	0.00586	EGFL8		8.44521	8.82984	9.46993	8.52221	8.95206	9.01507	9.01927	8.98114	8.7002	8.8513	8.63033	7.81141	8.47045	9.41539	9.93662	9.79305	9.289	8.33775	8.58725	9.82655	9.15001	8.50192	8.90645	8.70896	8.43182	8.67729	8.55724	9.09038	8.76604	8.78784
5245	EMBV3_04799	Gene	BVT0102_026944	528123	WLS		wntless homolog (Drosophila)	-0.549	-0.219	-0.33	0.00097	0.10436	0.03534	0.881591	0.60297	0.865009	0.00402	WLS		6.13791	6.41125	6.4977	5.41513	6.48435	5.99091	5.94081	6.03153	6.33209	6.40416	6.04367	6.04837	6.37842	7.28909	6.69834	6.8258	6.19955	6.68302	6.60221	6.40622	6.99344	6.23977	6.22848	5.47601	6.27674	6.27181	6.98572	6.68623	6.68046	6.06614
32002	EMBV3_18236	Gene	BVV0102_177596	521175	GAN		gigaxonin	-0.551	-0.138	-0.413	0.0073	0.4129	0.03749	0.881591	0.818739	0.865009	0.0237	GAN		6.36884	7.23124	7.74819	6.33146	7.58481	6.96012	6.63663	6.93996	6.96081	6.54138	6.42956	6.27324	6.12061	7.94409	6.48052	7.62586	7.95128	7.29226	7.54424	6.83321	6.97011	6.55468	7.1088	6.41718	7.44453	6.6903	6.64819	6.73004	7.17592	6.94158
20390	EMBV3_24829	Gene	BVV0102_079944	514225	MDM4		Mdm4 p53 binding protein homolog (mouse)	-0.574	-0.322	-0.253	0.00023	0.01135	0.07726	0.881591	0.424242	0.898407	0.00076	MDM4		7.05298	7.88115	8.07106	7.10824	7.78352	7.96448	7.6095	7.51312	8.34182	7.15923	7.52297	7.45488	7.50007	8.39321	7.98788	8.1332	7.96291	8.70938	8.17988	7.92152	8.20639	7.92644	7.77727	7.50857	7.64273	7.66469	8.16929	7.98709	8.58693	8.01992
45148	EMBV3_19521	Variant	GeneID:513454|PDDC1:NM_001046147:275_cdna	513454	PDDC1	MGC138028	Parkinson disease 7 domain containing 1	-0.581	-0.338	-0.243	0.00105	0.02106	0.14017	0.881591	0.456585	0.904996	0.00317	PDDC1		6.71599	6.93584	7.31489	7.00994	7.37152	7.50042	7.71866	6.54649	7.31897	6.80981	6.55938	6.56461	6.70955	7.37142	7.3929	7.72816	8.09571	6.95032	7.50609	7.7692	7.88223	7.39292	6.56905	7.11528	7.81093	8.01741	7.13949	7.33354	7.66466	7.19127
20470	EMBV3_17626	Variant	GeneID:782820|EGFL8:NM_001099187:222_cdna	782820	EGFL8	MGC165955 NG3	EGF-like-domain, multiple 8	-0.584	-0.145	-0.439	0.00408	0.38182	0.02515	0.881591	0.804595	0.865009	0.01371	EGFL8		5.52854	5.5595	6.32248	5.41513	6.02896	6.14856	6.22327	6.03153	6.3847	6.52491	5.64096	4.96507	5.65123	6.9032	6.94587	7.00992	6.4823	5.82682	5.84669	6.61318	6.07269	5.88643	5.78485	6.29628	5.96543	5.95262	6.01932	5.62436	6.52069	6.14648
1128	EMBV3_22901	Gene	GeneID:509657|PTPRK:XM_002690216:2_cdna	509657	PTPRK	NULL	protein tyrosine phosphatase, receptor type, K	-0.587	-0.305	-0.282	0.00061	0.02916	0.07656	0.881591	0.467495	0.898407	0.00222	PTPRK		5.93742	6.99125	7.171	6.01122	6.5457	7.10309	6.99137	5.98138	6.97237	6.21235	6.82809	6.68393	7.04486	7.16126	6.83965	7.15386	7.45422	7.70477	7.40191	6.9319	7.26687	7.26145	6.45863	6.82029	6.90804	6.93763	7.20071	6.80025	7.18664	7.13275
7052	EMBV3_40147	Gene	GeneID:781054|NRXN1:NM_001109805:191_cdna	781054	NRXN1	NULL	neurexin 1	-0.624	-0.624	0	0.00194	0.0004	0.99942	0.881591	0.315927	0.999956	0.00058	NRXN1		6.45528	6.56474	6.14273	6.63865	5.7479	6.23918	6.49112	6.82981	6.20148	5.86784	6.37775	6.54898	6.92218	6.93957	7.55118	7.98672	6.44979	7.15386	7.22542	6.03907	6.74136	7.07574	6.65747	7.50857	7.168	6.01795	6.95054	6.9561	6.99258	6.97524
37353	EMBV3_38093	Gene	GeneID:539853|TACSTD2:XM_002686363:135_cdna	539853	TACSTD2	NULL	tumor-associated calcium signal transducer 2	-0.634	-0.548	-0.086	0.00154	0.00143	0.64001	0.881591	0.376674	0.976289	0.00116	TACSTD2		10.451	10.2651	9.69427	10.5103	10.0945	10.3668	10.2765	9.69577	9.94712	10.2694	9.92542	10.5742	9.55337	10.7617	11.8818	10.8789	10.6399	10.3465	10.1005	10.7135	10.7506	10.6853	10.3871	11.3922	10.3774	10.9574	11.4661	11.136	9.88556	10.2406
35648	EMBV3_40813	Gene	GeneID:514448|LPIN2:XM_002697792:383_cdna	514448	LPIN2	NULL	lipin 2	-0.637	0.06	-0.697	0.00407	0.73961	0.00164	0.881591	0.940282	0.865009	0.00384	LPIN2		5.52854	5.77324	5.75122	5.96584	6.09164	5.69266	5.94081	5.90283	6.03651	5.45378	5.52082	5.88515	6.03785	7.79278	5.69184	5.41218	7.19316	6.29638	5.96233	5.80167	7.45534	5.42275	5.22917	5.41234	5.73144	5.93019	5.8535	6.04563	5.64799	6.38091
28421	EMBV3_22721	Gene	GeneID:529646|LOC529646:XM_002697504:199_cdna	529646	LOC529646	NULL	similar to histone cluster 1, H2bd	-0.639	-0.487	-0.152	0.00466	0.01097	0.47303	0.881591	0.423851	0.958813	0.00719	HIST1H2BL		6.85007	7.03411	8.22956	7.90143	7.05934	7.99106	7.48371	8.11754	7.65707	7.79826	6.93992	6.71229	6.968	8.73876	8.47693	7.9701	8.01415	8.53549	7.55922	7.71464	7.63701	8.08021	7.35863	7.21449	7.68332	8.41166	8.75091	7.70795	8.66203	8.0091
36925	EMBV3_12619	Gene	GeneID:540780|CASC4:NM_001081737:135_cdna	540780	CASC4	MGC152117	cancer susceptibility candidate 4	-0.641	-0.405	-0.236	0.00753	0.04426	0.2981	0.881591	0.49389	0.930806	0.01896	CASC4		6.58378	6.10662	5.64828	6.90451	7.05934	7.79387	6.92474	6.96625	7.76094	6.7112	5.32078	6.4003	6.50767	7.80601	7.35047	7.33749	7.72399	6.92439	7.5291	6.74101	7.06126	7.72134	6.96565	6.83282	7.21484	6.3923	7.27851	6.8408	7.70257	7.29276
12379	EMBV3_17042	Variant	GeneID:506509|SEH1L:NM_001103089:53_cdna	506509	SEH1L	MGC148556	SEH1-like (S. cerevisiae)	-0.669	-0.283	-0.387	0.00164	0.10263	0.05426	0.881591	0.601248	0.888346	0.0065	SEH1L		6.33278	7.03411	7.21752	6.05526	6.59007	7.05363	6.49112	7.16097	7.06168	6.12804	6.37775	6.27324	6.30925	7.41521	6.97961	7.00992	7.36941	7.19787	8.54266	6.75454	7.06126	6.97873	6.40863	6.6037	6.39466	7.04713	7.24013	6.65628	7.75402	7.23828
1396	EMBV3_34411	Gene	GeneID:518432|TEX9:NM_001099006:64_cdna	518432	TEX9	MGC165753	testis expressed 9	-0.706	0.175	-0.88	0.00506	0.3953	0.00057	0.881591	0.811645	0.865009	0.00195	TEX9		4.44797	4.79697	4.73054	4.86361	4.5704	4.99797	4.71015	4.63927	4.73784	4.73271	4.72255	4.56174	4.92501	5.04416	7.86048	4.65016	5.32327	4.63696	6.48217	4.62364	4.83128	4.65801	4.42871	4.78086	4.47691	4.71831	4.37666	4.69544	4.35277	4.68171
3850	EMBV3_10388	Gene	GeneID:539135|TOX3:XM_002694777:574_cdna	539135	TOX3	NULL	TOX high mobility group box family member 3	-0.763	-0.423	-0.341	0.00853	0.08097	0.21692	0.881591	0.568127	0.912501	0.02559	TOX3		6.61421	5.05465	6.32248	6.48502	6.83124	6.74044	6.34651	6.67924	7.25406	6.25277	6.70695	7.10398	6.27341	7.19178	8.21798	8.20123	7.02608	7.34216	5.89403	7.47316	6.86023	7.03342	6.6431	6.85755	6.36192	7.17814	8.00705	7.14088	6.90447	8.05191
20480	EMBV3_07355	Gene	GeneID:509275|HIST1H1D:NM_001101066:65_cdna	509275	HIST1H1D	NULL	histone cluster 1, H1d	-0.766	-0.338	-0.429	0.00649	0.14671	0.11042	0.881591	0.649754	0.901324	0.02295	HIST1H1D		6.38654	5.72258	7.43005	6.367	4.95538	6.2036	5.72603	6.28053	6.60793	6.98899	6.08713	5.80932	6.47641	6.74785	7.35906	6.93222	6.69159	8.04361	5.82244	6.82039	7.5841	6.87477	5.37124	5.88356	6.14853	7.12914	7.73727	6.46238	7.25957	6.63995
2964	EMBV3_20733	Gene	BVV0102_221046	100848290	LOC100848290		transmembrane protein C17orf87-like	-0.812	-0.357	-0.455	0.0067	0.14923	0.11137	0.881591	0.651554	0.901324	0.02366	SCIMP		5.52854	6.42734	5.95983	5.04162	5.231	5.66706	5.47539	5.98138	5.85084	5.2349	5.09109	5.17462	5.67855	6.01946	8.43687	7.00992	6.46613	4.80455	5.46552	6.59826	6.21734	5.14388	5.70524	6.6326	5.3275	5.71151	6.64819	5.99904	5.23055	5.52464
24702	EMBV3_37795	Gene	BVT0102_138344	508663	ZNF277		zinc finger protein 277	-0.823	-0.586	-0.236	0.00119	0.00594	0.31322	0.881591	0.401139	0.936493	0.00209	ZNF277		6.23857	6.08658	5.95983	5.66002	5.72191	6.42082	5.4136	5.8757	6.82719	5.73265	6.24922	5.95731	6.03785	5.74955	7.00168	7.08367	7.40393	6.89799	7.07735	7.40592	6.07269	6.81364	6.97718	7.34288	7.75489	6.45696	6.32223	6.1772	6.85162	6.31268
3698	EMBV3_11210	Gene	GeneID:505622|LOC505622:XM_002698078:77_cdna	505622	LOC505622	NULL	similar to UDP-GalNAc:polypeptide N-acetylgalactosaminyltransferase-like 3	-0.845	-0.137	-0.707	0.00237	0.53974	0.00872	0.881591	0.871439	0.865009	0.00666	WBSCR17		8.79166	9.05005	8.81286	9.12945	9.37633	9.19056	9.04835	9.13729	9.73195	9.00257	9.91019	10.5358	8.91972	9.72704	10.5761	11.2614	9.76704	10.3648	9.66183	10.0346	9.60235	8.85861	9.19597	8.70896	10.1056	9.55406	10.9252	9.83135	10.5578	9.16973
42894	EMBV3_29559	Gene	GeneID:613999|MGC137099:NM_001046523:5_cdna	613999	MGC137099	NULL	hepatitis A virus cellular receptor 1 N-terminal domain containing protein	-0.987	-0.471	-0.515	0.0037	0.09276	0.10943	0.881591	0.582679	0.901324	0.01319	HAVCR1		6.27698	5.79794	4.82313	6.48502	5.79857	7.16962	5.67381	6.43836	5.72185	5.99179	5.17145	6.09189	5.67855	6.0853	7.99341	7.33749	8.42096	6.14841	6.15019	7.45664	5.75969	5.88643	5.5921	7.06301	5.07739	6.37568	7.27851	7.33354	7.37665	5.95917
17098	EMBV3_12666	Gene	GeneID:530076|GC:NM_001035380:77_cdna	530076	GC	MGC127742	group-specific component (vitamin D binding protein)	-1.595	-0.195	-1.4	0.00105	0.61508	0.00312	0.881591	0.898923	0.865009	0.00257	GC		7.44157	5.16954	4.52883	4.95505	4.86712	5.41481	5.53477	4.86397	4.8356	4.93375	5.2479	5.46079	4.0265	6.72027	8.51206	9.27107	8.32046	4.01523	5.74726	5.28526	6.29404	4.89678	5.73225	5.78521	4.82659	4.90405	4.81849	5.20756	5.1059	5.52464
[truncated: 40 more columns]

## Sheet: Top 50 HF-SF
FeatureNum	Probe ID	Probe_Type	TargetID	GeneID	Gene_Symbol	Gene_Synonyms	Description	log2 FC HF-IF	log2 FC HF-SF	log2 FC SF-IF	p-value HF-IF	p-value HF-SF	p-value SF-IF	p-value.adj HF-IF	p-value.adj HF-SF	p-value.adj SF-IF	F p-value	Hsa Gene symbol	vsn	HF911	HF912	HF913	HF914	HF916	HF920	HF921	HF927	HF931	HF986	HF987	HF994	HF998	IF915	IF926	IF933	IF934	IF988	IF992	IF995	IF997	SF917	SF918	SF919	SF923	SF928	SF929	SF930	SF932	SF989
42913	EMBV3_16103	Gene	GeneID:533574|ZFAND1:XM_002692835:198_cdna	533574	ZFAND1	NULL	zinc finger, AN1-type domain 1	1.038	1.772	-0.734	0.17838	0.00954	0.33163	0.921827	0.418433	0.93987	0.03283	ZFAND1		14.3472	12.8273	8.50232	10.7792	10.8013	11.4423	13.5883	11.2562	12.1265	10.9041	12.8127	11.4566	13.9098	10.8808	7.45029	12.2064	12.9836	11.0635	13.7927	8.21491	10.339	10.681	10.1212	9.8144	11.5034	8.14144	8.25374	11.5858	7.86518	9.95189
11806	EMBV3_18052	Gene	GeneID:614299|KCNIP4:NM_001076935:198_cdna	614299	KCNIP4	NULL	Kv channel interacting protein 4	0.604	1.185	-0.581	0.08623	0.00026	0.09385	0.891993	0.31509	0.899299	0.00116	KCNIP4		7.74074	6.66334	8.6319	9.10312	6.9611	8.01715	7.85646	7.83243	7.84529	7.81877	8.08038	7.60667	7.37786	8.46174	6.9572	7.11417	7.24165	7.17603	6.49773	7.16298	7.03901	5.10525	5.56244	7.70584	8.07784	7.08871	8.31976	7.19411	7.32901	6.38091
24596	EMBV3_35529	Gene	GeneID:540701|MEP1B:NM_001144098:118_cdna	540701	MEP1B	NULL	meprin A, beta	0.484	1.091	-0.607	0.07064	2e-05	0.02319	0.881591	0.23641	0.865009	9e-05	MEP1B		13.1348	13.3328	13.7881	14.1453	13.8766	13.2634	13.3866	12.2902	13.7713	13.5119	13.2127	13.6477	14.7687	12.8716	12.7004	12.4988	13.0647	13.8599	13.7669	12.6003	13.1555	12.2736	13.4317	12.3215	12.0454	12.9493	12.5825	13.4407	11.4446	12.9355
6089	EMBV3_02003	Gene	GeneID:616756|SIX3:XM_002691302:412_cdna	616756	SIX3	NULL	SIX homeobox 3	0.315	1.025	-0.711	0.31374	0.0004	0.02474	0.95041	0.315927	0.865009	0.00142	SIX3		5.4316	5.09388	4.6326	6.19982	6.48435	4.59495	4.26856	7.09097	5.85084	4.98039	4.87061	4.3826	6.66858	6.54284	4.33806	4.3747	5.35779	4.38522	5.12009	6.38902	4.39103	4.32026	4.23959	4.46368	4.7808	4.45367	4.61145	4.39886	4.35277	4.29021
1273	EMBV3_24692	Control	NULL	540701	MEP1B		meprin A, beta	0.323	0.917	-0.594	0.30943	0.00157	0.06271	0.948693	0.378928	0.891685	0.00565	MEP1B		8.05134	8.69903	10.1691	9.36483	9.49262	9.14864	8.48578	7.17231	9.52301	8.05045	8.27363	8.38963	10.3981	9.17624	8.3228	8.24793	8.27915	8.75808	9.10196	7.80229	8.62876	7.96645	8.31702	7.51637	7.55068	9.17763	8.09045	8.84218	7.20786	8.42612
35895	EMBV3_22141	Gene	BVV0101_002430	615334	DAO		D-amino-acid oxidase	0.569	0.904	-0.335	0.15113	0.00993	0.38743	0.911426	0.422502	0.948091	0.0333	DAO		6.00731	6.88994	6.6809	8.43626	6.42032	6.18548	7.56634	4.86397	6.92557	6.87636	7.08763	8.3265	7.36076	6.99825	6.20577	5.96579	5.09844	7.56874	7.17772	5.80167	5.78624	4.43993	6.10876	5.37949	7.91688	6.99341	6.5578	6.85407	5.14855	6.98629
9785	EMBV3_27265	Gene	GeneID:518974|ATP6V0A4:XM_002686997:859_cdna	518974	ATP6V0A4	NULL	ATPase, H+ transporting, lysosomal V0 subunit a4	0.457	0.875	-0.418	0.18577	0.00461	0.21841	0.924299	0.392909	0.912501	0.01716	ATP6V0A4		10.5493	11.1367	9.68102	9.81439	10.5921	9.63533	9.85816	9.36004	9.97911	9.7917	10.2254	11.141	10.4179	10.6339	8.78527	9.69865	9.10678	10.1667	10.2139	8.84926	10.2348	9.26625	11.2762	8.73599	9.04955	8.95891	9.11737	10.8217	7.69507	9.23626
18893	EMBV3_08953	Gene	GeneID:281437|QPCT:NM_177506:18_cdna	281437	QPCT	MGC143060	glutaminyl-peptide cyclotransferase	0.427	0.872	-0.445	0.1684	0.00188	0.14649	0.91647	0.382175	0.904996	0.00745	QPCT		8.39762	7.1939	9.1571	9.24472	7.92955	9.15571	9.01659	9.89602	9.00695	8.47799	7.67474	8.2014	7.85203	7.48264	9.16718	8.3754	8.83306	7.74246	7.83029	7.59893	7.985	7.87933	7.23909	7.65722	8.86169	7.57227	8.27767	7.52867	9.35041	6.49318
2932	EMBV3_08135	Gene	GeneID:281683|LECT1:NM_174269:14_cdna	281683	LECT1	CHM-I	leukocyte cell derived chemotaxin 1	0.606	0.86	-0.255	0.07687	0.00459	0.44283	0.883339	0.392909	0.954869	0.01522	LECT1		6.45528	4.54706	4.91085	6.29503	6.5457	5.56008	6.62272	4.44928	4.88242	4.98039	6.24922	6.34719	4.16501	5.92687	4.39818	4.25192	4.08021	4.63696	4.86961	5.51945	5.78624	4.49699	4.23959	4.14958	4.95682	4.27418	5.08747	6.57859	4.21355	4.57827
8148	EMBV3_35030	Variant	GeneID:540701|MEP1B:NM_001144098:118_cdna	540701	MEP1B	NULL	meprin A, beta	0.221	0.795	-0.574	0.37208	0.00052	0.02238	0.957513	0.343983	0.865009	0.00171	MEP1B		5.61968	6.12639	6.46736	6.97564	6.4686	6.46669	5.82532	5.43318	6.74878	5.52033	5.92909	6.56461	7.72401	5.95057	5.9598	5.64762	6.21891	6.43082	6.87708	5.09335	6.43638	5.39052	6.14976	5.34593	5.51386	6.17927	4.91317	6.3172	5.23055	5.52464
10434	EMBV3_37646	Gene	GeneID:509596|ATP13A5:XM_002684860:243_cdna	509596	ATP13A5	NULL	ATPase type 13A5	0.441	0.776	-0.335	0.02983	4e-05	0.09002	0.881591	0.243524	0.899299	0.0002	ATP13A5		11.4389	11.5887	11.037	11.2545	11.0081	10.6533	11.2562	10.5841	10.3115	11.1	11.1069	11.7432	10.9668	10.8483	10.5927	10.1487	10.7707	10.6934	11.1329	10.6116	10.3183	10.3129	10.8915	10.897	10.4742	10.0994	10.0386	11.3135	10.3234	10.1337
11199	EMBV3_20545	Gene	GeneID:281212|CXCL2:NM_175700:17_cdna	281212	CXCL2	CXCL1 GRO1 MGSA	chemokine (C-X-C motif) ligand 2	0.432	0.738	-0.306	0.17089	0.00842	0.32297	0.917431	0.407941	0.938377	0.0293	CXCL2		8.27848	5.84615	6.74566	8.44467	6.78099	7.8472	5.70015	7.57433	6.31413	6.49142	6.84095	7.94944	8.11968	7.46608	6.00374	7.50814	6.8498	6.41235	6.79109	6.31813	6.3846	5.63117	6.80685	7.72618	6.57706	6.59276	6.78742	6.56254	6.39745	5.61101
39447	EMBV3_40226	Gene	GeneID:613455|IQCG:NM_001038195:92_cdna	613455	IQCG	MGC134361	IQ motif containing G	0.538	0.654	-0.115	0.05053	0.00687	0.66421	0.881591	0.403035	0.97898	0.01857	IQCG		8.12225	7.77752	7.43005	8.50623	7.73138	6.84864	8.33948	7.52203	7.90094	7.99742	8.8538	8.70542	7.79582	7.17151	7.55866	8.1332	7.20299	7.87054	7.17772	5.97174	8.31718	8.13641	7.15015	6.92931	7.92255	7.51231	6.83958	8.05209	5.97485	7.58984
40776	EMBV3_22343	Gene	BVV0102_020262	505926	BCAT1		branched chain amino-acid transaminase 1, cytosolic	0.244	0.645	-0.401	0.37481	0.00874	0.14361	0.957513	0.412524	0.904996	0.02901	BCAT1		14.0627	13.8262	12.5645	13.4245	12.3826	13.2319	13.3849	12.237	12.6938	13.3432	13.6933	13.6328	13.9508	13.0189	12.4458	12.7619	13.5523	13.7705	12.7661	12.7408	13.0992	12.0586	13.4877	12.5278	11.808	12.2883	12.8266	14.1544	13.0125	12.0866
30059	EMBV3_23972	Gene	GeneID:538827|APOLD1:NM_001101180:113_cdna	538827	APOLD1	NULL	apolipoprotein L domain containing 1	0.143	0.635	-0.492	0.55713	0.00394	0.04542	0.977486	0.391287	0.874398	0.01104	APOLD1		10.8407	10.0224	10.0924	9.55166	9.62906	11.2921	8.75955	10.0334	9.80026	9.49895	9.17768	9.51855	10.1846	10.577	9.94665	9.95531	9.43203	9.16608	9.6213	10.4775	8.69807	8.43829	9.15582	9.44812	9.07523	9.57072	8.98115	10.1585	9.45194	9.31751
23307	EMBV3_35234	Gene	GeneID:515665|TMEM9B:NM_001034507:122_cdna	515665	TMEM9B	MGC127949	TMEM9 domain family, member B	0.405	0.618	-0.212	0.07596	0.00248	0.3388	0.882295	0.382175	0.941741	0.009	TMEM9B		9.75288	9.28846	8.88974	9.58248	8.92907	8.3526	9.51028	9.70755	9.36256	9.89526	9.59088	8.59875	8.52529	8.50298	8.0582	9.27559	8.83623	9.33613	8.28286	9.47871	8.82418	8.37597	8.32609	8.00133	7.93941	8.36151	9.22962	8.86868	8.35408	9.2246
11082	EMBV3_03936	Gene	BVT0102_128289	538771	KIF5C		kinesin family member 5C	0.411	0.614	-0.203	0.07316	0.00268	0.36076	0.881591	0.382175	0.945299	0.00956	KIF5C		7.82813	5.72258	5.95983	6.95232	6.5457	6.05202	6.22327	6.58082	6.16193	6.43969	6.89128	6.31068	6.85063	5.54846	6.02523	5.8749	6.29389	5.95887	5.58457	6.55256	6.88537	5.28956	5.53219	6.49781	6.16754	5.45558	5.92684	6.70098	5.73663	6.06614
25841	EMBV3_39071	Gene	BVT0102_039108	532528	GNL1		guanine nucleotide binding protein-like 1	0.194	0.596	-0.402	0.36936	0.00237	0.06346	0.956995	0.382175	0.891685	0.00805	GNL1		10.4414	10.6238	11.3884	11.234	10.9371	10.8794	10.0204	10.583	10.6012	11.4153	10.2963	9.9195	10.997	10.4478	10.6862	9.944	11.329	10.7125	10.0038	11.3314	9.74021	10.8005	10.7136	10.3412	10.3366	9.55963	9.63924	10.2992	9.8987	9.79993
19138	EMBV3_02269	Gene	BVV0102_045633	532150	MCTP2		multiple C2 domains, transmembrane 2	0.31	0.572	-0.262	0.14711	0.00291	0.21314	0.910601	0.38422	0.912322	0.01121	MCTP2		8.74055	7.77752	7.89301	9.19573	7.8944	8.46308	8.56107	8.43794	8.62871	8.54935	8.37029	8.28915	8.57812	8.06462	7.17686	8.2154	8.50299	8.3179	8.17014	8.20998	8.17091	7.14696	8.48842	7.93292	8.23182	7.37601	8.05213	7.99913	6.24264	7.80526
5823	EMBV3_33759	Gene	BVT0101_025937	539144	FRAT2		frequently rearranged in advanced T-cell lymphomas 2	0.217	0.559	-0.342	0.27727	0.00208	0.08705	0.941366	0.382175	0.899299	0.00769	FRAT2		7.34466	7.20332	6.00247	6.56386	6.17128	6.32454	6.75624	6.71062	6.54755	6.69655	7.33531	6.94542	7.12799	7.09824	5.71828	6.5122	6.78595	6.46706	7.16799	6.24364	6.25619	6.25814	6.44215	6.54413	6.63313	5.5163	5.90279	7.07431	5.84722	6.00289
1432	EMBV3_12518	Gene	GeneID:615823|FGF12:NM_001079789:132_cdna	615823	FGF12	NULL	fibroblast growth factor 12	0.558	0.557	0.001	0.01097	0.00352	0.99469	0.881591	0.391287	0.999912	0.00596	FGF12		7.08603	7.58156	6.93543	7.34182	7.14142	7.70036	7.63757	7.55711	7.78085	7.14848	7.83806	7.2758	7.11786	6.93957	6.40005	7.20199	6.79895	6.12601	7.50609	6.56795	7.15741	6.08393	7.25814	6.04144	6.67381	7.01514	7.93669	7.96885	6.69552	6.10686
22431	EMBV3_13163	Gene	GeneID:508869|RND1:NM_001046016:47_cdna	508869	RND1	MGC137895	Rho family GTPase 1	0.21	0.553	-0.343	0.28557	0.00196	0.08075	0.943503	0.382175	0.898407	0.00722	RND1		7.60269	7.2766	8.09622	7.63389	7.97512	8.44011	7.04466	8.14664	6.92557	7.43178	7.91328	7.72319	7.85203	8.2839	8.10495	8.01399	7.28858	7.15386	7.11833	7.26129	6.67088	7.28871	7.23909	6.66094	7.10972	7.08871	7.54581	6.90598	7.16512	6.39749
14095	EMBV3_39089	Variant	GeneID:531489|WDR34:XM_002691633:324_cdna	531489	WDR34	NULL	WD repeat domain 34	0.221	0.552	-0.33	0.20036	0.00053	0.05614	0.930221	0.343983	0.889706	0.00215	WDR34		8.25924	7.5743	7.88148	8.52618	7.62108	8.06297	8.26488	7.51312	7.52171	8.19877	8.03056	7.76458	8.33229	7.46608	7.18653	7.71493	7.93954	7.71238	7.98264	7.74899	8.20137	7.12696	7.63865	6.79491	7.96708	7.35057	6.88995	6.96836	7.42277	7.71493
28085	EMBV3_20812	Variant	GeneID:531992|SERHL2:XM_002687970:95_cdna	531992	SERHL2	NULL	serine hydrolase-like 2	0.41	0.55	-0.14	0.06193	0.00465	0.51007	0.881591	0.392909	0.964401	0.01454	SERHL2		5.25507	5.05465	5.11145	5.34724	4.82114	5.22019	7.6306	6.08004	4.92793	5.15452	5.13178	5.2882	5.09176	5.12695	5.46182	4.88788	4.68825	4.80455	5.08096	4.677	5.13996	4.8053	4.98864	4.28137	4.95682	4.56433	4.6656	5.12575	5.06207	4.57827
21077	EMBV3_22997	Gene	GeneID:615978|CHST2:NM_001113769:72_cdna	615978	CHST2	NULL	carbohydrate (N-acetylglucosamine-6-O) sulfotransferase 2	0.084	0.544	-0.46	0.66179	0.00192	0.01892	0.985062	0.382175	0.865009	0.00455	CHST2		10.368	9.90134	10.9262	10.5778	9.53321	10.2058	10.0638	10.6084	10.0871	10.6218	10.6044	10.3967	10.828	9.70952	10.4358	10.8937	10.445	10.3526	10.3795	10.174	9.84528	10.6749	9.76524	9.96913	9.8648	10.2134	10.0189	9.49521	10.3487	9.05857
30177	EMBV3_08180	Gene	GeneID:510680|HDHD3:NM_001014896:23_cdna	510680	HDHD3	NULL	haloacid dehalogenase-like hydrolase domain containing 3	-0.355	-0.579	0.224	0.08972	0.00203	0.27177	0.896726	0.382175	0.927208	0.00778	HDHD3		11.4303	12.0209	13.0411	11.885	11.6261	12.4361	11.8107	12.3148	12.3273	12.0198	11.1831	12.6836	11.6499	12.3381	13.3145	12.1975	11.7568	12.0518	12.2377	12.8023	12.4039	12.387	12.4768	12.5761	12.8408	13.0818	13.0744	11.7601	12.9806	12.6139
24702	EMBV3_37795	Gene	BVT0102_138344	508663	ZNF277		zinc finger protein 277	-0.823	-0.586	-0.236	0.00119	0.00594	0.31322	0.881591	0.401139	0.936493	0.00209	ZNF277		6.23857	6.08658	5.95983	5.66002	5.72191	6.42082	5.4136	5.8757	6.82719	5.73265	6.24922	5.95731	6.03785	5.74955	7.00168	7.08367	7.40393	6.89799	7.07735	7.40592	6.07269	6.81364	6.97718	7.34288	7.75489	6.45696	6.32223	6.1772	6.85162	6.31268
31803	EMBV3_33948	Gene	GeneID:618044|WFDC2:NM_001076490:1339_cdna	618044	WFDC2	MGC127126	WAP four-disulfide core domain 2	0.225	-0.588	0.813	0.34889	0.00628	0.00129	0.955632	0.403035	0.865009	0.00209	WFDC2		12.0054	11.3019	10.807	12.5288	12.1643	12.3578	12.2406	12.1324	12.1186	11.9424	12.4566	12.5028	11.168	11.2134	12.043	11.7644	11.9702	11.0334	11.9062	12.4044	11.6978	11.603	12.9821	12.6459	13.7318	13.0422	13.085	12.2328	11.8369	12.5581
33908	EMBV3_21822	Gene	GeneID:615090|TMPRSS5:XM_002693014:235_cdna	615090	TMPRSS5	NULL	transmembrane protease, serine 5	-0.313	-0.602	0.289	0.1899	0.00482	0.21893	0.925901	0.395636	0.912501	0.01786	TMPRSS5		6.64402	6.69033	7.48436	6.68176	6.71564	8.05795	7.25834	6.63086	6.43548	6.40416	6.1084	6.31068	7.03413	7.97371	8.1748	6.52734	6.86224	7.29226	6.71312	6.18519	7.20819	7.12696	6.97718	8.11376	7.21484	7.66469	7.30664	7.18362	7.91771	6.95289
17260	EMBV3_02758	Gene	GeneID:100140137|RNASE10:XM_002690744:472_cdna	100140137	RNASE10	NULL	ribonuclease, RNase A family, 10 (non-active)	0.094	-0.619	0.713	0.67909	0.00277	0.00274	0.985457	0.383486	0.865009	0.00219	RNASE10		7.64031	7.55232	8.09622	7.81331	7.78352	8.27251	7.44454	8.27347	7.69253	9.04677	8.22523	7.47163	7.76362	7.79941	7.87853	7.10408	7.88554	8.51384	7.32514	8.61962	7.55297	9.14938	8.85722	8.77236	7.622	7.69198	8.10657	8.00511	8.13854	9.2246
3994	EMBV3_05444	Control	NULL	534750	VPS25		vacuolar protein sorting 25 homolog (S. cerevisiae)	-0.399	-0.619	0.22	0.11989	0.00651	0.37884	0.902577	0.403035	0.94805	0.02237	VPS25		11.2199	11.5819	11.9955	11.7562	11.5243	11.8692	11.6031	12.1233	11.1204	11.3708	11.402	11.0801	11.5116	11.7551	13.7254	11.6543	11.5007	11.4824	11.439	12.3533	11.6862	11.6269	11.2791	12.0748	11.7032	12.9272	13.3463	11.5581	13.3333	12.2608
7052	EMBV3_40147	Gene	GeneID:781054|NRXN1:NM_001109805:191_cdna	781054	NRXN1	NULL	neurexin 1	-0.624	-0.624	0	0.00194	0.0004	0.99942	0.881591	0.315927	0.999956	0.00058	NRXN1		6.45528	6.56474	6.14273	6.63865	5.7479	6.23918	6.49112	6.82981	6.20148	5.86784	6.37775	6.54898	6.92218	6.93957	7.55118	7.98672	6.44979	7.15386	7.22542	6.03907	6.74136	7.07574	6.65747	7.50857	7.168	6.01795	6.95054	6.9561	6.99258	6.97524
4388	EMBV3_29720	Gene	BVT0102_215401	GK000001.2:55266049-55872820	Novel	NULL	Novel Transcribed Region; evidence: embryonic ESTs	-0.533	-0.638	0.105	0.05432	0.00858	0.69413	0.881591	0.410369	0.982415	0.02258			8.99726	9.80065	11.1704	9.40202	9.23115	10.5981	9.43819	10.5365	10.2389	9.31118	9.1416	9.95721	9.60158	9.85044	11.5683	9.11347	9.52138	10.2411	10.4903	11.3739	10.5242	10.189	10.3957	10.6386	10.3545	10.4348	10.2064	9.68055	11.2475	10.862
36937	EMBV3_43188	Gene	GeneID:535697|KRT7:NM_001046411:45_cdna	535697	KRT7	MGC137771	keratin 7	-0.583	-0.648	0.065	0.02767	0.00514	0.79632	0.881591	0.398893	0.987057	0.01185	KRT7		9.24968	9.12902	8.93788	9.68899	8.86692	9.55204	8.99503	8.94843	9.45021	8.13472	9.10995	9.43118	7.14805	9.40237	10.4965	9.48317	10.1229	8.94119	9.07611	9.39434	9.52614	9.72548	8.95405	9.71258	8.84686	9.82327	10.3226	10.1177	9.84032	8.6963
32763	EMBV3_15054	Gene	GeneID:513659|GBP7:XM_002686262:77_cdna	513659	GBP7	GBP6	guanylate binding protein 7	-0.159	-0.651	0.493	0.56304	0.0081	0.07392	0.978286	0.405889	0.898407	0.02295	GBP6		6.78457	8.45198	7.18042	7.09764	7.82144	7.65457	6.29495	7.29157	6.74878	6.55766	6.44643	7.6441	6.52305	8.46174	7.90812	7.35464	6.88681	5.5217	7.24407	6.95556	7.85695	7.45844	8.05867	8.27446	7.2056	7.06807	8.16929	7.57762	8.45533	7.10259
9351	EMBV3_42915	Gene	BVT0102_037862	100336105	PSME3		proteasome (prosome, macropain) activator subunit 3 (PA28 gamma; Ki)	-0.485	-0.656	0.171	0.03279	0.00123	0.43463	0.881591	0.363975	0.951748	0.00412	PSME3		10.3002	11.3622	11.6745	10.9186	11.0914	11.5283	11.2871	11.2661	10.9335	11.4487	10.8357	12.1629	11.4349	11.7775	11.6781	11.3057	10.7184	11.88	12.2204	12.1669	12.1319	11.9133	11.2645	11.8147	11.9574	12.272	11.2196	12.3594	12.1374	12.3198
36068	EMBV3_23230	Gene	GeneID:615043|H2B:NM_001037469:166_cdna	615043	H2B	MGC133641 MGC152559	histone H2B-like	-0.303	-0.688	0.385	0.22718	0.00241	0.12181	0.938714	0.382175	0.904687	0.00921	HIST2H2BE		5.09789	5.61584	5.50889	5.84592	5.72191	6.29099	5.4448	5.01454	5.28825	6.29211	6.06556	4.77544	5.05167	5.72242	5.36575	6.03049	5.51961	6.98838	5.72133	5.4561	5.93635	6.25814	6.22848	6.14473	5.80556	6.0391	7.07557	5.87573	7.58574	7.30165
37138	EMBV3_37616	Gene	GeneID:353115|SOX10:XM_002687922:133_cdna	353115	SOX10	SOX9	SRY (sex determining region Y)-box 10	-0.486	-0.692	0.206	0.03286	0.00072	0.3463	0.881591	0.361604	0.94314	0.00263	SOX10		6.00731	6.96934	7.08331	6.72362	6.26514	7.88736	7.88603	6.59769	6.25888	6.7257	6.92791	6.25416	7.25368	7.46608	7.93136	7.37158	6.74626	7.9819	6.84085	7.27077	6.9464	7.34175	7.4021	7.5848	7.44453	7.71212	7.9723	6.70098	7.17592	7.87247
11224	EMBV3_33041	Gene	GeneID:327712|CCL5:NM_175827:191_cdna	327712	CCL5	MGC127014 RANTES	chemokine (C-C motif) ligand 5	-0.339	-0.699	0.36	0.21607	0.00444	0.18338	0.938714	0.392909	0.905962	0.01649	CCL5		7.57963	7.9668	7.15197	5.9887	7.83386	7.80589	8.02542	6.72607	7.12523	8.17243	7.05485	8.05888	7.25368	7.55492	7.86048	8.61518	7.7376	7.42787	7.39358	7.67233	7.985	7.92644	9.72635	7.53954	6.87347	8.49156	8.62224	8.13627	7.91125	8.01992
41780	EMBV3_05731	Variant	GeneID:506163|MOSPD3:NM_001034265:98_cdna	506163	MOSPD3	MGC127964	motile sperm domain containing 3	-0.399	-0.703	0.304	0.11113	0.00185	0.21651	0.901696	0.382175	0.912501	0.0073	MOSPD3		9.38677	10.3737	11.7538	10.3836	10.5073	11.0965	10.5102	10.9147	10.6634	10.1836	9.37702	11.1476	10.0746	10.5078	11.6552	10.4308	10.018	10.6304	10.9844	11.5573	11.3334	11.0304	10.6856	11.098	11.0342	11.8105	11.4109	10.8192	11.8999	11.4921
28269	EMBV3_04823	Gene	BVT0102_019708	GK000025.2:10325020-10359273	Novel	NULL	Novel Transcribed Region; evidence: embryonic ESTs	-0.559	-0.76	0.201	0.04025	0.00175	0.44375	0.881591	0.382175	0.955235	0.00581			11.7523	11.8877	14.0421	12.6529	12.039	13.3677	12.541	12.6292	12.8516	11.694	11.2787	12.5203	12.1873	13.1283	13.9928	12.4661	12.4244	12.9232	12.7388	13.088	13.0594	13.2535	12.382	12.8976	13.0823	13.6638	13.9008	12.4362	14.1133	13.5341
27522	EMBV3_36001	Gene	GeneID:781101|LOC781101:XM_002693536:148_cdna	781101	LOC781101	NULL	hypothetical LOC781101	-0.181	-0.766	0.585	0.47495	0.00101	0.02316	0.970044	0.363975	0.865009	0.00296	LOC781101		4.92347	4.37819	4.41867	5.23949	5.26673	4.69319	4.98031	6.58082	5.05731	5.34821	5.17145	4.77544	5.20631	4.95687	6.58622	5.1341	5.57983	4.8569	5.04085	5.052	4.87913	5.51558	5.56244	6.66094	6.75193	4.90405	5.16798	5.8234	5.61725	5.69271
24266	EMBV3_07867	Gene	GeneID:505486|ASPG:XM_002696848:688_cdna	505486	ASPG	NULL	asparaginase homolog (S. cerevisiae)	-0.356	-0.774	0.418	0.24524	0.00484	0.168	0.938714	0.395636	0.904996	0.01772	ASPG		7.01917	7.70628	6.6809	7.29616	7.29283	8.64822	8.85541	7.56574	8.099	7.53453	8.41414	7.14628	8.02502	7.33541	7.49773	7.34609	8.26981	8.22505	8.57623	9.12269	8.18622	8.09576	7.39351	8.14434	9.4846	8.95045	8.40478	6.85407	8.45533	9.72579
16347	EMBV3_29086	Gene	BVT0102_220028	GK000015.2:21877554-21889541	Novel	NULL	Novel Transcribed Region; evidence: embryonic ESTs	-0.596	-0.835	0.24	0.03962	0.00125	0.38958	0.881591	0.366819	0.948091	0.00438	C11orf92		10.5865	11.2764	13.0741	11.7659	11.9515	12.8069	11.6866	12.2853	12.0243	12.237	11.0476	12.6675	11.0706	12.438	13.7576	11.8045	11.3635	12.1222	12.301	13.421	12.6212	12.578	12.3739	12.4879	12.3151	13.3419	13.2061	12.2634	13.4689	13.371
7894	EMBV3_32899	Gene	BVV0102_343639	GK000011.2:97859548-98028248	Novel	NULL	Novel Transcribed Region; evidence: embryonic ESTs	-0.502	-0.851	0.349	0.1462	0.00568	0.30259	0.910601	0.401139	0.93159	0.02041			4.62143	5.37681	6.93543	5.6024	5.46534	6.77741	5.82532	6.41954	5.48932	5.96781	5.58208	5.64508	5.16904	6.26684	7.94284	5.44367	5.66589	6.10325	4.67856	7.87873	6.11548	5.7124	5.86043	6.48203	5.85301	7.51994	7.6447	6.23884	7.59383	7.29276
29439	EMBV3_24383	Gene	GeneID:510382|LOC510382:XR_083633:89_cdna	510382	LOC510382	NULL	similar to guanylate binding protein 4	-0.62	-0.935	0.315	0.12162	0.00829	0.41933	0.902577	0.405889	0.951319	0.02753	GBP4		6.05213	8.55519	6.21729	7.27749	6.61892	7.16962	5.96288	6.38115	7.01771	6.3492	4.5604	6.50108	5.92743	8.57436	7.40124	7.23938	6.77284	4.51549	6.90075	7.23249	8.37623	6.58421	7.46086	7.79843	7.84115	7.14894	8.64449	6.64107	7.48496	6.22267
24024	EMBV3_40840	Gene	GeneID:281371|OXTR:NM_174134:17_cdna	281371	OXTR	NULL	oxytocin receptor	0.023	-1.284	1.307	0.95154	0.00026	0.00102	0.998034	0.31509	0.865009	0.00028	OXTR		6.70188	7.24042	6.54206	5.48014	6.35337	6.5257	7.97677	6.56376	6.65163	5.38421	6.37775	6.04837	5.09176	7.3445	5.91452	5.89815	6.25688	5.71208	6.67251	7.12171	5.93635	6.93344	7.11925	6.756	6.20485	7.23484	8.40912	8.66451	7.06408	7.05088
19607	EMBV3_31446	Gene	GeneID:781590|CLEC2L:XM_002687066:208_cdna	781590	CLEC2L	NULL	C-type lectin domain family 2, member L	-0.845	-1.372	0.526	0.10938	0.00361	0.3071	0.901696	0.391287	0.934369	0.01325	CLEC2L		5.29202	5.34412	8.21584	6.50113	6.56064	7.40886	6.02716	7.11468	6.16193	6.49142	5.61181	6.23483	5.01054	7.13009	9.85382	6.26421	5.51961	7.0969	5.30238	9.08281	6.9583	6.93344	6.89451	7.41145	6.41076	9.04883	9.48535	6.89318	9.94694	8.22093
9631	EMBV3_09520	Gene	BVT0102_333329	GK000011.2:22370786-22442323	SLC8A1-AS1		SLC8A1 antisense RNA 1	-0.959	-1.41	0.451	0.08896	0.00484	0.41057	0.896726	0.395636	0.950086	0.01644	SLC8A1-AS1		5.61968	5.93814	8.67931	6.85508	6.68865	7.50779	5.91842	8.01394	6.56288	6.75428	5.66956	7.29473	5.47609	7.59357	10.3702	6.41798	6.09875	7.4186	5.96233	9.64312	7.69521	7.54395	7.0554	7.65014	6.87347	9.87187	9.78833	6.8408	10.4347	9.10763
30977	EMBV3_21441	Gene	GeneID:614183|NUDT4:NM_001081618:46_cdna	614183	NUDT4	MGC155166	nudix (nucleoside diphosphate linked moiety X)-type motif 4	-1.403	-2.423	1.02	0.18174	0.00931	0.32221	0.921827	0.41754	0.938377	0.03217	NUDT4		7.09688	8.80833	14.2632	13.0696	12.5652	13.7625	9.02726	14.2854	11.0359	11.3001	7.73816	11.532	6.82597	13.711	15.7896	10.9626	8.9692	12.5372	8.20394	15.0763	12.9345	13.7026	13.3046	13.6037	11.6469	15.192	15.9235	11.9544	15.7313	14.4142
[truncated: 40 more columns]
