# Supplementary material for: Effects of Fertility on Gene Expression and Function of the Bovine Endometrium
Source: PLoS One. 2013 Aug 5;8(8):e69444. doi: 10.1371/journal.pone.0069444 (PMC3734181; doi:10.1371/journal.pone.0069444)
Supplement: Table S4 — Selected overrepresented functional categories for differentially expressed genes in High Fertile as compared to Infertile heifers (nominal P-value <0.01). (XLS) [file pone.0069444.s005.xls]

## Sheet: Table S4
Category	Term	Count	%	Fold Enrichment	P-value	List Total	Pop Hits	Pop Total	Bonferroni	Benjamini	FDR	Genes
Genes with lower expression in HF than IF group
Annotation Cluster 1	Enrichment Score: 1.942682783031118
GOTERM_BP_FAT	GO:0034621~cellular macromolecular complex subunit organization	10	8.62069	4.62117	0.000274522	82	357	13528	0.181395	0.181395	0.415437	HIST2H3A HIST1H1D HIST1H4K TUBB2A SEH1L HIST1H2BL NIP7 HIST1H2AH WASL SRC
GOTERM_CC_FAT	GO:0000786~nucleosome	5	4.31034	12.8411	0.000581762	79	63	12782	0.0978746	0.0978746	0.712232	HIST2H3A HIST1H1D HIST1H4K HIST1H2BL HIST1H2AH
GOTERM_CC_FAT	GO:0000785~chromatin	7	6.03448	5.66291	0.00137259	79	200	12782	0.215819	0.11446	1.67295	HIST2H3A HIST1H1D HIST1H4K HIST1H2BL RNF2 HIST1H2AH SUDS3
GOTERM_BP_FAT	GO:0006334~nucleosome assembly	5	4.31034	9.81998	0.00160043	82	84	13528	0.688902	0.442239	2.39935	HIST2H3A HIST1H1D HIST1H4K HIST1H2BL HIST1H2AH
SP_PIR_KEYWORDS	chromosomal protein	6	5.17241	6.86147	0.00179423	116	145	19235	0.304246	0.165882	2.22934	HIST2H3A HIST1H1D HIST1H4K HIST1H2BL RNF2 HIST1H2AH
GOTERM_BP_FAT	GO:0031497~chromatin assembly	5	4.31034	9.48136	0.00182144	82	87	13528	0.735269	0.357902	2.72643	HIST2H3A HIST1H1D HIST1H4K HIST1H2BL HIST1H2AH
GOTERM_CC_FAT	GO:0032993~protein-DNA complex	5	4.31034	9.40683	0.00186582	79	86	12782	0.281478	0.104333	2.2678	HIST2H3A HIST1H1D HIST1H4K HIST1H2BL HIST1H2AH
GOTERM_BP_FAT	GO:0065004~protein-DNA complex assembly	5	4.31034	9.06459	0.00214792	82	91	13528	0.791438	0.324215	3.20773	HIST2H3A HIST1H1D HIST1H4K HIST1H2BL HIST1H2AH
GOTERM_BP_FAT	GO:0034728~nucleosome organization	5	4.31034	8.86966	0.00232541	82	93	13528	0.816804	0.287831	3.46845	HIST2H3A HIST1H1D HIST1H4K HIST1H2BL HIST1H2AH
GOTERM_CC_FAT	GO:0044427~chromosomal part	9	7.75862	3.77248	0.00238541	79	386	12782	0.344739	0.100288	2.89087	HIST2H3A HIST1H1D HIST1H4K SEH1L HIST1H2BL RNF2 HIST1H2AH CLIP1 SUDS3
INTERPRO	IPR007125:Histone core	4	3.44828	13.9698	0.00284879	106	45	16659	0.541057	0.541057	3.6877	HIST2H3A HIST1H4K HIST1H2BL HIST1H2AH
GOTERM_BP_FAT	GO:0034622~cellular macromolecular complex assembly	8	6.89655	4.15033	0.00291762	82	318	13528	0.881169	0.298833	4.33362	HIST2H3A HIST1H1D HIST1H4K TUBB2A HIST1H2BL NIP7 HIST1H2AH SRC
SP_PIR_KEYWORDS	nucleosome core	4	3.44828	13.8182	0.00296043	116	48	19235	0.45058	0.180967	3.65372	HIST2H3A HIST1H4K HIST1H2BL HIST1H2AH
GOTERM_BP_FAT	GO:0043933~macromolecular complex subunit organization	12	10.3448	2.78832	0.00326095	82	710	13528	0.907553	0.288343	4.83188	HIST2H3A HIST1H1D HIST1H4K TUBB2A SEH1L HIST1H2BL NIP7 ATL3 HIST1H2AH WASL MDM4 SRC
SP_PIR_KEYWORDS	methylation	7	6.03448	4.79642	0.00335344	116	242	19235	0.492639	0.156026	4.12942	HIST2H3A C10ORF47 HIST1H4K HIST1H2BL RASL10A HIST1H2AH DDX5
INTERPRO	IPR009072:Histone-fold	4	3.44828	11.6415	0.00478001	106	54	16659	0.729659	0.480057	6.1157	HIST2H3A HIST1H4K HIST1H2BL HIST1H2AH
GOTERM_BP_FAT	GO:0006323~DNA packaging	5	4.31034	7.05024	0.00530012	82	117	13528	0.979226	0.383846	7.74162	HIST2H3A HIST1H1D HIST1H4K HIST1H2BL HIST1H2AH
GOTERM_BP_FAT	GO:0065003~macromolecular complex assembly	11	9.48276	2.72892	0.00618902	82	665	13528	0.989174	0.395207	8.98382	HIST2H3A HIST1H1D HIST1H4K TUBB2A HIST1H2BL NIP7 ATL3 HIST1H2AH WASL MDM4 SRC
GOTERM_CC_FAT	GO:0005694~chromosome	9	7.75862	3.1656	0.00684742	79	460	12782	0.703635	0.215911	8.09323	HIST2H3A HIST1H1D HIST1H4K SEH1L HIST1H2BL RNF2 HIST1H2AH CLIP1 SUDS3
GOTERM_BP_FAT	GO:0006333~chromatin assembly or disassembly	5	4.31034	6.4951	0.00706405	82	127	13528	0.994304	0.403572	10.1914	HIST2H3A HIST1H1D HIST1H4K HIST1H2BL HIST1H2AH
UP_SEQ_FEATURE	cross-link:Glycyl lysine isopeptide (Lys-Gly) (interchain with G-Cter in ubiquitin)	6	5.17241	4.96786	0.00709259	116	199	19113	0.961337	0.961337	9.6251	TXNIP HIST2H3A ACADVL HIST1H2BL HIST1H2AH ATAD1
GOTERM_BP_FAT	GO:0006325~chromatin organization	8	6.89655	3.49155	0.00743269	82	378	13528	0.995655	0.390078	10.6956	HIST2H3A HIST1H1D HIST1H4K HIST1H2BL RNF2 HIST1H2AH SUPT7L SUDS3
SP_PIR_KEYWORDS	citrullination	3	2.58621	22.6117	0.00757029	116	22	19235	0.784548	0.264352	9.09924	HIST2H3A HIST1H4K HIST1H2AH
GOTERM_BP_FAT	GO:0051276~chromosome organization	9	7.75862	3.0614	0.0083871	82	485	13528	0.997845	0.400503	11.9888	HIST2H3A HIST1H1D HIST1H4K SEH1L HIST1H2BL RNF2 HIST1H2AH SUPT7L SUDS3
SP_PIR_KEYWORDS	isopeptide bond	7	6.03448	3.63866	0.012369	116	319	19235	0.919065	0.301737	14.4657	TXNIP HIST2H3A ACADVL HIST1H4K HIST1H2BL HIST1H2AH ATAD1
KEGG_PATHWAY	hsa05322:Systemic lupus erythematosus	4	3.44828	6.62757	0.0198632	31	99	5085	0.577985	0.577985	17.0313	HIST2H3A HIST1H4K HIST1H2BL HIST1H2AH
SP_PIR_KEYWORDS	ubl conjugation	9	7.75862	2.53805	0.0248623	116	588	19235	0.993815	0.431683	27.0997	TXNIP HIST2H3A ACADVL HIST1H4K HIST1H2BL HIST1H2AH SUPT7L GAN ATAD1
BIND	791398:heterogeneous nuclear ribonucleoprotein M	6	5.17241	2.59297	0.0722384	41	263	4660	1	1	64.9788	HIST2H3A CDK19 HIST1H1D HIST1H4K KPNA4 DDX5
SP_PIR_KEYWORDS	acetylated amino end	3	2.58621	4.97457	0.12045	116	100	19235	1	0.802171	80.037	HIST1H1D HIST1H4K HIST1H2AH
BIND	778310:similar to eukaryotic translation initiation factor 4A; small nucleolar RNA, H/ACA box 67; eukaryotic translation initiation factor 4A, isoform 1	5	4.31034	2.49251	0.129677	41	228	4660	1	1	85.6802	HIST2H3A CDK19 HIST1H4K KPNA4 DDX5
BIND	789548:SWI/SNF related, matrix associated, actin dependent regulator of chromatin, subfamily a, member 5	4	3.44828	2.97147	0.142529	41	153	4660	1	1	88.3715	HIST2H3A HIST1H4K RNF2 DDX5
SP_PIR_KEYWORDS	DNA binding	5	4.31034	2.43851	0.146698	116	340	19235	1	0.798564	86.353	HIST2H3A HIST1H1D HIST1H4K TEAD1 HIST1H2AH
BIND	793126:eukaryotic translation elongation factor 2	4	3.44828	2.67432	0.17782	41	170	4660	1	1	93.5417	HIST2H3A HIST1H1D HIST1H4K DDX5
BIND	819298:capping protein (actin filament) muscle Z-line, beta	4	3.44828	2.67432	0.17782	41	170	4660	1	1	93.5417	HIST2H3A HIST1H1D HIST1H4K DDX5
BIND	810988:nucleophosmin 1 (nucleolar phosphoprotein B23, numatrin) pseudogene 21; hypothetical LOC100131044; similar to nucleophosmin 1; nucleophosmin (nucleolar phosphoprotein B23, numatrin)	5	4.31034	2.20268	0.178252	41	258	4660	1	1	93.589	HIST2H3A CDK19 HIST1H1D HIST1H4K DDX5
BIND	777533:actin, gamma 2, smooth muscle, enteric	4	3.44828	2.65868	0.17997	41	171	4660	1	0.999999	93.7742	HIST2H3A HIST1H1D HIST1H4K DDX5
BIND	821677:eukaryotic translation elongation factor 1 alpha-like 7; eukaryotic translation elongation factor 1 alpha-like 3; similar to eukaryotic translation elongation factor 1 alpha 1; eukaryotic translation elongation factor 1 alpha 1	5	4.31034	2.17737	0.183432	41	261	4660	1	0.999993	94.132	HIST2H3A CDK19 HIST1H1D HIST1H4K DDX5
BIND	824519:heterogeneous nuclear ribonucleoprotein A1-like 3; similar to heterogeneous nuclear ribonucleoprotein A1; heterogeneous nuclear ribonucleoprotein A1 pseudogene 2; heterogeneous nuclear ribonucleoprotein A1; heterogeneous nuclear ribonucleoprotein A1 pseudogene	4	3.44828	2.59791	0.188648	41	175	4660	1	0.999977	94.6353	HIST2H3A HIST1H1D HIST1H4K DDX5
BIND	810501:interleukin enhancer binding factor 3, 90kDa	4	3.44828	2.55412	0.19523	41	178	4660	1	0.999948	95.2132	HIST2H3A HIST1H1D HIST1H4K DDX5
Annotation Cluster 2	Enrichment Score: 1.6630699988553614
UCSC_TFBS	HFH1	59	50.8621	1.36513	0.00253537	115	7342	19536	0.360323	0.0618331	3.06714	CDK19 DZIP3 TNNC2 CPEB3 IL6ST STYX COX5A LGR4 ATP2B1 LSM14B DNAJC15 UBXN2B RASL10A ARHGAP1 PTPRK PIK3C2A PDPN WBSCR17 MPP5 MTPAP MINK1 GAN NRXN1 WLS TOX3 EIF4G3 DTWD2 FNBP1L TACSTD2 ZNF277 WASL KPNA4 KIAA1191 EEFSEC ELAC1 MEGF9 NANOS1 GALNT4 COL28A1 IVNS1ABP NUFIP2 PAQR5 RASAL2 PHIP MRPL14 SPATA6 WDR6 GOLIM4 CASC4 TEAD1 SIRT5 XPNPEP3 DDX5 CPS1 RUFY3 ATAD1 PHF3 ULK2 GPATCH2
UCSC_TFBS	SOX5	52	44.8276	1.12431	0.186131	115	7857	19536	1	0.350483	92.0128	CDK19 DZIP3 CPEB3 STYX LGR4 ATP2B1 FAM168B LSM14B DNAJC15 UBXN2B RASL10A PTPRK ANKS1A PDPN WBSCR17 MPP5 MTPAP MINK1 GAN NRXN1 WLS TOX3 EIF4G3 FNBP1L TACSTD2 ZNF277 CLIP1 WASL MDM4 KPNA4 EEFSEC ELAC1 MEGF9 NANOS1 COL28A1 IVNS1ABP NUFIP2 PAQR5 RASAL2 PHIP MRPL14 DTX4 HAVCR1 CASC4 TEAD1 XPNPEP3 CPS1 RUFY3 PHF3 ULK2 RNF2 GPATCH2
Annotation Cluster 3	Enrichment Score: 1.575027760503835
SP_PIR_KEYWORDS	rna-binding	9	7.75862	2.76365	0.0158164	116	540	19235	0.960063	0.331392	18.1394	UPF3A EIF4G3 DZIP3 CPEB3 NIP7 NANOS1 MTPAP DDX5 NUFIP2
GOTERM_MF_FAT	GO:0003723~RNA binding	10	8.62069	2.10258	0.0447544	86	718	12983	0.999966	0.999966	44.2864	UPF3A EIF4G3 DZIP3 CPEB3 NIP7 NANOS1 MTPAP EEFSEC DDX5 NUFIP2
Annotation Cluster 4	Enrichment Score: 1.3566093454803199
UP_SEQ_FEATURE	topological domain:Lumenal	8	6.89655	2.96878	0.0178754	116	444	19113	0.999737	0.935921	22.6211	NCEH1 XYLT2 WBSCR17 GALNT4 ATL3 CASC4 GOLIM4 TRAM1
SP_PIR_KEYWORDS	Signal-anchor	6	5.17241	2.36322	0.108275	116	421	19235	1	0.786312	76.2763	NCEH1 XYLT2 WBSCR17 GALNT4 CASC4 GOLIM4
Annotation Cluster 5	Enrichment Score: 1.3097787116208273
SP_PIR_KEYWORDS	alternative splicing	55	47.4138	1.21795	0.0479788	116	7488	19235	0.999951	0.629608	46.0587	CDK19 DZIP3 CPEB3 IL6ST ATL3 ECHDC2 ATP2B1 FAM168B LSM14B XYLT2 SEH1L RASL10A PTPRK PDPN NIP7 MPP5 MTPAP MINK1 NRXN1 WLS ZNF549 ACADVL PDDC1 EIF4G3 PRUNE FNBP1L ZFAND2B CLIP1 MDM4 KIAA1191 GC TWSG1 C10ORF47 PPFIA1 COL28A1 SRC MRS2 CCDC64B RNF166 SUPT7L SPATA6 DTX4 SPNS3 NCEH1 CASC4 SIRT5 XPNPEP3 CPS1 RUFY3 ATAD1 UPF3A JHDM1D PHF3 RNF157 GPATCH2
UP_SEQ_FEATURE	splice variant	55	47.4138	1.2151	0.0500488	116	7458	19113	1	0.99084	51.8106	CDK19 DZIP3 CPEB3 IL6ST ATL3 ECHDC2 ATP2B1 FAM168B LSM14B XYLT2 SEH1L RASL10A PTPRK PDPN NIP7 MPP5 MTPAP MINK1 NRXN1 WLS ZNF549 ACADVL PDDC1 EIF4G3 PRUNE FNBP1L ZFAND2B CLIP1 MDM4 KIAA1191 GC TWSG1 C10ORF47 PPFIA1 COL28A1 SRC MRS2 CCDC64B RNF166 SUPT7L SPATA6 DTX4 SPNS3 NCEH1 CASC4 SIRT5 XPNPEP3 CPS1 RUFY3 ATAD1 UPF3A JHDM1D PHF3 RNF157 GPATCH2
Annotation Cluster 6	Enrichment Score: 1.244381171530964
INTERPRO	IPR017907:Zinc finger, RING-type, conserved site	6	5.17241	3.36772	0.0321313	106	280	16659	0.999866	0.948797	34.9582	DTX4 DZIP3 RNF166 RNF2 RNF157 MDM4
INTERPRO	IPR001841:Zinc finger, RING-type	6	5.17241	3.18568	0.0393342	106	296	16659	0.999983	0.935351	41.0525	DTX4 DZIP3 RNF166 RNF2 RNF157 MDM4
INTERPRO	IPR018957:Zinc finger, C3HC4 RING-type	5	4.31034	3.4465	0.0561461	106	228	16659	1	0.957362	53.2827	DTX4 DZIP3 RNF166 RNF2 RNF157
SMART	SM00184:RING	6	5.17241	2.74677	0.0634986	67	296	9079	0.996214	0.996214	50.6296	DTX4 DZIP3 RNF166 RNF2 RNF157 MDM4
UP_SEQ_FEATURE	zinc finger region:RING-type	4	3.44828	3.13842	0.133141	116	210	19113	1	0.999293	86.886	RNF166 RNF2 RNF157 MDM4
Annotation Cluster 7	Enrichment Score: 1.228389241201008
GOTERM_CC_FAT	GO:0043232~intracellular non-membrane-bounded organelle	23	19.8276	1.43349	0.0591032	79	2596	12782	0.999979	0.659832	52.6828	HIST2H3A HIST1H4K HIST1H1D TNNC2 TUBB2A NIP7 FLOT1 GAN IVNS1ABP CPS1 DDX5 COIL NUFIP2 ACADVL SEH1L MRPL14 HIST1H2BL FNBP1L RNF2 HIST1H2AH CLIP1 WASL SUDS3
GOTERM_CC_FAT	GO:0043228~non-membrane-bounded organelle	23	19.8276	1.43349	0.0591032	79	2596	12782	0.999979	0.659832	52.6828	HIST2H3A HIST1H4K HIST1H1D TNNC2 TUBB2A NIP7 FLOT1 GAN IVNS1ABP CPS1 DDX5 COIL NUFIP2 ACADVL SEH1L MRPL14 HIST1H2BL FNBP1L RNF2 HIST1H2AH CLIP1 WASL SUDS3
Annotation Cluster 8	Enrichment Score: 1.2129118134239238
UP_SEQ_FEATURE	transit peptide:Mitochondrion	9	7.75862	3.17539	0.007268	116	467	19113	0.964336	0.81115	9.85183	ACADVL MRS2 MRPL14 MTPAP ECHDC2 SIRT5 CPS1 NDUFA10 COX5A
SP_PIR_KEYWORDS	transit peptide	9	7.75862	3.13523	0.00782101	116	476	19235	0.795268	0.232289	9.38713	ACADVL MRS2 MRPL14 MTPAP ECHDC2 SIRT5 CPS1 NDUFA10 COX5A
GOTERM_CC_FAT	GO:0031967~organelle envelope	9	7.75862	2.34867	0.0348574	79	620	12782	0.998126	0.648886	35.3247	TXNIP ACADVL MRS2 SEH1L SIRT5 KPNA4 CPS1 NDUFA10 COX5A
GOTERM_CC_FAT	GO:0031975~envelope	9	7.75862	2.34112	0.0354281	79	622	12782	0.998313	0.598311	35.7928	TXNIP ACADVL MRS2 SEH1L SIRT5 KPNA4 CPS1 NDUFA10 COX5A
GOTERM_CC_FAT	GO:0005740~mitochondrial envelope	7	6.03448	2.70306	0.0425524	79	419	12782	0.999546	0.617907	41.3811	TXNIP ACADVL MRS2 SIRT5 CPS1 NDUFA10 COX5A
GOTERM_BP_FAT	GO:0015980~energy derivation by oxidation of organic compounds	4	3.44828	4.58266	0.0552842	82	144	13528	1	0.948252	57.7815	ACADVL IL6ST CPS1 NDUFA10
GOTERM_CC_FAT	GO:0005743~mitochondrial inner membrane	5	4.31034	2.64375	0.116848	79	306	12782	1	0.864587	78.2651	ACADVL MRS2 CPS1 NDUFA10 COX5A
GOTERM_CC_FAT	GO:0005739~mitochondrion	11	9.48276	1.63732	0.124057	79	1087	12782	1	0.858251	80.3466	TXNIP ACADVL MRS2 MRPL14 MTPAP ECHDC2 SIRT5 CPS1 XPNPEP3 NDUFA10 COX5A
SP_PIR_KEYWORDS	mitochondrion	9	7.75862	1.79371	0.125391	116	832	19235	1	0.796479	81.4002	ACADVL MRS2 MRPL14 MTPAP ECHDC2 SIRT5 CPS1 NDUFA10 COX5A
GOTERM_CC_FAT	GO:0019866~organelle inner membrane	5	4.31034	2.45893	0.141328	79	329	12782	1	0.874387	84.6111	ACADVL MRS2 CPS1 NDUFA10 COX5A
GOTERM_CC_FAT	GO:0044429~mitochondrial part	7	6.03448	1.9035	0.154938	79	595	12782	1	0.862823	87.3533	TXNIP ACADVL MRS2 SIRT5 CPS1 NDUFA10 COX5A
GOTERM_CC_FAT	GO:0005759~mitochondrial matrix	4	3.44828	2.85106	0.161139	79	227	12782	1	0.856841	88.4472	ACADVL SIRT5 CPS1 NDUFA10
GOTERM_CC_FAT	GO:0031980~mitochondrial lumen	4	3.44828	2.85106	0.161139	79	227	12782	1	0.856841	88.4472	ACADVL SIRT5 CPS1 NDUFA10
Annotation Cluster 9	Enrichment Score: 1.14834996614371
SP_PIR_KEYWORDS	manganese	4	3.44828	4.36366	0.0630384	116	152	19235	0.999998	0.63642	55.8445	PRUNE WBSCR17 GALNT4 XPNPEP3
GOTERM_MF_FAT	GO:0030145~manganese ion binding	4	3.44828	3.92117	0.0801115	86	154	12983	1	0.999917	65.5886	PRUNE WBSCR17 GALNT4 XPNPEP3
Annotation Cluster 10	Enrichment Score: 0.8972728249418328
GOTERM_BP_FAT	GO:0006793~phosphorus metabolic process	10	8.62069	1.69554	0.126686	82	973	13528	1	0.996999	87.1768	CDK19 PTPRK NCEH1 PIK3C2A ULK2 STYX MINK1 NDUFA10 IPMK SRC
GOTERM_BP_FAT	GO:0006796~phosphate metabolic process	10	8.62069	1.69554	0.126686	82	973	13528	1	0.996999	87.1768	CDK19 PTPRK NCEH1 PIK3C2A ULK2 STYX MINK1 NDUFA10 IPMK SRC
Annotation Cluster 11	Enrichment Score: 0.8286552635291151
SP_PIR_KEYWORDS	nucleotide-binding	15	12.931	1.47526	0.13066	116	1686	19235	1	0.792234	82.7589	CDK19 PIK3C2A TUBB2A ATL3 MTPAP MINK1 CPS1 DDX5 ATAD1 SRC ATP2B1 RASL10A ULK2 EEFSEC IPMK
GOTERM_MF_FAT	GO:0000166~nucleotide binding	20	17.2414	1.3449	0.137839	86	2245	12983	1	0.999985	84.9645	CDK19 CPEB3 PIK3C2A TUBB2A ATL3 MTPAP MINK1 SIRT5 NDUFA10 CPS1 DDX5 ATAD1 SRC UPF3A ACADVL ATP2B1 ULK2 RASL10A EEFSEC IPMK
GOTERM_MF_FAT	GO:0017076~purine nucleotide binding	17	14.6552	1.33806	0.181352	86	1918	12983	1	0.999449	92.2414	CDK19 PIK3C2A TUBB2A ATL3 MTPAP MINK1 NDUFA10 CPS1 DDX5 ATAD1 SRC ATP2B1 ACADVL ULK2 RASL10A EEFSEC IPMK
Annotation Cluster 12	Enrichment Score: 0.7902379279319197
GOTERM_BP_FAT	GO:0010608~posttranscriptional regulation of gene expression	4	3.44828	3.1275	0.13271	82	211	13528	1	0.996869	88.4546	EIF4G3 NANOS1 MDM4 EEFSEC
GOTERM_BP_FAT	GO:0006417~regulation of translation	3	2.58621	3.6126	0.197979	82	137	13528	1	0.999081	96.4746	EIF4G3 NANOS1 EEFSEC
Annotation Cluster 13	Enrichment Score: 0.7684412847850217
GOTERM_CC_FAT	GO:0031974~membrane-enclosed lumen	16	13.7931	1.39481	0.15297	79	1856	12782	1	0.877416	86.9867	TXNIP HIST1H4K NIP7 GOLIM4 SIRT5 TEAD1 CPS1 DDX5 NDUFA10 IVNS1ABP COIL ACADVL RNF2 SUPT7L WASL SUDS3
GOTERM_CC_FAT	GO:0070013~intracellular organelle lumen	15	12.931	1.36423	0.189894	79	1779	12782	1	0.873915	92.4729	HIST1H4K NIP7 GOLIM4 SIRT5 TEAD1 CPS1 DDX5 NDUFA10 IVNS1ABP COIL ACADVL RNF2 SUPT7L WASL SUDS3
Genes with higher expression in HF than IF group
Annotation Cluster 1	Enrichment Score: 1.2933601172615812
SMART	SM00382:AAA	4	4.0404	5.86499	0.0285898	43	144	9079	0.765505	0.765505	24.3742	ABCA10 PSMC6 VPS4A ABCA6
INTERPRO	IPR003593:ATPase, AAA+ type, core	4	4.0404	5.14167	0.041928	90	144	16659	0.999963	0.999963	42.4275	ABCA10 PSMC6 VPS4A ABCA6
GOTERM_MF_FAT	GO:0016887~ATPase activity	5	5.05051	2.69939	0.109952	72	334	12983	1	1	77.5839	ABCA10 PSMC6 GTF2H2D VPS4A ABCA6
Annotation Cluster 2	Enrichment Score: 1.219792202727066
GOTERM_BP_FAT	GO:0000165~MAPKKK cascade	6	6.06061	5.80435	0.0035276	76	184	13528	0.943671	0.943671	5.29167	CCM2 RGS4 MAPK8 MAPK8IP1 PDE6G IL31RA
GOTERM_BP_FAT	GO:0031399~regulation of protein modification process	6	6.06061	3.62034	0.0238202	76	295	13528	1	0.998558	30.9893	PSMB5 PSMC6 CCK MAPK8IP1 PRKCE IL31RA
GOTERM_BP_FAT	GO:0031098~stress-activated protein kinase signaling pathway	3	3.0303	8.47619	0.0476684	76	63	13528	1	0.998675	52.8311	CCM2 MAPK8 MAPK8IP1
GOTERM_BP_FAT	GO:0007243~protein kinase cascade	6	6.06061	2.88649	0.0543279	76	370	13528	1	0.996599	57.6583	CCM2 RGS4 MAPK8 MAPK8IP1 PDE6G IL31RA
GOTERM_BP_FAT	GO:0050730~regulation of peptidyl-tyrosine phosphorylation	3	3.0303	7.85294	0.0546333	76	68	13528	1	0.993789	57.8682	CCK PRKCE IL31RA
GOTERM_BP_FAT	GO:0001932~regulation of protein amino acid phosphorylation	4	4.0404	4.11561	0.0712382	76	173	13528	1	0.99335	67.922	CCK MAPK8IP1 PRKCE IL31RA
GOTERM_BP_FAT	GO:0042325~regulation of phosphorylation	6	6.06061	2.29185	0.116181	76	466	13528	1	0.998133	85.0446	CCK RGS4 MAPK8IP1 PRKCE PDE6G IL31RA
GOTERM_BP_FAT	GO:0032268~regulation of cellular protein metabolic process	6	6.06061	2.25316	0.12244	76	474	13528	1	0.998077	86.5937	PSMB5 PSMC6 CCK MAPK8IP1 PRKCE IL31RA
GOTERM_BP_FAT	GO:0019220~regulation of phosphate metabolic process	6	6.06061	2.20206	0.131303	76	485	13528	1	0.997596	88.5319	CCK RGS4 MAPK8IP1 PRKCE PDE6G IL31RA
GOTERM_BP_FAT	GO:0051174~regulation of phosphorus metabolic process	6	6.06061	2.20206	0.131303	76	485	13528	1	0.997596	88.5319	CCK RGS4 MAPK8IP1 PRKCE PDE6G IL31RA
GOTERM_BP_FAT	GO:0043405~regulation of MAP kinase activity	3	3.0303	3.78723	0.184006	76	141	13528	1	0.998668	95.6217	RGS4 MAPK8IP1 PDE6G
Annotation Cluster 3	Enrichment Score: 1.184814140721791
GOTERM_BP_FAT	GO:0055114~oxidation reduction	8	8.08081	2.22848	0.063373	76	639	13528	1	0.995152	63.4781	L2HGDH AASS IL4I1 ALOX5 SDHAF2 BCO2 NQO2 FDFT1
SP_PIR_KEYWORDS	oxidoreductase	7	7.07071	2.42002	0.0673702	99	562	19235	0.999999	0.998962	58.1903	L2HGDH AASS IL4I1 ALOX5 BCO2 NQO2 FDFT1
Annotation Cluster 4	Enrichment Score: 1.084371400789192
GOTERM_BP_FAT	GO:0031399~regulation of protein modification process	6	6.06061	3.62034	0.0238202	76	295	13528	1	0.998558	30.9893	PSMB5 PSMC6 CCK MAPK8IP1 PRKCE IL31RA
GOTERM_BP_FAT	GO:0051247~positive regulation of protein metabolic process	5	5.05051	3.66255	0.0458808	76	243	13528	1	0.999522	51.4503	PSMB5 PSMC6 CCK SGSM3 IL31RA
GOTERM_BP_FAT	GO:0031401~positive regulation of protein modification process	4	4.0404	3.80749	0.0853806	76	187	13528	1	0.994423	74.6672	PSMB5 PSMC6 CCK IL31RA
GOTERM_BP_FAT	GO:0032268~regulation of cellular protein metabolic process	6	6.06061	2.25316	0.12244	76	474	13528	1	0.998077	86.5937	PSMB5 PSMC6 CCK MAPK8IP1 PRKCE IL31RA
GOTERM_BP_FAT	GO:0032270~positive regulation of cellular protein metabolic process	4	4.0404	3.05579	0.139107	76	233	13528	1	0.99699	90.0186	PSMB5 PSMC6 CCK IL31RA
GOTERM_BP_FAT	GO:0010604~positive regulation of macromolecule metabolic process	8	8.08081	1.66161	0.196139	76	857	13528	1	0.998615	96.5229	PSMB5 PSMC6 MRPL12 CCK SP100 SGSM3 LEF1 IL31RA
Annotation Cluster 5	Enrichment Score: 1.0532580725774061
GOTERM_CC_FAT	GO:0030425~dendrite	4	4.0404	4.35651	0.0620748	72	163	12782	0.99998	0.99998	54.2075	CCK TRAPPC4 ALOX5 KCNJ2
GOTERM_CC_FAT	GO:0042995~cell projection	8	8.08081	2.03762	0.0913004	72	697	12782	1	0.999693	68.8656	CCK CLIC5 ICAM2 TRAPPC4 MYOZ1 ALOX5 MAPK8IP1 KCNJ2
GOTERM_CC_FAT	GO:0043005~neuron projection	5	5.05051	2.59544	0.122134	72	342	12782	1	0.995928	79.5582	CCK TRAPPC4 ALOX5 MAPK8IP1 KCNJ2
Annotation Cluster 6	Enrichment Score: 1.0180171318349767
SP_PIR_KEYWORDS	lysosome	4	4.0404	5.21592	0.0406506	99	149	19235	0.999719	0.999719	40.4808	WDR48 CTSL2 LIPA IL4I1
GOTERM_CC_FAT	GO:0000323~lytic vacuole	4	4.0404	3.36546	0.112528	72	211	12782	1	0.998799	76.6586	WDR48 CTSL2 LIPA IL4I1
GOTERM_CC_FAT	GO:0005764~lysosome	4	4.0404	3.36546	0.112528	72	211	12782	1	0.998799	76.6586	WDR48 CTSL2 LIPA IL4I1
GOTERM_CC_FAT	GO:0005773~vacuole	4	4.0404	2.8179	0.164568	72	252	12782	1	0.997706	88.8242	WDR48 CTSL2 LIPA IL4I1
Annotation Cluster 7	Enrichment Score: 0.962612589540221
SP_PIR_KEYWORDS	Flavoprotein	3	3.0303	5.44747	0.103416	99	107	19235	1	0.995375	74.4586	L2HGDH IL4I1 NQO2
SP_PIR_KEYWORDS	FAD	3	3.0303	5.11297	0.114864	99	114	19235	1	0.991831	78.2496	L2HGDH IL4I1 NQO2
Annotation Cluster 8	Enrichment Score: 0.9478624214422482
GOTERM_BP_FAT	GO:0032989~cellular component morphogenesis	6	6.06061	2.69018	0.0691543	76	397	13528	1	0.995023	66.7966	CCK LIPA CLIC5 LEF1 MYOZ1 LAMC1
GOTERM_BP_FAT	GO:0000902~cell morphogenesis	5	5.05051	2.5	0.135175	76	356	13528	1	0.99729	89.2937	CCK LIPA CLIC5 LEF1 LAMC1
GOTERM_BP_FAT	GO:0000904~cell morphogenesis involved in differentiation	4	4.0404	2.91803	0.153355	76	244	13528	1	0.997238	92.2788	CCK CLIC5 LEF1 LAMC1
Annotation Cluster 9	Enrichment Score: 0.852849408814163
GOTERM_BP_FAT	GO:0009968~negative regulation of signal transduction	4	4.0404	3.22172	0.124127	76	221	13528	1	0.997505	86.9846	GTF2H2D RGS4 SOCS4 MAPK8IP1
GOTERM_BP_FAT	GO:0010648~negative regulation of cell communication	4	4.0404	2.87097	0.158648	76	248	13528	1	0.997146	92.989	GTF2H2D RGS4 SOCS4 MAPK8IP1
Annotation Cluster 10	Enrichment Score: 0.8221686233922224
GOTERM_BP_FAT	GO:0044092~negative regulation of molecular function	5	5.05051	2.66467	0.114213	76	334	13528	1	0.998614	84.524	PSMB5 PSMC6 SP100 RGS4 MAPK8IP1
GOTERM_BP_FAT	GO:0043086~negative regulation of catalytic activity	4	4.0404	2.5704	0.198585	76	277	13528	1	0.997998	96.6822	PSMB5 PSMC6 RGS4 MAPK8IP1
