# Supplementary material for: Effects of Fertility on Gene Expression and Function of the Bovine Endometrium
Source: PLoS One. 2013 Aug 5;8(8):e69444. doi: 10.1371/journal.pone.0069444 (PMC3734181; doi:10.1371/journal.pone.0069444)
Supplement: Table S5 — Selected overrepresented functional categories for differentially expressed genes in High Fertile as compared to Subfertile heifers (nominal P-value <0.01). (XLS) [file pone.0069444.s006.xls]

## Sheet: Table S5
Category	Term	Count	%	Fold Enrichment	P-value	List Total	Pop Hits	Pop Total	Bonferroni	Benjamini	FDR	Genes
Genes with lower expression in HF than SF group
Annotation Cluster 1	Enrichment Score: 2.6751166251748457
UP_SEQ_FEATURE	short sequence motif:WW-binding 2	3	1.28755	41.1918	0.00211292	232	6	19113	0.839184	0.598982	3.2264	WBP1 PMEPA1 WBP2
UP_SEQ_FEATURE	short sequence motif:WW-binding 1	3	1.28755	41.1918	0.00211292	232	6	19113	0.839184	0.598982	3.2264	WBP1 PMEPA1 WBP2
Annotation Cluster 2	Enrichment Score: 2.009259432078801
SP_PIR_KEYWORDS	ubl conjugation	16	6.86695	2.25604	0.00510741	232	588	19235	0.80772	0.240276	6.68258	ARL2 HIST2H3A AR THRA KIAA0284 ESR1 CISH CDC37 AKT1 NCOA1 ATP2A2 HIST2H2BE MAPT HIST1H2AH EPOR HIST1H3E PES1
SP_PIR_KEYWORDS	isopeptide bond	11	4.72103	2.85895	0.00536654	232	319	19235	0.82319	0.21927	7.01034	ARL2 HIST2H3A URM1 AR NCOA1 THRA ATP2A2 KIAA0284 HIST2H2BE MAPT HIST1H2AH HIST1H3E
UP_SEQ_FEATURE	cross-link:Glycyl lysine isopeptide (Lys-Gly) (interchain with G-Cter in ubiquitin)	7	3.00429	2.89792	0.0342237	232	199	19113	1	0.986406	41.7215	ARL2 HIST2H3A THRA ATP2A2 KIAA0284 HIST2H2BE HIST1H2AH HIST1H3E
Annotation Cluster 3	Enrichment Score: 1.9054404946445336
GOTERM_BP_FAT	GO:0030518~steroid hormone receptor signaling pathway	5	2.14592	6.30382	0.00793591	185	58	13528	0.999998	0.88686	12.5255	AR NCOA1 ESR1 RB1 PMEPA1
GOTERM_BP_FAT	GO:0030521~androgen receptor signaling pathway	4	1.71674	8.12492	0.0127156	185	36	13528	1	0.903029	19.3409	AR NCOA1 RB1 PMEPA1
GOTERM_BP_FAT	GO:0030522~intracellular receptor-mediated signaling pathway	5	2.14592	4.87495	0.0190435	185	75	13528	1	0.826725	27.598	AR NCOA1 ESR1 RB1 PMEPA1
Annotation Cluster 4	Enrichment Score: 1.870067965695189
GOTERM_BP_FAT	GO:0045597~positive regulation of cell differentiation	9	3.86266	2.87388	0.0131262	185	229	13528	1	0.860705	19.9026	AKT1 PPARD ARHGEF1 AGT MAPT RB1 CCL5 CD74 IHH
GOTERM_BP_FAT	GO:0051094~positive regulation of developmental process	10	4.29185	2.63037	0.0138588	185	278	13528	1	0.851689	20.8953	AKT1 PPARD ARHGEF1 AGT MAPT OXTR RB1 CCL5 CD74 IHH
Annotation Cluster 5	Enrichment Score: 1.8513604105214565
GOTERM_BP_FAT	GO:0050433~regulation of catecholamine secretion	4	1.71674	15.3946	0.00204312	185	19	13528	0.965132	0.965132	3.37678	HTR1B AGT OXTR ADRBK1
GOTERM_BP_FAT	GO:0060341~regulation of cellular localization	10	4.29185	2.94856	0.00691204	185	248	13528	0.999989	0.897348	10.9967	HTR1B NUDT4 CREB1 AGT OXTR STXBP2 ABCA2 ADRBK1 TRPV6 SIRT1
GOTERM_BP_FAT	GO:0051952~regulation of amine transport	4	1.71674	8.86355	0.010009	185	33	13528	1	0.872984	15.5455	HTR1B AGT OXTR ADRBK1
GOTERM_BP_FAT	GO:0051046~regulation of secretion	7	3.00429	2.53401	0.0579248	185	202	13528	1	0.965833	63.2934	HTR1B CREB1 AGT OXTR STXBP2 ADRBK1 TRPV6
GOTERM_BP_FAT	GO:0007631~feeding behavior	4	1.71674	4.23909	0.0676149	185	69	13528	1	0.947439	69.1449	HTR1B GALR3 AGT OXTR
Annotation Cluster 6	Enrichment Score: 1.7248467304461752
GOTERM_BP_FAT	GO:0001890~placenta development	5	2.14592	6.09369	0.00893233	185	60	13528	1	0.877959	13.9895	AKT1 PPARD BSG SPINT1 EPOR
GOTERM_BP_FAT	GO:0046697~decidualization	3	1.28755	16.8748	0.0130052	185	13	13528	1	0.8833	19.7374	PPARD BSG EPOR
GOTERM_BP_FAT	GO:0001893~maternal placenta development	3	1.28755	14.6249	0.0171982	185	15	13528	1	0.831232	25.2762	PPARD BSG EPOR
GOTERM_BP_FAT	GO:0007565~female pregnancy	5	2.14592	3.32383	0.0631031	185	110	13528	1	0.960888	66.539	PPARD BSG OXTR EPOR IHH
Annotation Cluster 7	Enrichment Score: 1.7167454465840026
GOTERM_BP_FAT	GO:0007155~cell adhesion	18	7.72532	1.88034	0.0147921	185	700	13528	1	0.847588	22.1435	PARVG PPARD THRA FLOT2 NELL2 ITGB4 L1CAM ITGB2 NRXN1 CCL5 SCARF2 ALCAM CD47 CD96 ATP2A2 AGT SELPLG MUC5B
GOTERM_BP_FAT	GO:0022610~biological adhesion	18	7.72532	1.87766	0.0149819	185	701	13528	1	0.829561	22.395	PARVG PPARD THRA FLOT2 NELL2 ITGB4 L1CAM ITGB2 NRXN1 CCL5 SCARF2 ALCAM CD47 CD96 ATP2A2 AGT SELPLG MUC5B
SP_PIR_KEYWORDS	cell adhesion	11	4.72103	2.16115	0.0319277	232	422	19235	0.999971	0.581342	35.4859	PARVG ALCAM CD47 CD96 FLOT2 ITGB4 L1CAM ITGB2 NRXN1 SELPLG SCARF2
Annotation Cluster 8	Enrichment Score: 1.705212341204693
GOTERM_BP_FAT	GO:0009719~response to endogenous stimulus	14	6.00858	2.52775	0.0036302	185	405	13528	0.997441	0.94941	5.92553	BCKDHA AR BSG THRA ESR1 OXTR ABCA2 CCL5 AKT1 KRT19 HTR1B EIF4EBP1 CFL1 IHH
GOTERM_BP_FAT	GO:0009725~response to hormone stimulus	13	5.5794	2.59023	0.00443924	185	367	13528	0.999325	0.912286	7.20032	BCKDHA AR BSG THRA ESR1 OXTR ABCA2 CCL5 AKT1 HTR1B EIF4EBP1 KRT19 IHH
GOTERM_BP_FAT	GO:0048545~response to steroid hormone stimulus	8	3.43348	3.04685	0.0160663	185	192	13528	1	0.829994	23.8175	BCKDHA HTR1B KRT19 ESR1 OXTR ABCA2 CCL5 IHH
GOTERM_BP_FAT	GO:0010033~response to organic substance	16	6.86695	1.62273	0.0669446	185	721	13528	1	0.953724	68.7702	BCKDHA AR BSG THRA CREB1 ESR1 OXTR ADRBK1 ABCA2 CCL5 AKT1 KRT19 HTR1B EIF4EBP1 CFL1 IHH
GOTERM_BP_FAT	GO:0043627~response to estrogen stimulus	4	1.71674	2.78569	0.171818	185	105	13528	1	0.965357	95.7845	KRT19 ESR1 OXTR IHH
Annotation Cluster 9	Enrichment Score: 1.6834968305216458
BIOCARTA	h_hcmvPathway:Human Cytomegalovirus and Map Kinase Pathways	4	1.71674	11.4048	0.00401156	36	14	1437	0.45936	0.45936	4.70238	AKT1 CREB1 MAPK3 RB1
BIOCARTA	h_crebPathway:Transcription factor CREB and its extracellular signals	4	1.71674	8.87037	0.00841028	36	18	1437	0.725338	0.475918	9.62503	AKT1 CAMK2G CREB1 MAPK3
KEGG_PATHWAY	hsa05214:Glioma	5	2.14592	5.1085	0.0154049	79	63	5085	0.80409	0.419211	15.9616	AKT1 CAMK2G MAPK3 RB1 PIK3R2
BIOCARTA	h_erk5Pathway:Role of Erk5 in Neuronal Survival	3	1.28755	9.21154	0.0379984	36	13	1437	0.997334	0.772766	37.1359	AKT1 CREB1 MAPK3
KEGG_PATHWAY	hsa04916:Melanogenesis	4	1.71674	2.60069	0.193628	79	99	5085	1	0.695572	91.0241	CAMK2G CREB1 MAPK3 FZD3
Annotation Cluster 10	Enrichment Score: 1.6639028335054187
SP_PIR_KEYWORDS	alternative splicing	107	45.9227	1.18474	0.017854	232	7488	19235	0.996975	0.409838	21.5992	THRA CADM2 L1CAM TMEM141 CD47 DDX17 ANK2 INTS4 ASPG LGI4 HTRA3 GBP6 BSG MATN4 NUDT4 KIAA0284 APOA1BP PTPRH GRHL2 PPDPF PRDM5 WFDC2 SEPT9 TWSG1 ADAMTSL4 ITGB4 CACNB1 AKAP13 MYO9B ABCA2 CD74 ATF2 ALCAM TPI1 PRR3 PLTP SPNS3 EME2 PSMB8 LGALS9 ATP2A2 RNF157 C11ORF49 MYH14 PUF60 C15ORF41 PPARD AP2S1 FAM63A OS9 CD96 TP53I3 TSKS TRIM3 CEP250 EMID1 MAPT PIK3AP1 TRPV6 TNIP1 NT5C MRI1 PARVG AR ARHGEF1 ZNF28…
UP_SEQ_FEATURE	splice variant	106	45.4936	1.17091	0.0263304	232	7458	19113	1	0.990057	33.8821	THRA CADM2 L1CAM TMEM141 CD47 DDX17 ANK2 INTS4 ASPG LGI4 HTRA3 GBP6 BSG MATN4 NUDT4 KIAA0284 APOA1BP PTPRH GRHL2 PPDPF PRDM5 WFDC2 SEPT9 TWSG1 ADAMTSL4 ITGB4 CACNB1 AKAP13 MYO9B ABCA2 CD74 ATF2 ALCAM TPI1 PRR3 PLTP SPNS3 EME2 PSMB8 LGALS9 ATP2A2 RNF157 C11ORF49 MYH14 PUF60 C15ORF41 PPARD AP2S1 FAM63A OS9 CD96 TP53I3 TSKS TRIM3 CEP250 EMID1 MAPT PIK3AP1 TRPV6 TNIP1 NT5C MRI1 PARVG AR ARHGEF1 ZNF28…
Annotation Cluster 11	Enrichment Score: 1.5967765296240504
GOTERM_BP_FAT	GO:0010648~negative regulation of cell communication	9	3.86266	2.65371	0.020305	185	248	13528	1	0.814217	29.1461	AKT1 TWSG1 HTR1B AGT ADRBK1 SIRT1 CISH TOB1 IHH
GOTERM_BP_FAT	GO:0009968~negative regulation of signal transduction	8	3.43348	2.64703	0.0315387	185	221	13528	1	0.918261	41.6233	AKT1 TWSG1 AGT ADRBK1 SIRT1 CISH TOB1 IHH
Annotation Cluster 12	Enrichment Score: 1.489684996020174
UP_SEQ_FEATURE	DNA-binding region:Nuclear receptor	4	1.71674	7.32299	0.0170309	232	45	19113	1	0.975531	23.3823	PPARD AR THRA ESR1
UP_SEQ_FEATURE	zinc finger region:NR C4-type	4	1.71674	7.32299	0.0170309	232	45	19113	1	0.975531	23.3823	PPARD AR THRA ESR1
INTERPRO	IPR001628:Zinc finger, nuclear hormone receptor-type	4	1.71674	6.89814	0.0198947	210	46	16659	0.999965	0.967163	25.1876	PPARD AR THRA ESR1
INTERPRO	IPR008946:Nuclear hormone receptor, ligand-binding	4	1.71674	6.61071	0.0222604	210	48	16659	0.99999	0.943316	27.7532	PPARD AR THRA ESR1
INTERPRO	IPR000536:Nuclear hormone receptor, ligand-binding, core	4	1.71674	6.61071	0.0222604	210	48	16659	0.99999	0.943316	27.7532	PPARD AR THRA ESR1
INTERPRO	IPR013088:Zinc finger, NHR/GATA-type	4	1.71674	6.22185	0.0260838	210	51	16659	0.999999	0.932516	31.7275	PPARD AR THRA ESR1
SMART	SM00399:ZnF_C4	4	1.71674	6.1678	0.0262176	128	46	9079	0.967522	0.967522	26.5793	PPARD AR THRA ESR1
GOTERM_MF_FAT	GO:0003707~steroid hormone receptor activity	4	1.71674	6.12622	0.0269799	173	49	12983	0.999995	0.982856	32.1266	PPARD AR THRA ESR1
SMART	SM00430:HOLI	4	1.71674	5.91081	0.02928	128	48	9079	0.978367	0.852918	29.2202	PPARD AR THRA ESR1
GOTERM_MF_FAT	GO:0004879~ligand-dependent nuclear receptor activity	4	1.71674	5.1756	0.0414827	173	58	12983	1	0.932756	45.1354	PPARD AR THRA ESR1
UP_SEQ_FEATURE	region of interest:Ligand-binding	3	1.28755	8.23836	0.0506946	232	30	19113	1	0.993224	55.3651	PPARD AR THRA
SP_PIR_KEYWORDS	zinc finger	5	2.14592	2.70946	0.112863	232	153	19235	1	0.773073	80.1617	PPARD AR THRA ESR1 TEAD1
INTERPRO	IPR001723:Steroid hormone receptor	3	1.28755	5.06353	0.117453	210	47	16659	1	0.996951	83.5401	PPARD THRA ESR1
Annotation Cluster 13	Enrichment Score: 1.3951090799712504
INTERPRO	IPR013111:EGF, extracellular	5	2.14592	6.29592	0.00805161	210	63	16659	0.983803	0.872733	11.0183	PEAR1 NELL2 ITGB4 ITGB2 SCARF2
UP_SEQ_FEATURE	domain:EGF-like 3	5	2.14592	5.49224	0.0129461	232	75	19113	0.999987	0.976549	18.294	MATN4 PEAR1 NELL2 NRXN1 SCARF2
UP_SEQ_FEATURE	domain:EGF-like 4	4	1.71674	5.68163	0.0330594	232	58	19113	1	0.992101	40.6226	MATN4 PEAR1 NELL2 SCARF2
INTERPRO	IPR013032:EGF-like region, conserved site	8	3.43348	2.16597	0.0766703	210	293	16659	1	0.998864	68.3965	MATN4 PEAR1 NELL2 ITGB4 ITGB2 ABCA2 NRXN1 SCARF2
UP_SEQ_FEATURE	domain:EGF-like 2	4	1.71674	3.74471	0.0908139	232	88	19113	1	0.997193	77.1491	MATN4 PEAR1 NRXN1 SCARF2
UP_SEQ_FEATURE	domain:EGF-like 1	4	1.71674	2.74612	0.17752	232	120	19113	1	0.999785	95.1694	PEAR1 NELL2 NRXN1 SCARF2
Annotation Cluster 14	Enrichment Score: 1.3605227642981983
GOTERM_MF_FAT	GO:0008186~RNA-dependent ATPase activity	3	1.28755	10.2336	0.033886	173	22	12983	1	0.978588	38.6423	DHX8 DDX17 UPF1
GOTERM_MF_FAT	GO:0003724~RNA helicase activity	3	1.28755	7.7634	0.0560962	173	29	12983	1	0.903743	55.8679	DHX8 DDX17 UPF1
Annotation Cluster 15	Enrichment Score: 1.3430911284528293
SP_PIR_KEYWORDS	nucleotide binding	5	2.14592	3.87427	0.040136	232	107	19235	0.999998	0.610216	42.4952	ARL2 DDX17 MYO1F MYO9B GUK1
SP_PIR_KEYWORDS	P-loop	5	2.14592	3.57368	0.0513197	232	116	19235	1	0.631342	50.9143	ARL2 DDX17 MYO1F MYO9B GUK1
Annotation Cluster 16	Enrichment Score: 1.2961537356610737
GOTERM_BP_FAT	GO:0007049~cell cycle	19	8.15451	1.79042	0.0187657	185	776	13528	1	0.839371	27.253	GPS1 ARL2 SSSCA1 UPF1 CAMK2G CCNT1 SYCE2 RB1 PSMB8 AKT1 MPHOSPH9 RASSF4 CEP250 KRT7 PRDM5 MAPK3 PSME3 PES1 SEPT9
GOTERM_BP_FAT	GO:0000278~mitotic cell cycle	10	4.29185	1.97633	0.066166	185	370	13528	1	0.955864	68.3296	SSSCA1 AKT1 MPHOSPH9 CEP250 CAMK2G PRDM5 PSME3 RB1 PES1 PSMB8
SP_PIR_KEYWORDS	cell cycle	10	4.29185	1.79847	0.104121	232	461	19235	1	0.757355	77.3523	SSSCA1 ARL2 RASSF4 CEP250 CCNT1 MAPK3 SYCE2 PSME3 RB1 SEPT9
Annotation Cluster 17	Enrichment Score: 1.2815422764835986
KEGG_PATHWAY	hsa05215:Prostate cancer	7	3.00429	5.06258	0.00227017	79	89	5085	0.2123	0.2123	2.51363	AKT1 AR CREB1 MAPK3 RB1 GSTP1 PIK3R2
BIOCARTA	h_hcmvPathway:Human Cytomegalovirus and Map Kinase Pathways	4	1.71674	11.4048	0.00401156	36	14	1437	0.45936	0.45936	4.70238	AKT1 CREB1 MAPK3 RB1
KEGG_PATHWAY	hsa05221:Acute myeloid leukemia	5	2.14592	5.54889	0.0116202	79	58	5085	0.706906	0.458618	12.2714	AKT1 PPARD EIF4EBP1 MAPK3 PIK3R2
KEGG_PATHWAY	hsa05214:Glioma	5	2.14592	5.1085	0.0154049	79	63	5085	0.80409	0.419211	15.9616	AKT1 CAMK2G MAPK3 RB1 PIK3R2
KEGG_PATHWAY	hsa05212:Pancreatic cancer	5	2.14592	4.46994	0.0240036	79	72	5085	0.922006	0.471536	23.826	AKT1 MAPK3 JAK1 RB1 PIK3R2
KEGG_PATHWAY	hsa04012:ErbB signaling pathway	5	2.14592	3.69926	0.0437881	79	87	5085	0.990918	0.609486	39.4405	AKT1 EIF4EBP1 CAMK2G MAPK3 PIK3R2
KEGG_PATHWAY	hsa04150:mTOR signaling pathway	4	1.71674	4.95131	0.0448646	79	52	5085	0.991931	0.552146	40.1998	AKT1 EIF4EBP1 MAPK3 PIK3R2
KEGG_PATHWAY	hsa05223:Non-small cell lung cancer	4	1.71674	4.76793	0.0492808	79	54	5085	0.99504	0.484847	43.2248	AKT1 MAPK3 RB1 PIK3R2
KEGG_PATHWAY	hsa05200:Pathways in cancer	10	4.29185	1.96241	0.0621173	79	328	5085	0.99881	0.526777	51.2439	AKT1 PPARD AR MAPK3 JAK1 FZD3 RB1 SUFU GSTP1 PIK3R2
KEGG_PATHWAY	hsa05218:Melanoma	4	1.71674	3.62631	0.094679	79	71	5085	0.999971	0.648094	67.1803	AKT1 MAPK3 RB1 PIK3R2
KEGG_PATHWAY	hsa04662:B cell receptor signaling pathway	4	1.71674	3.43291	0.107211	79	75	5085	0.999993	0.629273	71.9245	AKT1 MAPK3 PIK3AP1 PIK3R2
KEGG_PATHWAY	hsa05220:Chronic myeloid leukemia	4	1.71674	3.43291	0.107211	79	75	5085	0.999993	0.629273	71.9245	AKT1 MAPK3 RB1 PIK3R2
BIOCARTA	h_eif4Pathway:Regulation of eIF4e and p70 S6 Kinase	3	1.28755	4.98958	0.113911	36	24	1437	1	0.975294	76.5229	AKT1 EIF4EBP1 MAPK3
BIOCARTA	h_RacCycDPathway:Influence of Ras and Rho proteins on G1 to S Transition	3	1.28755	4.98958	0.113911	36	24	1437	1	0.975294	76.5229	AKT1 MAPK3 RB1
KEGG_PATHWAY	hsa05210:Colorectal cancer	4	1.71674	3.0651	0.137579	79	84	5085	1	0.67047	80.9464	AKT1 MAPK3 FZD3 PIK3R2
KEGG_PATHWAY	hsa04910:Insulin signaling pathway	5	2.14592	2.38397	0.152122	79	135	5085	1	0.6614	84.2514	AKT1 EIF4EBP1 FLOT2 MAPK3 PIK3R2
KEGG_PATHWAY	hsa04666:Fc gamma R-mediated phagocytosis	4	1.71674	2.71019	0.178127	79	95	5085	1	0.702289	88.8902	AKT1 MAPK3 CFL1 PIK3R2
KEGG_PATHWAY	hsa05213:Endometrial cancer	3	1.28755	3.71349	0.189378	79	52	5085	1	0.706162	90.4796	AKT1 MAPK3 PIK3R2
BIOCARTA	h_il2rbPathway:IL-2 Receptor Beta Chain in T cell Activation	3	1.28755	3.62879	0.190706	36	33	1437	1	0.990195	92.0772	AKT1 MAPK3 JAK1
Annotation Cluster 18	Enrichment Score: 1.2514181488140825
SP_PIR_KEYWORDS	DNA binding	12	5.15021	2.92622	0.00283117	232	340	19235	0.598653	0.166887	3.75713	HIST2H3A PPARD THRA CREB1 ESR1 TEAD1 RB1 HMGA1 ATF2 PCGF2 HIST2H2BE HIST1H2AH HIST1H3E
GOTERM_CC_FAT	GO:0000785~chromatin	8	3.43348	2.97256	0.0181635	172	200	12782	0.993878	0.993878	21.5026	HIST2H3A PCGF2 UPF1 HIST2H2BE CREB1 HIST1H2AH RB1 HIST1H3E HMGA1
SP_PIR_KEYWORDS	methylation	7	3.00429	2.39821	0.0732756	232	242	19235	1	0.7063	64.2236	CRYBB1 HIST2H3A HIST2H2BE KRT7 HIST1H2AH RHOC HIST1H3E HMGA1
GOTERM_BP_FAT	GO:0034728~nucleosome organization	4	1.71674	3.14513	0.133159	185	93	13528	1	0.966578	90.9294	HIST2H3A HIST2H2BE HIST1H2AH HIST1H3E HMGA1
GOTERM_BP_FAT	GO:0006325~chromatin organization	9	3.86266	1.74106	0.144196	185	378	13528	1	0.965341	92.6858	HIST2H3A PCGF2 HIST2H2BE PHF16 PRDM5 HIST1H2AH RB1 HIST1H3E SIRT1 HMGA1
GOTERM_CC_FAT	GO:0044427~chromosomal part	9	3.86266	1.73271	0.1465	172	386	12782	1	0.877181	87.6589	HIST2H3A PCGF2 UPF1 HIST2H2BE CREB1 HIST1H2AH SYCE2 RB1 HIST1H3E HMGA1
GOTERM_CC_FAT	GO:0005694~chromosome	10	4.29185	1.61552	0.163978	172	460	12782	1	0.831061	90.6099	HIST2H3A PCGF2 UPF1 HIST2H2BE CREB1 HIST1H2AH SYCE2 RB1 HIST1H3E PES1 HMGA1
Annotation Cluster 19	Enrichment Score: 1.1999525200173922
GOTERM_CC_FAT	GO:0030424~axon	7	3.00429	3.27168	0.0200159	172	159	12782	0.996378	0.939821	23.4362	ALCAM AR MAPT ESR1 L1CAM ADRBK1 MYH14
GOTERM_CC_FAT	GO:0043005~neuron projection	9	3.86266	1.95563	0.0886935	172	342	12782	1	0.904366	70.6736	ALCAM AR SYT5 MAPT ESR1 L1CAM ADRBK1 MYH14 IQGAP1
GOTERM_CC_FAT	GO:0042995~cell projection	14	6.00858	1.49268	0.141539	172	697	12782	1	0.880128	86.677	AR SYT5 ESR1 OXTR MYO9B ADRBK1 L1CAM CYTH3 IQGAP1 AKT1 ALCAM CEP250 MAPT MYH14
Annotation Cluster 20	Enrichment Score: 1.1596787723634303
SP_PIR_KEYWORDS	calmodulin-binding	6	2.57511	4.14547	0.0149562	232	120	19235	0.992189	0.384443	18.4164	CAMK2G MYO1F MYO9B MYH14 TRPV6 IQGAP1
GOTERM_MF_FAT	GO:0000146~microfilament motor activity	3	1.28755	13.2435	0.0208279	173	17	12983	0.999916	0.990847	25.7865	MYO1F MYO9B MYH14
GOTERM_MF_FAT	GO:0005516~calmodulin binding	6	2.57511	3.21627	0.038509	173	140	12983	1	0.946016	42.6738	CAMK2G MYO1F MYO9B MYH14 TRPV6 IQGAP1
UP_SEQ_FEATURE	domain:Myosin head-like	3	1.28755	7.06145	0.0666951	232	35	19113	1	0.995579	65.7067	MYO1F MYO9B MYH14
INTERPRO	IPR001609:Myosin head, motor region	3	1.28755	6.26278	0.0820649	210	38	16659	1	0.998048	70.9607	MYO1F MYO9B MYH14
INTERPRO	IPR000048:IQ calmodulin-binding region	4	1.71674	3.64729	0.0962392	210	87	16659	1	0.996766	76.8052	MYO1F MYO9B MYH14 IQGAP1
SMART	SM00242:MYSc	3	1.28755	5.59971	0.0985601	128	38	9079	0.999998	0.988458	70.0816	MYO1F MYO9B MYH14
GOTERM_CC_FAT	GO:0005884~actin filament	3	1.28755	5.43761	0.104042	172	41	12782	1	0.887131	76.5669	MYO1F MYO9B IQGAP1
SMART	SM00015:IQ	4	1.71674	3.26114	0.122154	128	87	9079	1	0.965311	78.0221	MYO1F MYO9B MYH14 IQGAP1
SP_PIR_KEYWORDS	myosin	3	1.28755	4.87703	0.125064	232	51	19235	1	0.761652	83.5463	MYO1F MYO9B MYH14
SP_PIR_KEYWORDS	actin-binding	6	2.57511	2.014	0.176992	232	247	19235	1	0.799764	92.7997	PARVG CFL1 MYO1F MYO9B MYH14 PLEC
Annotation Cluster 21	Enrichment Score: 1.1336903698359053
GOTERM_BP_FAT	GO:0031589~cell-substrate adhesion	5	2.14592	3.73083	0.0446385	185	98	13528	1	0.966834	53.5592	PARVG PPARD AGT ITGB4 ITGB2
GOTERM_BP_FAT	GO:0007160~cell-matrix adhesion	4	1.71674	3.28649	0.121035	185	89	13528	1	0.965279	88.546	PARVG AGT ITGB4 ITGB2
Annotation Cluster 22	Enrichment Score: 1.1263138852074854
SP_PIR_KEYWORDS	cytoskeleton	14	6.00858	1.82505	0.0440641	232	636	19235	1	0.596235	45.5938	PARVG ARL2 KIAA0284 ITGB4 PDLIM1 MYO9B ITGB2 ANK2 CEP250 MAPT PLEKHG6 CFL1 SEPT9 PLEC
GOTERM_CC_FAT	GO:0043232~intracellular non-membrane-bounded organelle	45	19.3133	1.28818	0.0495515	172	2596	12782	0.999999	0.940731	48.8923	ZMAT5 CCNT1 GLIS1 MYO9B PDLIM1 ABCA2 SUFU NUFIP2 IQGAP1 AKT1 PCGF2 IDH3G CEP250 ANK2 KRT7 PLEKHG6 MAPT PLEC PARVG HIST2H3A ARL2 UPF1 KIAA0284 CREB1 SYCE2 MYO1F RB1 SIRT1 HMGA1 MRTO4 KRT73 PNKP KRT19 MRPL28 HIPK1 HIST2H2BE MAPK3 CFL1 HIST1H2AH JAK1 HIST1H3E MYH14 PES1 ASNA1 MRPL45 SEPT9
GOTERM_CC_FAT	GO:0043228~non-membrane-bounded organelle	45	19.3133	1.28818	0.0495515	172	2596	12782	0.999999	0.940731	48.8923	ZMAT5 CCNT1 GLIS1 MYO9B PDLIM1 ABCA2 SUFU NUFIP2 IQGAP1 AKT1 PCGF2 IDH3G CEP250 ANK2 KRT7 PLEKHG6 MAPT PLEC PARVG HIST2H3A ARL2 UPF1 KIAA0284 CREB1 SYCE2 MYO1F RB1 SIRT1 HMGA1 MRTO4 KRT73 PNKP KRT19 MRPL28 HIPK1 HIST2H2BE MAPK3 CFL1 HIST1H2AH JAK1 HIST1H3E MYH14 PES1 ASNA1 MRPL45 SEPT9
GOTERM_CC_FAT	GO:0044430~cytoskeletal part	18	7.72532	1.4051	0.136015	172	952	12782	1	0.882243	85.4992	ARL2 KIAA0284 MYO1F MYO9B ABCA2 RB1 IQGAP1 KRT73 AKT1 KRT19 CEP250 HIPK1 MAPT PLEKHG6 KRT7 CFL1 MYH14 SEPT9
GOTERM_CC_FAT	GO:0005856~cytoskeleton	24	10.3004	1.29148	0.158725	172	1381	12782	1	0.83129	89.8	PARVG ARL2 KIAA0284 MYO1F MYO9B PDLIM1 ABCA2 RB1 IQGAP1 KRT73 AKT1 KRT19 CEP250 ANK2 HIPK1 KRT7 MAPT PLEKHG6 CFL1 MAPK3 JAK1 MYH14 PLEC SEPT9
Annotation Cluster 23	Enrichment Score: 1.1071889933203254
KEGG_PATHWAY	hsa05214:Glioma	5	2.14592	5.1085	0.0154049	79	63	5085	0.80409	0.419211	15.9616	AKT1 CAMK2G MAPK3 RB1 PIK3R2
GOTERM_BP_FAT	GO:0051325~interphase	4	1.71674	2.75941	0.175175	185	106	13528	1	0.964086	96.0625	AKT1 KRT7 CAMK2G RB1
GOTERM_BP_FAT	GO:0000082~G1/S transition of mitotic cell cycle	3	1.28755	3.91737	0.176727	185	56	13528	1	0.963998	96.1851	AKT1 CAMK2G RB1
Annotation Cluster 24	Enrichment Score: 1.103069104024365
GOTERM_BP_FAT	GO:0016051~carbohydrate biosynthetic process	5	2.14592	3.41702	0.0581604	185	107	13528	1	0.962283	63.4473	AKT1 B3GNT8 TPI1 B3GAT3 GPT
GOTERM_BP_FAT	GO:0034637~cellular carbohydrate biosynthetic process	4	1.71674	4.23909	0.0676149	185	69	13528	1	0.947439	69.1449	AKT1 B3GNT8 TPI1 GPT
GOTERM_BP_FAT	GO:0000271~polysaccharide biosynthetic process	3	1.28755	4.87495	0.124774	185	45	13528	1	0.967196	89.3375	AKT1 B3GNT8 B3GAT3
Annotation Cluster 25	Enrichment Score: 1.0902296903437443
GOTERM_CC_FAT	GO:0045121~membrane raft	6	2.57511	3.11807	0.0430378	172	143	12782	0.999995	0.95299	44.0676	TNFRSF1B BSG PRR3 FLOT2 ADRBK1 FURIN
GOTERM_CC_FAT	GO:0005901~caveola	3	1.28755	4.28734	0.153352	172	52	12782	1	0.854603	88.9053	PRR3 FLOT2 ADRBK1
Annotation Cluster 26	Enrichment Score: 1.0504588065968268
GOTERM_BP_FAT	GO:0007159~leukocyte adhesion	3	1.28755	7.83475	0.0552047	185	28	13528	1	0.968298	61.4721	L1CAM ITGB2 SELPLG
KEGG_PATHWAY	hsa04514:Cell adhesion molecules (CAMs)	5	2.14592	2.43815	0.143584	79	132	5085	1	0.662096	82.3808	ALCAM L1CAM ITGB2 NRXN1 SELPLG
Annotation Cluster 27	Enrichment Score: 1.0471097220400265
GOTERM_BP_FAT	GO:0046903~secretion	9	3.86266	2.19373	0.0528034	185	300	13528	1	0.967416	59.794	CAMK2G AGT LIN7B OXTR STXBP2 MYO1F SCNN1B CCL5 FURIN
GOTERM_BP_FAT	GO:0032940~secretion by cell	6	2.57511	2.11955	0.152447	185	207	13528	1	0.964948	93.7842	CAMK2G LIN7B STXBP2 MYO1F CCL5 FURIN
Annotation Cluster 28	Enrichment Score: 1.0290572307141883
GOTERM_BP_FAT	GO:0010647~positive regulation of cell communication	9	3.86266	2.00036	0.0805636	185	329	13528	1	0.953253	75.6042	TWSG1 PPARD AGT ESR1 OXTR L1CAM RHOC FURIN LGALS9
GOTERM_BP_FAT	GO:0009967~positive regulation of signal transduction	8	3.43348	1.98303	0.108579	185	295	13528	1	0.971526	85.4924	TWSG1 PPARD AGT ESR1 L1CAM RHOC FURIN LGALS9
Annotation Cluster 29	Enrichment Score: 1.0194513656387716
GOTERM_BP_FAT	GO:0043434~response to peptide hormone stimulus	6	2.57511	2.849	0.058864	185	154	13528	1	0.959703	63.9032	AKT1 AR BSG EIF4EBP1 OXTR CCL5
GOTERM_BP_FAT	GO:0032868~response to insulin stimulus	4	1.71674	2.92497	0.155327	185	100	13528	1	0.961571	94.1296	AKT1 AR EIF4EBP1 CCL5
Annotation Cluster 30	Enrichment Score: 1.01465578043933
UP_SEQ_FEATURE	repeat:ANK 5	5	2.14592	3.14441	0.0746879	232	131	19113	1	0.994253	69.9882	ANKS1A PPP1R16B ANK2 ASPG TRPV6
UP_SEQ_FEATURE	repeat:ANK 4	5	2.14592	2.60708	0.125152	232	158	19113	1	0.999268	87.4208	ANKS1A PPP1R16B ANK2 ASPG TRPV6
Annotation Cluster 31	Enrichment Score: 1.0136851265548252
GOTERM_CC_FAT	GO:0045177~apical part of cell	6	2.57511	2.49097	0.0910911	172	179	12782	1	0.89059	71.6764	P2RY6 ANK2 P2RY2 OXTR FZD3 SCNN1B
GOTERM_CC_FAT	GO:0016324~apical plasma membrane	5	2.14592	2.79376	0.103075	172	133	12782	1	0.902342	76.2308	P2RY6 ANK2 P2RY2 OXTR SCNN1B
Annotation Cluster 32	Enrichment Score: 1.0114249263464399
GOTERM_BP_FAT	GO:0007264~small GTPase mediated signal transduction	9	3.86266	2.15777	0.0571506	185	305	13528	1	0.968221	62.7834	ARL2 ARHGEF1 MAPK3 CFL1 RAB1B RHOC EPOR MYO9B IQGAP1
GOTERM_BP_FAT	GO:0007266~Rho protein signal transduction	3	1.28755	5.77297	0.0941102	185	38	13528	1	0.968283	80.9873	ARHGEF1 CFL1 MYO9B
GOTERM_BP_FAT	GO:0007265~Ras protein signal transduction	4	1.71674	2.78569	0.171818	185	105	13528	1	0.965357	95.7845	ARHGEF1 MAPK3 CFL1 MYO9B
Annotation Cluster 33	Enrichment Score: 1.0082487834370655
INTERPRO	IPR000159:Ras-association	3	1.28755	5.94964	0.0896075	210	40	16659	1	0.997483	74.2224	RASSF4 EPOR MYO9B
SMART	SM00314:RA	3	1.28755	5.31973	0.107438	128	40	9079	1	0.974409	73.3345	RASSF4 EPOR MYO9B
Annotation Cluster 34	Enrichment Score: 1.0072238972135508
GOTERM_CC_FAT	GO:0000267~cell fraction	23	9.87124	1.57823	0.0317339	172	1083	12782	0.999872	0.949629	34.6836	SNX9 PLA2G15 SLC20A2 SLC33A1 FLOT2 LIN7B AKAP13 SPINT1 MYO9B ADRBK1 L1CAM CYTH3 CCL5 ATF2 AKT1 TPI1 TNFRSF1B ATP2A2 AGT SCNN1B ASNA1 SELPLG PLEC
GOTERM_CC_FAT	GO:0005626~insoluble fraction	16	6.86695	1.41719	0.153937	172	839	12782	1	0.832596	89.0061	SNX9 SLC20A2 SLC33A1 FLOT2 LIN7B SPINT1 AKAP13 ADRBK1 L1CAM CYTH3 ATF2 TNFRSF1B ATP2A2 SCNN1B SELPLG PLEC
GOTERM_CC_FAT	GO:0005624~membrane fraction	15	6.43777	1.37789	0.194743	172	809	12782	1	0.856634	94.2772	SNX9 SLC20A2 SLC33A1 FLOT2 LIN7B SPINT1 AKAP13 ADRBK1 L1CAM CYTH3 ATF2 TNFRSF1B ATP2A2 SCNN1B SELPLG
Annotation Cluster 35	Enrichment Score: 1.002588843480531
MINT	819273:v-erb-b2 erythroblastic leukemia viral oncogene homolog 2, neuro/glioblastoma derived oncogene homolog (avian)	5	2.14592	3.8089	0.0403349	102	67	5206	1	0.998524	44.4896	ANKS1A JAK1 SH3BGRL3 CISH PIK3R2
SP_PIR_KEYWORDS	SH2 domain	4	1.71674	2.98773	0.14915	232	111	19235	1	0.773718	88.7146	JAK1 SHE CISH PIK3R2
INTERPRO	IPR000980:SH2 motif	4	1.71674	2.85869	0.163279	210	111	16659	1	0.998487	92.3788	JAK1 SHE CISH PIK3R2
Annotation Cluster 36	Enrichment Score: 0.9927190197441512
SP_PIR_KEYWORDS	metal-binding	46	19.7425	1.28326	0.0565587	232	2972	19235	1	0.647079	54.4519	SGSH PPARD THRA IMPA1 ZMAT5 SYT5 ARSG THAP3 GLIS1 AKAP13 MYO9B PDLIM1 ERI3 ZFP112 ATF2 PCGF2 IDH3G TRIM3 PRR3 NDUFS8 ZNF579 NTHL1 NT5C BCKDHA AR UPF1 NUDT4 ZNF280D ZNF771 ESR1 MMP16 NRXN1 FURIN SIRT1 TET1 NME4 B3GAT3 ATP2A2 PHF16 BNC2 PRDM5 RNF157 ZNF277 TCF19 ASNA1 ZNF740
SP_PIR_KEYWORDS	zinc-finger	26	11.1588	1.25474	0.182836	232	1718	19235	1	0.795212	93.4605	PPARD THRA ZMAT5 THAP3 GLIS1 AKAP13 MYO9B ZFP112 ATF2 PCGF2 TRIM3 PRR3 ZNF579 AR UPF1 ZNF280D ZNF771 ESR1 TET1 PHF16 BNC2 PRDM5 ZNF277 RNF157 TCF19 ZNF740
Annotation Cluster 37	Enrichment Score: 0.9911992273397687
GOTERM_BP_FAT	GO:0045893~positive regulation of transcription, DNA-dependent	12	5.15021	1.83961	0.0613786	185	477	13528	1	0.96116	65.4894	BCKDHA SOX10 HOXA2 AR NCOA1 THRA CREB1 GLIS1 TEAD1 RB1 HMGA1 IHH
GOTERM_BP_FAT	GO:0051254~positive regulation of RNA metabolic process	12	5.15021	1.82431	0.0643381	185	481	13528	1	0.959629	67.2722	BCKDHA SOX10 HOXA2 AR NCOA1 THRA CREB1 GLIS1 TEAD1 RB1 HMGA1 IHH
GOTERM_BP_FAT	GO:0045944~positive regulation of transcription from RNA polymerase II promoter	10	4.29185	1.97101	0.0670525	185	371	13528	1	0.950076	68.8308	SOX10 HOXA2 AR NCOA1 THRA CREB1 GLIS1 TEAD1 RB1 IHH
GOTERM_BP_FAT	GO:0006357~regulation of transcription from RNA polymerase II promoter	16	6.86695	1.60934	0.0707768	185	727	13528	1	0.943193	70.8561	SOX10 PPARD AR THRA CREB1 GLIS1 TEAD1 ABCA2 VAX2 RB1 SIRT1 NCOA1 HOXA2 PCGF2 TCF19 IHH
GOTERM_BP_FAT	GO:0010604~positive regulation of macromolecule metabolic process	18	7.72532	1.53587	0.0755052	185	857	13528	1	0.946495	73.2493	BCKDHA SOX10 AR THRA CREB1 GLIS1 ESR1 TEAD1 RB1 FURIN HMGA1 PSMB8 AKT1 NCOA1 HOXA2 AGT PSME3 IHH
GOTERM_MF_FAT	GO:0016563~transcription activator activity	10	4.29185	1.8304	0.0951317	173	410	12983	1	0.927389	75.7415	SOX10 PPARD AR NCOA1 THRA TEAD1 PDLIM1 RB1 HMGA1 ATF2
GOTERM_BP_FAT	GO:0010628~positive regulation of gene expression	13	5.5794	1.63617	0.0987969	185	581	13528	1	0.967094	82.5736	BCKDHA SOX10 AR THRA CREB1 GLIS1 ESR1 TEAD1 RB1 HMGA1 NCOA1 HOXA2 IHH
GOTERM_BP_FAT	GO:0031328~positive regulation of cellular biosynthetic process	14	6.00858	1.49451	0.141349	185	685	13528	1	0.965932	92.2662	BCKDHA SOX10 AR THRA CREB1 GLIS1 TEAD1 RB1 HMGA1 AKT1 NCOA1 HOXA2 AGT IHH
GOTERM_BP_FAT	GO:0045941~positive regulation of transcription	12	5.15021	1.55584	0.146867	185	564	13528	1	0.966127	93.0598	BCKDHA SOX10 HOXA2 AR NCOA1 THRA CREB1 GLIS1 TEAD1 RB1 HMGA1 IHH
GOTERM_BP_FAT	GO:0009891~positive regulation of biosynthetic process	14	6.00858	1.47301	0.152483	185	695	13528	1	0.963517	93.7887	BCKDHA SOX10 AR THRA CREB1 GLIS1 TEAD1 RB1 HMGA1 AKT1 NCOA1 HOXA2 AGT IHH
GOTERM_BP_FAT	GO:0051173~positive regulation of nitrogen compound metabolic process	13	5.5794	1.47611	0.16778	185	644	13528	1	0.96487	95.4257	BCKDHA SOX10 AR THRA CREB1 GLIS1 TEAD1 RB1 HMGA1 AKT1 NCOA1 HOXA2 IHH
GOTERM_BP_FAT	GO:0010557~positive regulation of macromolecule biosynthetic process	13	5.5794	1.45354	0.180549	185	654	13528	1	0.964359	96.4719	BCKDHA SOX10 AR THRA CREB1 GLIS1 TEAD1 RB1 HMGA1 AKT1 NCOA1 HOXA2 IHH
Annotation Cluster 38	Enrichment Score: 0.988606048246101
GOTERM_BP_FAT	GO:0007409~axonogenesis	7	3.00429	2.65218	0.0484099	185	193	13528	1	0.966387	56.5443	ALCAM HOXA2 CREB1 VAX2 L1CAM NRXN1 FEZ2
GOTERM_BP_FAT	GO:0007411~axon guidance	5	2.14592	3.41702	0.0581604	185	107	13528	1	0.962283	63.4473	ALCAM HOXA2 L1CAM NRXN1 FEZ2
GOTERM_BP_FAT	GO:0048667~cell morphogenesis involved in neuron differentiation	7	3.00429	2.44914	0.0659736	185	209	13528	1	0.959237	68.2198	ALCAM HOXA2 CREB1 VAX2 L1CAM NRXN1 FEZ2
GOTERM_BP_FAT	GO:0048812~neuron projection morphogenesis	7	3.00429	2.40315	0.0705024	185	213	13528	1	0.946401	70.7112	ALCAM HOXA2 CREB1 VAX2 L1CAM NRXN1 FEZ2
GOTERM_BP_FAT	GO:0000904~cell morphogenesis involved in differentiation	7	3.00429	2.09783	0.114359	185	244	13528	1	0.967808	86.994	ALCAM HOXA2 CREB1 VAX2 L1CAM NRXN1 FEZ2
GOTERM_BP_FAT	GO:0048858~cell projection morphogenesis	7	3.00429	2.08927	0.117226	185	245	13528	1	0.965065	87.6832	ALCAM HOXA2 CREB1 VAX2 L1CAM NRXN1 FEZ2
GOTERM_BP_FAT	GO:0030030~cell projection organization	9	3.86266	1.78837	0.129585	185	368	13528	1	0.9666	90.2804	ALCAM AKT1 HOXA2 CREB1 ITGB4 VAX2 L1CAM NRXN1 FEZ2
GOTERM_BP_FAT	GO:0031175~neuron projection development	7	3.00429	1.99949	0.13687	185	256	13528	1	0.968272	91.56	ALCAM HOXA2 CREB1 VAX2 L1CAM NRXN1 FEZ2
GOTERM_BP_FAT	GO:0032990~cell part morphogenesis	7	3.00429	1.99949	0.13687	185	256	13528	1	0.968272	91.56	ALCAM HOXA2 CREB1 VAX2 L1CAM NRXN1 FEZ2
GOTERM_BP_FAT	GO:0032989~cellular component morphogenesis	9	3.86266	1.65773	0.174081	185	397	13528	1	0.965775	95.9738	ALCAM HOXA2 KRT19 CREB1 CFL1 VAX2 L1CAM NRXN1 FEZ2
GOTERM_BP_FAT	GO:0048666~neuron development	8	3.43348	1.72565	0.179878	185	339	13528	1	0.965083	96.4231	ALCAM HOXA2 CREB1 LGI4 VAX2 L1CAM NRXN1 FEZ2
Annotation Cluster 39	Enrichment Score: 0.9875933420734456
GOTERM_MF_FAT	GO:0003712~transcription cofactor activity	10	4.29185	2.06739	0.0525249	173	363	12983	1	0.909859	53.4422	SOX10 NCOA1 CREB1 PDLIM1 RB1 SIRT1 HMGA1 SUFU TOB1 ATF2
GOTERM_MF_FAT	GO:0016563~transcription activator activity	10	4.29185	1.8304	0.0951317	173	410	12983	1	0.927389	75.7415	SOX10 PPARD AR NCOA1 THRA TEAD1 PDLIM1 RB1 HMGA1 ATF2
GOTERM_MF_FAT	GO:0008134~transcription factor binding	11	4.72103	1.60918	0.143767	173	513	12983	1	0.91561	88.9106	SOX10 PPARD NCOA1 CREB1 PDLIM1 RB1 SIRT1 HMGA1 SUFU TOB1 ATF2
GOTERM_MF_FAT	GO:0003713~transcription coactivator activity	6	2.57511	2.1041	0.156055	173	214	12983	1	0.906027	90.9645	SOX10 NCOA1 PDLIM1 RB1 HMGA1 ATF2
Annotation Cluster 40	Enrichment Score: 0.9822829020286116
GOTERM_BP_FAT	GO:0040018~positive regulation of multicellular organism growth	3	1.28755	8.77492	0.0449815	185	25	13528	1	0.962513	53.8385	AKT1 CREB1 AGT
GOTERM_BP_FAT	GO:0040008~regulation of growth	9	3.86266	1.92997	0.0942801	185	341	13528	1	0.966137	81.0472	AKT1 IDH3G CREB1 AGT MAPT NELL2 RB1 HTRA3 CISH
GOTERM_BP_FAT	GO:0045927~positive regulation of growth	4	1.71674	3.65622	0.0954022	185	80	13528	1	0.96519	81.4377	AKT1 CREB1 AGT MAPT
GOTERM_BP_FAT	GO:0001558~regulation of cell growth	6	2.57511	2.26158	0.125572	185	194	13528	1	0.966212	89.4996	AKT1 AGT MAPT RB1 HTRA3 CISH
GOTERM_BP_FAT	GO:0008361~regulation of cell size	6	2.57511	2.12983	0.152507	185	206	13528	1	0.962053	93.7915	AKT1 AR CREB1 AGT MAPT RB1
GOTERM_BP_FAT	GO:0032535~regulation of cellular component size	7	3.00429	1.88882	0.164858	185	271	13528	1	0.965246	95.1483	AKT1 AR CREB1 AGT MAPT CFL1 RB1
Annotation Cluster 41	Enrichment Score: 0.9811026280510938
GOTERM_MF_FAT	GO:0042623~ATPase activity, coupled	8	3.43348	2.20724	0.0701446	173	272	12983	1	0.917509	64.3153	DHX8 DDX17 UPF1 ATP2A2 ABCA2 MYO9B MYH14 ASNA1
GOTERM_MF_FAT	GO:0016887~ATPase activity	8	3.43348	1.79751	0.155525	173	334	12983	1	0.912139	90.8837	DHX8 DDX17 UPF1 ATP2A2 ABCA2 MYO9B MYH14 ASNA1
Annotation Cluster 42	Enrichment Score: 0.9717949503117793
GOTERM_MF_FAT	GO:0004857~enzyme inhibitor activity	8	3.43348	2.22359	0.0679996	173	270	12983	1	0.927004	63.1311	ARL2 GPS1 AGT SPINT1 FURIN MUC5B IQGAP1 WFDC2
GOTERM_MF_FAT	GO:0004867~serine-type endopeptidase inhibitor activity	4	1.71674	3.26288	0.122847	173	92	12983	1	0.921267	84.3886	AGT SPINT1 FURIN WFDC2
GOTERM_MF_FAT	GO:0030414~peptidase inhibitor activity	5	2.14592	2.45249	0.14546	173	153	12983	1	0.910856	89.2174	AGT SPINT1 FURIN MUC5B WFDC2
Annotation Cluster 43	Enrichment Score: 0.9709794145673202
INTERPRO	IPR015721:Rho GTP exchange factor	3	1.28755	21.6351	0.00799677	210	11	16659	0.98334	0.98334	10.9473	ARHGEF1 PLEKHG6 AKAP13
UP_SEQ_FEATURE	domain:PH	7	3.00429	2.43327	0.0675382	232	237	19113	1	0.993492	66.1839	AKT1 ARHGEF1 PLEKHG6 ARHGAP27 AKAP13 ADRBK1 CYTH3
GOTERM_MF_FAT	GO:0005083~small GTPase regulator activity	8	3.43348	2.19113	0.0723174	173	274	12983	1	0.908496	65.4788	ARHGEF1 PLEKHG6 ARHGAP27 AKAP13 EPOR MYO9B CYTH3 IQGAP1
GOTERM_MF_FAT	GO:0030695~GTPase regulator activity	10	4.29185	1.85758	0.0888132	173	404	12983	1	0.93705	73.2279	ARL2 GPS1 ARHGEF1 PLEKHG6 ARHGAP27 AKAP13 EPOR MYO9B CYTH3 IQGAP1
GOTERM_MF_FAT	GO:0060589~nucleoside-triphosphatase regulator activity	10	4.29185	1.8171	0.0983875	173	413	12983	1	0.912067	76.9494	ARL2 GPS1 ARHGEF1 PLEKHG6 ARHGAP27 AKAP13 EPOR MYO9B CYTH3 IQGAP1
GOTERM_MF_FAT	GO:0005088~Ras guanyl-nucleotide exchange factor activity	4	1.71674	3.41119	0.111392	173	88	12983	1	0.918585	81.2379	ARHGEF1 PLEKHG6 AKAP13 EPOR
INTERPRO	IPR001849:Pleckstrin homology	7	3.00429	2.00469	0.136388	210	277	16659	1	0.998034	87.9661	AKT1 ARHGEF1 PLEKHG6 ARHGAP27 AKAP13 ADRBK1 CYTH3
GOTERM_MF_FAT	GO:0005085~guanyl-nucleotide exchange factor activity	5	2.14592	2.46863	0.14167	173	152	12983	1	0.919819	88.5196	ARHGEF1 PLEKHG6 AKAP13 EPOR CYTH3
GOTERM_BP_FAT	GO:0035023~regulation of Rho protein signal transduction	4	1.71674	2.95452	0.152091	185	99	13528	1	0.966095	93.7402	ARHGEF1 PLEKHG6 ARHGAP27 AKAP13
SP_PIR_KEYWORDS	guanine-nucleotide releasing factor	4	1.71674	2.74081	0.178223	232	121	19235	1	0.794047	92.9439	ARHGEF1 AKAP13 EPOR CYTH3
INTERPRO	IPR011993:Pleckstrin homology-type	7	3.00429	1.83267	0.183758	210	303	16659	1	0.998996	94.6713	AKT1 ANKS1A ARHGEF1 ARHGAP27 AKAP13 ADRBK1 CYTH3
INTERPRO	IPR001331:Guanine-nucleotide dissociation stimulator, CDC24, conserved site	3	1.28755	3.77755	0.187121	210	63	16659	1	0.998645	94.9797	ARHGEF1 PLEKHG6 AKAP13
SMART	SM00233:PH	7	3.00429	1.79245	0.191707	128	277	9079	1	0.989702	91.5846	AKT1 ARHGEF1 PLEKHG6 ARHGAP27 AKAP13 ADRBK1 CYTH3
UP_SEQ_FEATURE	domain:DH	3	1.28755	3.68882	0.194169	232	67	19113	1	0.999579	96.482	ARHGEF1 PLEKHG6 AKAP13
Annotation Cluster 44	Enrichment Score: 0.9501230781115823
SP_PIR_KEYWORDS	methylation	7	3.00429	2.39821	0.0732756	232	242	19235	1	0.7063	64.2236	CRYBB1 HIST2H3A HIST2H2BE KRT7 HIST1H2AH RHOC HIST1H3E HMGA1
INTERPRO	IPR007125:Histone core	3	1.28755	5.28857	0.109288	210	45	16659	1	0.997267	81.1989	HIST2H3A HIST2H2BE HIST1H2AH HIST1H3E
SP_PIR_KEYWORDS	nucleosome core	3	1.28755	5.18184	0.113194	232	48	19235	1	0.761326	80.2617	HIST2H3A HIST2H2BE HIST1H2AH HIST1H3E
GOTERM_BP_FAT	GO:0034728~nucleosome organization	4	1.71674	3.14513	0.133159	185	93	13528	1	0.966578	90.9294	HIST2H3A HIST2H2BE HIST1H2AH HIST1H3E HMGA1
INTERPRO	IPR009072:Histone-fold	3	1.28755	4.40714	0.147115	210	54	16659	1	0.998056	89.9533	HIST2H3A HIST2H2BE HIST1H2AH HIST1H3E
Annotation Cluster 45	Enrichment Score: 0.9384000256652422
GOTERM_BP_FAT	GO:0003006~reproductive developmental process	8	3.43348	2.2328	0.0678642	185	262	13528	1	0.944039	69.2832	AKT1 PPARD AR BSG AGT MEA1 EPOR SIRT1
GOTERM_BP_FAT	GO:0008406~gonad development	4	1.71674	2.61158	0.195686	185	112	13528	1	0.966739	97.4205	AR AGT MEA1 SIRT1
Annotation Cluster 46	Enrichment Score: 0.9193118511897334
GOTERM_CC_FAT	GO:0009897~external side of plasma membrane	6	2.57511	2.62285	0.0781193	172	170	12782	1	0.918934	65.8467	ALCAM L1CAM MMP16 SCNN1B CD74 IHH
GOTERM_CC_FAT	GO:0009986~cell surface	8	3.43348	1.70837	0.185617	172	348	12782	1	0.850831	93.3588	ALCAM FLOT2 L1CAM MMP16 SCNN1B FURIN CD74 IHH
Annotation Cluster 47	Enrichment Score: 0.9168439145718807
UP_SEQ_FEATURE	metal ion-binding site:Calcium 1	3	1.28755	5.49224	0.102728	232	45	19113	1	0.998057	81.3758	ATP2A2 SYT5 FURIN
UP_SEQ_FEATURE	metal ion-binding site:Calcium 2	3	1.28755	4.49365	0.142765	232	55	19113	1	0.999602	90.823	ATP2A2 SYT5 FURIN
Annotation Cluster 48	Enrichment Score: 0.9095272334815518
GOTERM_BP_FAT	GO:0046496~nicotinamide nucleotide metabolic process	3	1.28755	5.48432	0.102629	185	40	13528	1	0.969323	83.7772	TPI1 TP53I3 IDH3G
GOTERM_BP_FAT	GO:0006769~nicotinamide metabolic process	3	1.28755	5.48432	0.102629	185	40	13528	1	0.969323	83.7772	TPI1 TP53I3 IDH3G
GOTERM_BP_FAT	GO:0009820~alkaloid metabolic process	3	1.28755	5.35056	0.106965	185	41	13528	1	0.971847	85.0448	TPI1 TP53I3 IDH3G
GOTERM_BP_FAT	GO:0019362~pyridine nucleotide metabolic process	3	1.28755	5.22317	0.11135	185	42	13528	1	0.970467	86.2314	TPI1 TP53I3 IDH3G
GOTERM_BP_FAT	GO:0006733~oxidoreduction coenzyme metabolic process	3	1.28755	4.21871	0.157421	185	52	13528	1	0.961933	94.3693	TPI1 TP53I3 IDH3G
GOTERM_BP_FAT	GO:0043603~cellular amide metabolic process	3	1.28755	3.91737	0.176727	185	56	13528	1	0.963998	96.1851	TPI1 TP53I3 IDH3G
Annotation Cluster 49	Enrichment Score: 0.9064016938641568
GOTERM_CC_FAT	GO:0044459~plasma membrane part	37	15.8798	1.24812	0.111336	172	2203	12782	1	0.871377	78.9651	SYT5 SLC20A2 AP2S1 ITGB4 CACNB1 RAB1B OXTR ITGB2 L1CAM ADRBK1 CD74 ALCAM CD47 CD96 HTR1B P2RY6 ANK2 PRR3 P2RY2 MAPT RHOC TRPV6 SCNN1B SELPLG IHH PARVG SLC33A1 PTPRH FLOT2 LIN7B ESR1 MMP16 FZD3 NRXN1 ATP2A2 TACSTD2 EPOR
GOTERM_CC_FAT	GO:0005886~plasma membrane	59	25.3219	1.16085	0.120507	172	3777	12782	1	0.877528	81.6584	PEAR1 SYT5 SLC20A2 AP2S1 RAB1B L1CAM IQGAP1 AKT1 CD96 CD47 HTR1B ANK2 MAPT GALR3 PIK3AP1 RHOC TRPV6 IHH PARVG BSG CAPNS1 ARHGEF1 SLC33A1 FLOT2 PTPRH ESR1 STXBP2 MMP16 NRXN1 KRT19 TACSTD2 PMEPA1 SEPT9 SNX9 ITGB4 CACNB1 OXTR ADRBK1 ITGB2 CYTH3 CD74 ALCAM P2RY6 TNFRSF1B PPP1R16B PRR3 P2RY2 SCNN1B SELPLG PLEC LIN7B FZD3 TMPRSS5 FURIN CISH ATP2A2 BNC2 ATP6V0A1 EPOR
SP_PIR_KEYWORDS	cell membrane	33	14.1631	1.24704	0.142281	232	2194	19235	1	0.766258	87.42	PEAR1 SLC20A2 AP2S1 CACNB1 OXTR L1CAM IQGAP1 CD74 AKT1 CD47 PPP1R16B TNFRSF1B HTR1B P2RY6 ANK2 P2RY2 GALR3 MAPT RHOC PIK3AP1 TRPV6 SCNN1B IHH PARVG BSG CAPNS1 FLOT2 LIN7B MMP16 TMPRSS5 FURIN EPOR PMEPA1
Annotation Cluster 50	Enrichment Score: 0.9017755664003221
UP_SEQ_FEATURE	site:Stutter	3	1.28755	7.48942	0.0601116	232	33	19113	1	0.995282	61.7579	KRT73 KRT19 KRT7
UP_SEQ_FEATURE	region of interest:Linker 12	3	1.28755	3.86173	0.181075	232	64	19113	1	0.99973	95.4831	KRT73 KRT19 KRT7
UP_SEQ_FEATURE	region of interest:Coil 2	3	1.28755	3.86173	0.181075	232	64	19113	1	0.99973	95.4831	KRT73 KRT19 KRT7
Annotation Cluster 51	Enrichment Score: 0.8986032974126997
GOTERM_MF_FAT	GO:0003677~DNA binding	39	16.7382	1.2556	0.0950518	173	2331	12983	1	0.938215	75.7111	PPARD THRA THAP3 CCNT1 GLIS1 ZFP112 ATF2 PCGF2 HOXA2 ZNF579 TRPV6 GTF3C1 NTHL1 HIST2H3A SOX10 AR UPF1 ZNF280D ZNF771 CREB1 EME2 ESR1 TEAD1 VAX2 RB1 TET1 HMGA1 GRHL2 PNKP NCOA1 MRPL28 HIPK1 HIST2H2BE BNC2 PRDM5 ZNF277 HIST1H2AH TCF19 HIST1H3E PUF60
SP_PIR_KEYWORDS	Transcription	32	13.7339	1.28107	0.116586	232	2071	19235	1	0.759626	81.2574	PPARD THRA CCNT1 GLIS1 ZFP112 ATF2 PCGF2 HOXA2 ZNF579 GTF3C1 SOX10 AR ZNF280D ZNF771 CREB1 ESR1 TEAD1 IRF2BP2 VAX2 RB1 SIRT1 HMGA1 GRHL2 NCOA1 HIPK1 BNC2 PRDM5 ZNF277 TCF19 ZNF740 PUF60 VPS25
SP_PIR_KEYWORDS	dna-binding	29	12.4464	1.28714	0.129997	232	1868	19235	1	0.75372	84.756	PPARD THRA THAP3 GLIS1 ZFP112 ATF2 HOXA2 PCGF2 ZNF579 TRPV6 GTF3C1 HIST2H3A SOX10 AR ZNF280D ZNF771 CREB1 ESR1 TEAD1 VAX2 RB1 HMGA1 GRHL2 TET1 HIST2H2BE PRDM5 ZNF277 HIST1H2AH HIST1H3E PUF60
SP_PIR_KEYWORDS	transcription regulation	31	13.3047	1.26861	0.133567	232	2026	19235	1	0.753145	85.5797	PPARD THRA CCNT1 GLIS1 ZFP112 ATF2 PCGF2 HOXA2 ZNF579 SOX10 AR ZNF280D ZNF771 CREB1 ESR1 TEAD1 IRF2BP2 VAX2 RB1 HMGA1 GRHL2 SIRT1 NCOA1 HIPK1 BNC2 PRDM5 ZNF277 TCF19 ZNF740 PUF60 VPS25
SP_PIR_KEYWORDS	nucleus	59	25.3219	1.14211	0.16701	232	4283	19235	1	0.796131	91.5264	PPARD THRA ZMAT5 CCNT1 AKT1 PCGF2 DDX17 INTS4 ZNF579 TNIP1 SOX10 AR ZNF280D ESR1 VAX2 IRF2BP2 RB1 HMGA1 GRHL2 MRTO4 PNKP NCOA1 DCAF7 HIPK1 HIST2H2BE CFL1 PRDM5 ZNF277 SNRPA PSME3 ZNF740 GLIS1 AKAP13 ZFP112 SUFU NUFIP2 ATF2 HOXA2 GTF3C1 NTHL1 HIST2H3A DHX8 GPS1 ZNF771 CREB1 EME2 SYCE2 TEAD1 SIRT1 TET1 PSMB8 BNC2 HIST1H2AH TCF19 HIST1H3E SH3BGRL3 ASNA1 PES1 PUF60 VPS25
Annotation Cluster 52	Enrichment Score: 0.8972332049738514
GOTERM_BP_FAT	GO:0043066~negative regulation of apoptosis	9	3.86266	1.85909	0.110505	185	354	13528	1	0.971521	86.01	AKT1 PCGF2 AGT CFL1 ESR1 FURIN CD74 GSTP1 IHH
GOTERM_BP_FAT	GO:0043069~negative regulation of programmed cell death	9	3.86266	1.8332	0.117131	185	359	13528	1	0.966867	87.6611	AKT1 PCGF2 AGT CFL1 ESR1 FURIN CD74 GSTP1 IHH
GOTERM_BP_FAT	GO:0060548~negative regulation of cell death	9	3.86266	1.82811	0.118482	185	360	13528	1	0.964486	87.9743	AKT1 PCGF2 AGT CFL1 ESR1 FURIN CD74 GSTP1 IHH
GOTERM_BP_FAT	GO:0042981~regulation of apoptosis	16	6.86695	1.45521	0.133026	185	804	13528	1	0.968089	90.9059	CREB1 ADAMTSL4 ESR1 AKAP13 FURIN SIRT1 CD74 AKT1 TP53I3 PCGF2 HIPK1 AGT CFL1 PSME3 GSTP1 IHH
GOTERM_BP_FAT	GO:0043067~regulation of programmed cell death	16	6.86695	1.44087	0.14089	185	812	13528	1	0.96708	92.1964	CREB1 ADAMTSL4 ESR1 AKAP13 FURIN SIRT1 CD74 AKT1 TP53I3 PCGF2 HIPK1 AGT CFL1 PSME3 GSTP1 IHH
GOTERM_BP_FAT	GO:0010941~regulation of cell death	16	6.86695	1.43557	0.143905	185	815	13528	1	0.966613	92.644	CREB1 ADAMTSL4 ESR1 AKAP13 FURIN SIRT1 CD74 AKT1 TP53I3 PCGF2 HIPK1 AGT CFL1 PSME3 GSTP1 IHH
Annotation Cluster 53	Enrichment Score: 0.86824803317095
SP_PIR_KEYWORDS	nucleotide-binding	28	12.0172	1.37691	0.0758366	232	1686	19235	1	0.701589	65.5362	UBE2G1 CAMK2G RAB1B ADRBK1 MYO9B ABCA2 AKT1 DDX17 IDH3G RHOC NT5C DHX8 ARL2 GBP6 UPF1 MYO1F UBE2Q1 NME4 PNKP HIPK1 ATP2A2 MAPK3 JAK1 MYH14 GBP4 ASNA1 GUK1 SEPT9
SP_PIR_KEYWORDS	atp-binding	21	9.01288	1.31305	0.173521	232	1326	19235	1	0.801093	92.3785	DHX8 UPF1 UBE2G1 CAMK2G MYO1F MYO9B ADRBK1 ABCA2 UBE2Q1 NME4 AKT1 PNKP DDX17 IDH3G ATP2A2 HIPK1 MAPK3 JAK1 MYH14 ASNA1 GUK1
UP_SEQ_FEATURE	nucleotide phosphate-binding region:ATP	16	6.86695	1.37021	0.18881	232	962	19113	1	0.999614	96.1012	DHX8 UPF1 CAMK2G MYO1F MYO9B ADRBK1 AKT1 PNKP DDX17 IDH3G HIPK1 MAPK3 JAK1 MYH14 ASNA1 GUK1
Annotation Cluster 54	Enrichment Score: 0.8453950276629654
GOTERM_CC_FAT	GO:0031981~nuclear lumen	26	11.1588	1.33253	0.110196	172	1450	12782	1	0.885117	78.6059	ZMAT5 GLIS1 CCNT1 PDLIM1 IQGAP1 SUFU AKT1 PCGF2 IDH3G INTS4 GTF3C1 NTHL1 CREB1 TEAD1 RB1 HMGA1 SIRT1 MRTO4 PNKP HIPK1 PHF16 CFL1 MAPK3 ASNA1 PES1 VPS25
GOTERM_CC_FAT	GO:0005654~nucleoplasm	17	7.29614	1.43236	0.132012	172	882	12782	1	0.8877	84.5863	CREB1 CCNT1 TEAD1 PDLIM1 RB1 HMGA1 SIRT1 AKT1 PCGF2 HIPK1 INTS4 PHF16 MAPK3 PES1 GTF3C1 NTHL1 VPS25
GOTERM_CC_FAT	GO:0070013~intracellular organelle lumen	30	12.8755	1.25319	0.148184	172	1779	12782	1	0.868227	87.9766	ZMAT5 CCNT1 GLIS1 PDLIM1 IQGAP1 SUFU OS9 AKT1 PCGF2 IDH3G INTS4 GTF3C1 NTHL1 BCKDHA CREB1 TEAD1 RB1 HMGA1 SIRT1 MRTO4 PNKP HIPK1 MRPL28 PHF16 CFL1 MAPK3 PES1 FKBP10 ASNA1 VPS25
GOTERM_CC_FAT	GO:0031974~membrane-enclosed lumen	31	13.3047	1.24124	0.153738	172	1856	12782	1	0.843737	88.9717	ZMAT5 CCNT1 GLIS1 PDLIM1 IQGAP1 SUFU OS9 AKT1 PCGF2 IDH3G INTS4 GTF3C1 NTHL1 BCKDHA CREB1 TEAD1 RB1 HMGA1 SIRT1 MRTO4 NME4 PNKP HIPK1 MRPL28 PHF16 CFL1 MAPK3 PES1 FKBP10 ASNA1 VPS25
GOTERM_CC_FAT	GO:0043233~organelle lumen	30	12.8755	1.22496	0.178923	172	1820	12782	1	0.8489	92.6005	ZMAT5 CCNT1 GLIS1 PDLIM1 IQGAP1 SUFU OS9 AKT1 PCGF2 IDH3G INTS4 GTF3C1 NTHL1 BCKDHA CREB1 TEAD1 RB1 HMGA1 SIRT1 MRTO4 PNKP HIPK1 MRPL28 PHF16 CFL1 MAPK3 PES1 FKBP10 ASNA1 VPS25
Annotation Cluster 55	Enrichment Score: 0.8371298234557598
GOTERM_BP_FAT	GO:0046907~intracellular transport	14	6.00858	1.5582	0.112673	185	657	13528	1	0.969893	86.5717	SNX9 UPF1 NUDT4 AP2S1 LIN7B CACNB1 MYO9B CDC37 CD74 AKT1 ATP2A2 MYH14 MRPL45 TOB1
GOTERM_BP_FAT	GO:0006886~intracellular protein transport	9	3.86266	1.75968	0.138256	185	374	13528	1	0.967906	91.7847	AKT1 SNX9 AP2S1 LIN7B CACNB1 MRPL45 CD74 CDC37 TOB1
GOTERM_BP_FAT	GO:0034613~cellular protein localization	9	3.86266	1.60126	0.197746	185	411	13528	1	0.964838	97.5292	AKT1 SNX9 AP2S1 LIN7B CACNB1 MRPL45 CD74 CDC37 TOB1
Annotation Cluster 56	Enrichment Score: 0.8173481286363543
GOTERM_MF_FAT	GO:0004519~endonuclease activity	4	1.71674	3.00185	0.146956	173	100	12983	1	0.905859	89.4817	PNKP RNASE10 EME2 NTHL1
GOTERM_MF_FAT	GO:0004518~nuclease activity	5	2.14592	2.37488	0.157804	173	158	12983	1	0.901837	91.2261	PNKP RNASE10 EME2 ERI3 NTHL1
Annotation Cluster 57	Enrichment Score: 0.8092728114295961
GOTERM_BP_FAT	GO:0006875~cellular metal ion homeostasis	6	2.57511	2.2385	0.129166	185	196	13528	1	0.967895	90.2015	ATP2A2 AGT OXTR EPOR ASNA1 CCL5
GOTERM_BP_FAT	GO:0006873~cellular ion homeostasis	9	3.86266	1.75968	0.138256	185	374	13528	1	0.967906	91.7847	PPARD ATP2A2 P2RY2 AGT OXTR LGI4 EPOR ASNA1 CCL5
GOTERM_BP_FAT	GO:0055082~cellular chemical homeostasis	9	3.86266	1.73189	0.147213	185	380	13528	1	0.964926	93.107	PPARD ATP2A2 P2RY2 AGT OXTR LGI4 EPOR ASNA1 CCL5
GOTERM_BP_FAT	GO:0055065~metal ion homeostasis	6	2.57511	2.14022	0.147655	185	205	13528	1	0.963798	93.1668	ATP2A2 AGT OXTR EPOR ASNA1 CCL5
GOTERM_BP_FAT	GO:0019725~cellular homeostasis	10	4.29185	1.56919	0.184883	185	466	13528	1	0.963897	96.7726	PPARD ATP2A2 P2RY2 AGT OXTR LGI4 EPOR SH3BGRL3 ASNA1 CCL5
GOTERM_BP_FAT	GO:0050801~ion homeostasis	9	3.86266	1.60909	0.194286	185	409	13528	1	0.967991	97.344	PPARD ATP2A2 P2RY2 AGT OXTR LGI4 EPOR ASNA1 CCL5
Annotation Cluster 58	Enrichment Score: 0.8023253944404152
BIND	805019:similar to TRIMCyp; peptidylprolyl isomerase A (cyclophilin A); peptidylprolyl isomerase A (cyclophilin A)-like 3	6	2.57511	2.1666	0.137899	89	145	4660	1	1	87.857	HIST2H3A CFL1 RB1 MYH14 HIST1H3E IQGAP1 PLEC
BIND	786096:actinin, alpha 4	6	2.57511	2.15176	0.14078	89	146	4660	1	1	88.4211	HIST2H3A CFL1 PDLIM1 MYH14 HIST1H3E IQGAP1 PLEC
BIND	808953:actinin, alpha 1	6	2.57511	2.12268	0.146622	89	148	4660	1	0.999999	89.491	HIST2H3A CFL1 PDLIM1 MYH14 HIST1H3E IQGAP1 PLEC
BIND	777280:adaptor-related protein complex 2, beta 1 subunit	6	2.57511	2.10844	0.149582	89	149	4660	1	0.999995	89.9973	HIST2H3A AP2S1 CFL1 MYH14 HIST1H3E IQGAP1 PLEC
BIND	786137:ribosomal protein S11 pseudogene 5; ribosomal protein S11	6	2.57511	2.10844	0.149582	89	149	4660	1	0.999995	89.9973	HIST2H3A CFL1 MYH14 HIST1H3E CDC37 IQGAP1 PLEC
BIND	786754:ribosomal protein L4; ribosomal protein L4 pseudogene 5; ribosomal protein L4 pseudogene 4	6	2.57511	2.08051	0.15558	89	151	4660	1	0.999983	90.9543	HIST2H3A CFL1 MYH14 HIST1H3E CDC37 IQGAP1 PLEC
BIND	784316:retinoblastoma binding protein 7	7	3.00429	1.86998	0.164206	89	196	4660	1	0.999963	92.1822	HIST2H3A CFL1 L1CAM RB1 MYH14 HIST1H3E IQGAP1 PLEC
BIND	784692:histone cluster 1, H4l; histone cluster 1, H4k; histone cluster 4, H4; histone cluster 1, H4h; histone cluster 1, H4j; histone cluster 1, H4i; histone cluster 1, H4d; histone cluster 1, H4c; histone cluster 1, H4f; histone cluster 1, H4e; histone cluster 1, H4b; histone cluster 1, H4a; histone cluster 2, H4a; histone cluster 2, H4b	6	2.57511	2.03998	0.164763	89	154	4660	1	0.999889	92.2559	HIST2H3A CFL1 MYH14 HIST1H3E SIRT1 IQGAP1 PLEC
BIND	798725:ribosomal protein L30	6	2.57511	2.001	0.174161	89	157	4660	1	0.999835	93.4062	HIST2H3A CFL1 MYH14 HIST1H3E CDC37 IQGAP1 PLEC
BIND	803657:ribosomal protein S13 pseudogene 8; ribosomal protein S13; ribosomal protein S13 pseudogene 2	6	2.57511	2.001	0.174161	89	157	4660	1	0.999835	93.4062	HIST2H3A CFL1 MYH14 HIST1H3E CDC37 IQGAP1 PLEC
BIND	816368:epidermal growth factor receptor (erythroblastic leukemia viral (v-erb-b) oncogene homolog, avian)	6	2.57511	1.96348	0.183764	89	160	4660	1	0.999775	94.4159	HIST2H3A CFL1 MYH14 HIST1H3E IQGAP1 PIK3R2 PLEC
Annotation Cluster 59	Enrichment Score: 0.7865593787889813
GOTERM_BP_FAT	GO:0006417~regulation of translation	5	2.14592	2.66877	0.116817	185	137	13528	1	0.968415	87.587	AKT1 EIF4G3 EIF4EBP1 UPF1 KRT7
GOTERM_BP_FAT	GO:0010608~posttranscriptional regulation of gene expression	6	2.57511	2.07936	0.160866	185	211	13528	1	0.963416	94.7438	AKT1 EIF4G3 TNFRSF1B EIF4EBP1 UPF1 KRT7
SP_PIR_KEYWORDS	translation regulation	3	1.28755	3.71236	0.192309	232	67	19235	1	0.805518	94.4134	AKT1 EIF4G3 EIF4EBP1
GOTERM_BP_FAT	GO:0032268~regulation of cellular protein metabolic process	10	4.29185	1.54271	0.197602	185	474	13528	1	0.965827	97.5218	AKT1 EIF4G3 EIF4EBP1 UPF1 KRT7 AGT ITGB2 PSME3 FURIN PSMB8
Annotation Cluster 60	Enrichment Score: 0.7621086902838718
GOTERM_BP_FAT	GO:0044092~negative regulation of molecular function	8	3.43348	1.75148	0.170786	185	334	13528	1	0.965856	95.6954	GPS1 AKT1 THRA GALR3 PSME3 RB1 SIRT1 PSMB8
GOTERM_BP_FAT	GO:0043086~negative regulation of catalytic activity	7	3.00429	1.84791	0.175118	185	277	13528	1	0.965293	96.0579	GPS1 AKT1 GALR3 PSME3 RB1 SIRT1 PSMB8
Annotation Cluster 61	Enrichment Score: 0.7582817142830551
GOTERM_BP_FAT	GO:0009166~nucleotide catabolic process	3	1.28755	4.30143	0.15266	185	51	13528	1	0.960685	93.8104	MYO9B NTHL1 NT5C
GOTERM_BP_FAT	GO:0034656~nucleobase, nucleoside and nucleotide catabolic process	3	1.28755	3.78229	0.186515	185	58	13528	1	0.963886	96.8794	MYO9B NTHL1 NT5C
GOTERM_BP_FAT	GO:0034655~nucleobase, nucleoside, nucleotide and nucleic acid catabolic process	3	1.28755	3.78229	0.186515	185	58	13528	1	0.963886	96.8794	MYO9B NTHL1 NT5C
Genes with higher expression in HF vs SF group
Annotation Cluster 1	Enrichment Score: 3.589241572817045
GOTERM_MF_FAT	GO:0003723~RNA binding	25	8.44595	2.27163	0.000244654	199	718	12983	0.0952309	0.0952309	0.341805	MRPS17 PUS3 RPL36A DZIP3 MKI67IP SRP19 NAA38 MRPL20 RPS25 RPL9 DDX10 RC3H1 ALKBH8 RBM43 SF3B14 MAGOH HNRNPA2B1 FMR1 IREB2 DDX1 SSB HNRNPA0 HNRPDL LARP4 CPSF2
SP_PIR_KEYWORDS	rna-binding	21	7.09459	2.52712	0.000270998	296	540	19235	0.0748384	0.015437	0.35909	MRPS17 RPL36A ALKBH8 DZIP3 SF3B14 RBM43 MAGOH FMR1 HNRNPA2B1 DDX1 IREB2 MKI67IP SSB SRP19 NAA38 HNRNPA0 HNRPDL LARP4 DDX10 CPSF2 RC3H1
Annotation Cluster 2	Enrichment Score: 3.5243594177642064
GOTERM_BP_FAT	GO:0008380~RNA splicing	17	5.74324	3.63128	1.84707e-05	223	284	13528	0.0238163	0.0238163	0.0301683	BCAS2 RPL36A SF3B14 MAGOH HNRNPA2B1 DDX1 PRPF18 NAA38 HNRNPA0 PCF11 FRG1 CDC40 SYF2 DBR1 CPSF2 PRPF38B ZCCHC8
GOTERM_BP_FAT	GO:0016071~mRNA metabolic process	19	6.41892	3.11516	3.95699e-05	223	370	13528	0.0503291	0.0254894	0.0646194	BCAS2 RPL36A SF3B14 MAGOH HNRNPA2B1 DDX1 SSB PRPF18 NAA38 HNRNPA0 PCF11 FRG1 DCP1A CDC40 SYF2 DBR1 CPSF2 PRPF38B ZCCHC8
GOTERM_BP_FAT	GO:0006397~mRNA processing	17	5.74324	3.21272	8.05222e-05	223	321	13528	0.0997527	0.0344222	0.131455	BCAS2 RPL36A SF3B14 MAGOH HNRNPA2B1 DDX1 PRPF18 NAA38 HNRNPA0 PCF11 FRG1 CDC40 SYF2 DBR1 CPSF2 PRPF38B ZCCHC8
SP_PIR_KEYWORDS	mrna processing	14	4.72973	3.49909	0.000200647	296	260	19235	0.0559644	0.0142947	0.265985	BCAS2 SF3B14 MAGOH HNRNPA2B1 PRPF18 NAA38 PCF11 FRG1 CDC40 SYF2 DBR1 CPSF2 PRPF38B ZCCHC8
GOTERM_BP_FAT	GO:0000375~RNA splicing, via transesterification reactions	11	3.71622	4.36144	0.000215031	223	153	13528	0.244704	0.0677567	0.350683	PCF11 RPL36A SF3B14 MAGOH HNRNPA2B1 CDC40 DDX1 DBR1 NAA38 CPSF2 HNRNPA0
GOTERM_BP_FAT	GO:0000377~RNA splicing, via transesterification reactions with bulged adenosine as nucleophile	11	3.71622	4.36144	0.000215031	223	153	13528	0.244704	0.0677567	0.350683	PCF11 RPL36A SF3B14 MAGOH HNRNPA2B1 CDC40 DDX1 DBR1 NAA38 CPSF2 HNRNPA0
GOTERM_BP_FAT	GO:0000398~nuclear mRNA splicing, via spliceosome	11	3.71622	4.36144	0.000215031	223	153	13528	0.244704	0.0677567	0.350683	PCF11 RPL36A SF3B14 MAGOH HNRNPA2B1 CDC40 DDX1 DBR1 NAA38 CPSF2 HNRNPA0
SP_PIR_KEYWORDS	Spliceosome	9	3.04054	4.87373	0.000530368	296	120	19235	0.141232	0.0250567	0.701656	BCAS2 FRG1 MAGOH HNRNPA2B1 CDC40 SYF2 PRPF18 PRPF38B ZCCHC8
GOTERM_BP_FAT	GO:0006396~RNA processing	21	7.09459	2.32895	0.000688849	223	547	13528	0.593129	0.164606	1.11934	BCAS2 RPL36A PUS3 SF3B14 MAGOH HNRNPA2B1 DDX1 SSB PRPF18 NAA38 HNRNPA0 HNRPDL PCF11 FRG1 CDC40 SYF2 DBR1 TFB2M CPSF2 PRPF38B ZCCHC8
SP_PIR_KEYWORDS	mrna splicing	11	3.71622	3.42016	0.00149412	296	209	19235	0.348927	0.0594634	1.96502	BCAS2 SF3B14 FRG1 MAGOH HNRNPA2B1 CDC40 SYF2 PRPF18 NAA38 PRPF38B ZCCHC8
GOTERM_CC_FAT	GO:0005681~spliceosome	9	3.04054	4.11085	0.00154615	212	132	12782	0.369416	0.0880971	2.04442	BCAS2 FRG1 MAGOH HNRNPA2B1 CDC40 SYF2 PRPF18 PRPF38B ZCCHC8
KEGG_PATHWAY	hsa03040:Spliceosome	8	2.7027	3.711	0.00514813	87	126	5085	0.387579	0.387579	5.51553	BCAS2 SF3B14 MAGOH CDC40 SYF2 PRPF18 NAA38 PRPF38B
Annotation Cluster 3	Enrichment Score: 3.3113955583460624
GOTERM_CC_FAT	GO:0030529~ribonucleoprotein complex	29	9.7973	3.39511	2.65602e-08	212	515	12782	7.9149e-06	7.9149e-06	3.54562e-05	MRPS17 RPL36A MRPS33 SRP19 NAA38 MRPL20 RPS25 FRG1 RPL9 CDC40 MRPL19 MRPL18 MRPL39 RSL24D1 ZCCHC8 BCAS2 MAGOH FMR1 HNRNPA2B1 DDX1 DNAJC21 SSB PRPF18 HNRNPA0 HNRPDL DCP1A RPL7L1 SYF2 PRPF38B
SP_PIR_KEYWORDS	ribonucleoprotein	16	5.40541	3.72663	2.87444e-05	296	279	19235	0.00821584	0.00274615	0.0381449	MRPS17 RPL36A MRPS33 HNRNPA2B1 SSB SRP19 NAA38 HNRNPA0 MRPL20 LSM14A RPS25 RPL9 RPL7L1 MRPL19 MRPL18 MRPL39
GOTERM_CC_FAT	GO:0005840~ribosome	13	4.39189	3.64559	0.00023696	212	215	12782	0.0681864	0.0346951	0.315865	MRPS17 RPL36A MRPS33 FMR1 DNAJC21 MRPL20 RPS25 RPL9 RPL7L1 MRPL19 MRPL18 RSL24D1 MRPL39
SP_PIR_KEYWORDS	ribosomal protein	10	3.37838	3.45655	0.00253803	296	188	19235	0.517773	0.0871352	3.31669	RPS25 MRPS17 RPL36A MRPS33 RPL9 RPL7L1 MRPL19 MRPL18 MRPL39 MRPL20
GOTERM_MF_FAT	GO:0003735~structural constituent of ribosome	9	3.04054	3.49506	0.00423671	199	168	12983	0.823864	0.580314	5.76808	MRPS17 RPL36A MRPS33 RPL9 RPL7L1 MRPL19 MRPL18 RSL24D1 MRPL20
GOTERM_BP_FAT	GO:0006412~translation	12	4.05405	2.19929	0.0210371	223	331	13528	1	0.99019	29.3418	RPS25 MRPS17 RPL36A MRPS33 RPL9 RPL7L1 MRPL19 MRPL18 EIF2S3 POLG2 RSL24D1 MRPL20
GOTERM_CC_FAT	GO:0033279~ribosomal subunit	5	1.68919	2.35517	0.161533	212	128	12782	1	0.908043	90.4811	RPS25 MRPS17 MRPS33 RPL7L1 MRPL20
Annotation Cluster 4	Enrichment Score: 2.1747645024775992
GOTERM_CC_FAT	GO:0070013~intracellular organelle lumen	47	15.8784	1.59289	0.00111187	212	1779	12782	0.282168	0.10462	1.47413	MRPS17 RPL36A MRPS33 NAA15 MKI67IP SRP19 CNOT7 ERLEC1 MRPL20 RPS25 TOP1 NPAS2 FRG1 RPL9 MRPL18 TFB2M SUPT7L POLG2 RSL24D1 MRPL39 TWISTNB TOP2B TERF1 BCAS2 GTPBP4 MYO6 POLR1D SUB1 MAGOH CS HNRNPA2B1 FMR1 CCNL1 SSB PRPF18 RBBP6 CCNL2 SUZ12 MNAT1 COQ3 PCF11 PLK4 PPM1K THRAP3 SPTBN1 JAK2 NEK4
GOTERM_CC_FAT	GO:0031974~membrane-enclosed lumen	48	16.2162	1.55929	0.00151006	212	1856	12782	0.362588	0.106478	1.99715	MRPS17 RPL36A MRPS33 NAA15 MKI67IP SRP19 CNOT7 ERLEC1 MRPL20 RPS25 TOP1 NPAS2 FRG1 RPL9 MRPL18 TFB2M SUPT7L POLG2 RSL24D1 MRPL39 TWISTNB TOP2B TERF1 BCAS2 GTPBP4 MYO6 POLR1D SUB1 MAGOH CS HNRNPA2B1 FMR1 CCNL1 SSB PRPF18 RBBP6 TIMM8B CCNL2 SUZ12 MNAT1 COQ3 PCF11 PLK4 PPM1K THRAP3 SPTBN1 JAK2 NEK4
GOTERM_CC_FAT	GO:0043233~organelle lumen	47	15.8784	1.557	0.0017831	212	1820	12782	0.412476	0.0848249	2.3543	MRPS17 RPL36A MRPS33 NAA15 MKI67IP SRP19 CNOT7 ERLEC1 MRPL20 RPS25 TOP1 NPAS2 FRG1 RPL9 MRPL18 TFB2M SUPT7L POLG2 RSL24D1 MRPL39 TWISTNB TOP2B TERF1 BCAS2 GTPBP4 MYO6 POLR1D SUB1 MAGOH CS HNRNPA2B1 FMR1 CCNL1 SSB PRPF18 RBBP6 CCNL2 SUZ12 MNAT1 COQ3 PCF11 PLK4 PPM1K THRAP3 SPTBN1 JAK2 NEK4
GOTERM_CC_FAT	GO:0005730~nucleolus	22	7.43243	1.90034	0.00571513	212	698	12782	0.818771	0.192247	7.36585	BCAS2 RPL36A GTPBP4 POLR1D SUB1 FMR1 HNRNPA2B1 MKI67IP SSB SRP19 RBBP6 RPS25 TOP1 PLK4 FRG1 RPL9 THRAP3 SPTBN1 RSL24D1 TOP2B NEK4 TWISTNB
GOTERM_CC_FAT	GO:0031981~nuclear lumen	36	12.1622	1.49692	0.0133997	212	1450	12782	0.982049	0.284668	16.4803	RPL36A NAA15 MKI67IP SRP19 CNOT7 RPS25 TOP1 NPAS2 FRG1 RPL9 SUPT7L RSL24D1 TWISTNB TOP2B TERF1 BCAS2 GTPBP4 MYO6 POLR1D SUB1 MAGOH HNRNPA2B1 FMR1 CCNL1 SSB PRPF18 RBBP6 CCNL2 SUZ12 PCF11 MNAT1 PLK4 THRAP3 SPTBN1 JAK2 NEK4
GOTERM_CC_FAT	GO:0005654~nucleoplasm	23	7.77027	1.57225	0.0343148	212	882	12782	0.99997	0.52443	37.2572	RPL36A MYO6 POLR1D SUB1 MAGOH FMR1 HNRNPA2B1 NAA15 CCNL1 MKI67IP CNOT7 PRPF18 CCNL2 SUZ12 TOP1 MNAT1 PCF11 NPAS2 FRG1 THRAP3 SUPT7L TOP2B TERF1
GOTERM_CC_FAT	GO:0044451~nucleoplasm part	15	5.06757	1.62953	0.0760013	212	555	12782	1	0.729809	65.1876	MYO6 SUB1 MAGOH NAA15 CCNL1 PRPF18 CNOT7 CCNL2 SUZ12 MNAT1 PCF11 NPAS2 FRG1 THRAP3 SUPT7L
Annotation Cluster 5	Enrichment Score: 1.7785644574837947
GOTERM_CC_FAT	GO:0043228~non-membrane-bounded organelle	57	19.2568	1.32383	0.0166508	212	2596	12782	0.993287	0.319482	20.0804	RPL36A MRPS33 MKI67IP SRP19 KLHL2 HOOK1 SPRY2 TOP1 FNTA TFB2M CEP290 SPIB POLG2 MRPL39 TWISTNB TOP2B GTPBP4 MYO6 TWF2 POLR1D KIF5C HNRNPA2B1 FMR1 DNAJC21 RBBP6 UBE2B MARK1 SUZ12 RND1 FAM82B TCHP NEK4 SPAST MRPS17 MRPL20 RPS25 FRG1 RPL9 AVIL MRPL19 MRPL18 RSL24D1 ZWILCH TERF1 BCAS2 BOD1 NIN SUB1 SSB SUV39H2 PLK4 SYNE2 NTRK2 THRAP3 RPL7L1 SPTBN1 JAK2
GOTERM_CC_FAT	GO:0043232~intracellular non-membrane-bounded organelle	57	19.2568	1.32383	0.0166508	212	2596	12782	0.993287	0.319482	20.0804	RPL36A MRPS33 MKI67IP SRP19 KLHL2 HOOK1 SPRY2 TOP1 FNTA TFB2M CEP290 SPIB POLG2 MRPL39 TWISTNB TOP2B GTPBP4 MYO6 TWF2 POLR1D KIF5C HNRNPA2B1 FMR1 DNAJC21 RBBP6 UBE2B MARK1 SUZ12 RND1 FAM82B TCHP NEK4 SPAST MRPS17 MRPL20 RPS25 FRG1 RPL9 AVIL MRPL19 MRPL18 RSL24D1 ZWILCH TERF1 BCAS2 BOD1 NIN SUB1 SSB SUV39H2 PLK4 SYNE2 NTRK2 THRAP3 RPL7L1 SPTBN1 JAK2
Annotation Cluster 6	Enrichment Score: 1.7746000169038694
UP_SEQ_FEATURE	transit peptide:Mitochondrion	16	5.40541	2.21228	0.00617579	296	467	19113	0.994436	0.994436	9.12382	UQCRC2 MRPS17 CS TMEM70 GLRX2 MRPL20 COQ3 PANK2 PPM1K ATP5S MRPL19 GCSH MRPL18 TFB2M ATP5O POLG2
SP_PIR_KEYWORDS	transit peptide	16	5.40541	2.18431	0.00699915	296	476	19235	0.866789	0.182563	8.90109	UQCRC2 MRPS17 CS TMEM70 GLRX2 MRPL20 COQ3 PANK2 PPM1K ATP5S MRPL19 GCSH MRPL18 TFB2M ATP5O POLG2
GOTERM_CC_FAT	GO:0000313~organellar ribosome	5	1.68919	6.28046	0.00796312	212	48	12782	0.907681	0.232582	10.123	MRPS17 MRPS33 MRPL18 MRPL39 MRPL20
GOTERM_CC_FAT	GO:0005761~mitochondrial ribosome	5	1.68919	6.28046	0.00796312	212	48	12782	0.907681	0.232582	10.123	MRPS17 MRPS33 MRPL18 MRPL39 MRPL20
GOTERM_CC_FAT	GO:0031980~mitochondrial lumen	10	3.37838	2.65606	0.0131332	212	227	12782	0.980544	0.301029	16.1786	COQ3 MRPS17 MRPS33 PPM1K CS MRPL18 TFB2M MRPL39 POLG2 MRPL20
GOTERM_CC_FAT	GO:0005759~mitochondrial matrix	10	3.37838	2.65606	0.0131332	212	227	12782	0.980544	0.301029	16.1786	COQ3 MRPS17 MRPS33 PPM1K CS MRPL18 TFB2M MRPL39 POLG2 MRPL20
SP_PIR_KEYWORDS	mitochondrion	22	7.43243	1.7183	0.0178523	296	832	19235	0.994315	0.350027	21.2655	UQCRC2 MRPS17 MRPS33 CMC1 CS TMEM70 NDUFA1 TIMM8B MRPL20 GLRX2 COQ3 PANK2 PGAM5 PPM1K ATP5S MRPL19 GCSH MRPL18 TFB2M ATP5O MRPL39 POLG2
GOTERM_CC_FAT	GO:0044429~mitochondrial part	16	5.40541	1.62131	0.0680788	212	595	12782	1	0.70944	60.9851	UQCRC2 MRPS17 MRPS33 CS TMEM70 NDUFA1 TIMM8B MRPL20 COQ3 PPM1K ATP5S MRPL18 TFB2M ATP5O MRPL39 POLG2
GOTERM_CC_FAT	GO:0005739~mitochondrion	23	7.77027	1.27574	0.185887	212	1087	12782	1	0.922196	93.5777	UQCRC2 MRPS17 MRPS33 CMC1 NAPG CS TMEM70 NDUFA1 TIMM8B MRPL20 GLRX2 COQ3 PANK2 PPM1K ATP5S MRPL19 GCSH MRPL18 TFB2M ATP5O MRPL39 POLG2 PERP
Annotation Cluster 7	Enrichment Score: 1.7297301594742265
GOTERM_CC_FAT	GO:0030530~heterogeneous nuclear ribonucleoprotein complex	4	1.35135	14.1865	0.0025419	212	17	12782	0.531609	0.102687	3.34054	HNRPDL RPL36A HNRNPA2B1 HNRNPA0
SMART	SM00360:RRM	9	3.04054	3.22713	0.00644429	120	211	9079	0.515237	0.515237	7.06664	HNRPDL RPL36A LARP4 SF3B14 RBM43 HNRNPA2B1 MKI67IP SSB HNRNPA0
INTERPRO	IPR000504:RNA recognition motif, RNP-1	9	3.04054	2.73297	0.0176167	260	211	16659	0.99992	0.991075	22.7492	HNRPDL RPL36A LARP4 SF3B14 RBM43 HNRNPA2B1 MKI67IP SSB HNRNPA0
SP_PIR_KEYWORDS	methylation	9	3.04054	2.41673	0.0336098	296	242	19235	0.999945	0.458406	36.4766	HNRPDL RPL36A RND1 RAP2C GNG10 HNRNPA2B1 FMR1 THRAP3 HNRNPA0
UP_SEQ_FEATURE	domain:RRM	6	2.02703	3.25568	0.0373491	296	119	19113	1	0.999656	44.4481	ALKBH8 LARP4 SF3B14 RBM43 MKI67IP SSB
INTERPRO	IPR012677:Nucleotide-binding, alpha-beta plait	7	2.36486	2.10569	0.115509	260	213	16659	1	1	83.1782	HNRPDL RPL36A SF3B14 HNRNPA2B1 MKI67IP SSB HNRNPA0
Annotation Cluster 8	Enrichment Score: 1.5929454881268148
SP_PIR_KEYWORDS	endosome	10	3.37838	3.10924	0.00508276	296	209	19235	0.768337	0.149981	6.53976	STAMBP SGK3 CHMP5 RAB22A VPS37A CYBASC3 RAB11FIP1 VPS36 SPAST CHMP2B
GOTERM_CC_FAT	GO:0005768~endosome	11	3.71622	2.10545	0.036346	212	315	12782	0.999984	0.520746	38.9962	STAMBP SGK3 CHMP5 RAB22A VPS37A CYBASC3 ATP6V0A4 RAB11FIP1 VPS36 SPAST CHMP2B
KEGG_PATHWAY	hsa04144:Endocytosis	7	2.36486	2.22358	0.0900756	87	184	5085	0.999873	0.988708	64.5689	STAMBP CHMP5 RAB22A VPS37A RAB11FIP1 VPS36 CHMP2B
Annotation Cluster 9	Enrichment Score: 1.5770346532676975
SP_PIR_KEYWORDS	RNA binding	4	1.35135	9.2833	0.0088093	296	28	19235	0.921092	0.20615	11.0807	HNRNPA2B1 FMR1 IREB2 SSB
GOTERM_MF_FAT	GO:0003729~mRNA binding	4	1.35135	3.95401	0.079614	199	66	12983	1	0.848184	68.6798	HNRPDL FMR1 IREB2 SSB
Annotation Cluster 10	Enrichment Score: 1.396732867225858
GOTERM_MF_FAT	GO:0008017~microtubule binding	5	1.68919	4.53064	0.0241463	199	72	12983	0.999954	0.81103	28.9673	HOOK1 FNTA CEP290 SPAST TERF1
GOTERM_MF_FAT	GO:0015631~tubulin binding	5	1.68919	3.26206	0.0666322	199	100	12983	1	0.904654	61.8984	HOOK1 FNTA CEP290 SPAST TERF1
Annotation Cluster 11	Enrichment Score: 1.2587667828302873
BIND	775229:interleukin enhancer binding factor 2, 45kDa	4	1.35135	4.65418	0.0522817	89	45	4660	1	0.999992	53.1571	HNRPDL TOP1 DDX1 NAP1L1
BIND	812323:SFRS protein kinase 1	4	1.35135	4.65418	0.0522817	89	45	4660	1	0.999992	53.1571	HNRPDL TOP1 DDX1 NAP1L1
BIND	817941:heterogeneous nuclear ribonucleoprotein U (scaffold attachment factor A)	4	1.35135	4.3633	0.0612351	89	48	4660	1	0.999897	59.034	HNRPDL TOP1 DDX1 NAP1L1
Annotation Cluster 12	Enrichment Score: 1.2473028174387053
GOTERM_MF_FAT	GO:0004659~prenyltransferase activity	3	1.01351	13.9803	0.0186676	199	14	12983	0.99955	0.785927	23.1787	FNTA GGPS1 FDFT1
GOTERM_MF_FAT	GO:0016765~transferase activity, transferring alkyl or aryl (other than methyl) groups	3	1.01351	3.99436	0.171517	199	49	12983	1	0.959503	92.8134	FNTA GGPS1 FDFT1
Annotation Cluster 13	Enrichment Score: 1.2363105577289766
GOTERM_MF_FAT	GO:0000166~nucleotide binding	48	16.2162	1.39491	0.0123026	199	2245	12983	0.993673	0.815047	15.9048	GNA13 RPL36A CRCP HELZ MKI67IP GCH1 MAP3K7 TOP1 CRYL1 RAB28 DDX10 POLG2 MRPL39 TOP2B CAMK2A GNL1 AASDH GTPBP4 ABCA10 MYO6 TWF2 RAP2C SGK3 NIN SF3B14 KIF5C HNRNPA2B1 DDX1 EIF2S3 SSB UBE2B ATP13A5 MARK1 HNRNPA0 HNRPDL PLK4 PANK2 PSMC6 RND1 UBE2K NTRK2 RAB22A THRAP3 RRM1 RIT1 JAK2 NEK4 SPAST
SP_PIR_KEYWORDS	nucleotide-binding	36	12.1622	1.38754	0.0406778	296	1686	19235	0.999993	0.484257	42.3739	GNA13 HELZ GCH1 MAP3K7 TOP1 RAB28 DDX10 TOP2B GNL1 CAMK2A AASDH GTPBP4 ABCA10 MYO6 RAP2C SGK3 NIN KIF5C DDX1 EIF2S3 UBE2B ATP13A5 MARK1 PLK4 PSMC6 PANK2 RND1 UBE2K NTRK2 THRAP3 RAB22A RRM1 RIT1 JAK2 NEK4 SPAST
GOTERM_MF_FAT	GO:0032555~purine ribonucleotide binding	38	12.8378	1.35031	0.0440938	199	1836	12983	1	0.928272	46.7957	GNA13 HELZ GCH1 MAP3K7 TOP1 RAB28 DDX10 POLG2 TOP2B GNL1 CAMK2A AASDH GTPBP4 ABCA10 MYO6 TWF2 RAP2C SGK3 NIN KIF5C DDX1 EIF2S3 UBE2B ATP13A5 MARK1 PLK4 PSMC6 PANK2 RND1 UBE2K NTRK2 THRAP3 RAB22A RRM1 RIT1 JAK2 NEK4 SPAST
GOTERM_MF_FAT	GO:0032553~ribonucleotide binding	38	12.8378	1.35031	0.0440938	199	1836	12983	1	0.928272	46.7957	GNA13 HELZ GCH1 MAP3K7 TOP1 RAB28 DDX10 POLG2 TOP2B GNL1 CAMK2A AASDH GTPBP4 ABCA10 MYO6 TWF2 RAP2C SGK3 NIN KIF5C DDX1 EIF2S3 UBE2B ATP13A5 MARK1 PLK4 PSMC6 PANK2 RND1 UBE2K NTRK2 THRAP3 RAB22A RRM1 RIT1 JAK2 NEK4 SPAST
GOTERM_MF_FAT	GO:0017076~purine nucleotide binding	38	12.8378	1.29258	0.0748627	199	1918	12983	1	0.846199	66.3399	GNA13 HELZ GCH1 MAP3K7 TOP1 RAB28 DDX10 POLG2 TOP2B GNL1 CAMK2A AASDH GTPBP4 ABCA10 MYO6 TWF2 RAP2C SGK3 NIN KIF5C DDX1 EIF2S3 UBE2B ATP13A5 MARK1 PLK4 PSMC6 PANK2 RND1 UBE2K NTRK2 THRAP3 RAB22A RRM1 RIT1 JAK2 NEK4 SPAST
SP_PIR_KEYWORDS	atp-binding	26	8.78378	1.27418	0.166025	296	1326	19235	1	0.803736	91.0157	HELZ MAP3K7 TOP1 DDX10 TOP2B CAMK2A AASDH ABCA10 MYO6 NIN SGK3 KIF5C DDX1 UBE2B MARK1 ATP13A5 PLK4 PSMC6 PANK2 UBE2K RRM1 THRAP3 NTRK2 JAK2 NEK4 SPAST
GOTERM_MF_FAT	GO:0005524~ATP binding	28	9.45946	1.2368	0.183348	199	1477	12983	1	0.963615	94.1236	HELZ MAP3K7 TOP1 DDX10 POLG2 TOP2B CAMK2A AASDH ABCA10 TWF2 MYO6 SGK3 NIN KIF5C DDX1 UBE2B MARK1 ATP13A5 PLK4 PSMC6 PANK2 UBE2K RRM1 THRAP3 NTRK2 JAK2 NEK4 SPAST
Annotation Cluster 14	Enrichment Score: 1.2279876184213285
UP_SEQ_FEATURE	splice variant	130	43.9189	1.12553	0.0542877	296	7458	19113	1	0.998747	57.7689	DZIP3 NAA15 FGF12 MXI1 ERLEC1 MAP3K7 DIRC2 FNTA CDCA7 RAB28 PGAM5 C6ORF52 EED PHTF1 CEP290 MRPL39 GNL1 RC3H1 IBTK MYO6 CMAS FMR1 HNRNPA2B1 KIF5C APOLD1 UBR1 MARK1 C14ORF109 SERHL2 NPTN IQCG NEK4 PPP2R3A SLC38A2 CCDC14 CSMD3 UBAC2 ZFAND1 OSCP1 NIPBL SYPL1 PTPLA RNFT1 SUPT7L SSX2IP NIN PPAPDC1A PCNP DONSON GCFC1 SUV39H2 PLK4 RNF7 SYNE2 NTRK2 SPTBN1 TMEM41B GPBP1 ECHDC1 VPS37A CRCP HDX ASAH1 KCNIP4 …
SP_PIR_KEYWORDS	alternative splicing	129	43.5811	1.1195	0.0644649	296	7488	19235	1	0.634527	58.7058	DZIP3 NAA15 FGF12 MXI1 ERLEC1 MAP3K7 DIRC2 FNTA CDCA7 RAB28 PGAM5 C6ORF52 EED PHTF1 CEP290 MRPL39 GNL1 RC3H1 IBTK MYO6 CMAS FMR1 HNRNPA2B1 KIF5C APOLD1 UBR1 MARK1 C14ORF109 SERHL2 NPTN IQCG NEK4 PPP2R3A SLC38A2 CCDC14 CSMD3 UBAC2 ZFAND1 OSCP1 NIPBL SYPL1 PTPLA RNFT1 SUPT7L SSX2IP NIN PPAPDC1A PCNP DONSON GCFC1 SUV39H2 PLK4 RNF7 SYNE2 NTRK2 SPTBN1 TMEM41B GPBP1 ECHDC1 VPS37A CRCP HDX ASAH1 KCNIP4 …
Annotation Cluster 15	Enrichment Score: 1.2183899706729067
GOTERM_MF_FAT	GO:0003697~single-stranded DNA binding	4	1.35135	4.74481	0.0514236	199	55	12983	1	0.909205	52.2286	HNRPDL SUB1 HNRNPA2B1 POLG2
GOTERM_MF_FAT	GO:0043566~structure-specific DNA binding	6	2.02703	2.69964	0.0711307	199	145	12983	1	0.86627	64.3892	HNRPDL CGGBP1 SUB1 HNRNPA2B1 POLG2 TERF1
Annotation Cluster 16	Enrichment Score: 1.1845212709438626
GOTERM_MF_FAT	GO:0043130~ubiquitin binding	3	1.01351	7.24902	0.0633161	199	27	12983	1	0.912143	59.9599	DZIP3 FAM175B VPS36
GOTERM_MF_FAT	GO:0032182~small conjugating protein binding	3	1.01351	6.99013	0.0675216	199	28	12983	1	0.889136	62.4034	DZIP3 FAM175B VPS36
Annotation Cluster 17	Enrichment Score: 1.177497202278904
INTERPRO	IPR015429:Transcription regulator cyclin	3	1.01351	24.0274	0.00633796	260	8	16659	0.965822	0.965822	8.81993	CCNL1 CCNC CCNL2
INTERPRO	IPR006671:Cyclin, N-terminal	3	1.01351	5.82483	0.0928482	260	33	16659	1	1	75.7104	CCNL1 CCNC CCNL2
SMART	SM00385:CYCLIN	3	1.01351	5.67438	0.0963359	120	40	9079	0.999988	0.996561	68.282	CCNL1 CCNC CCNL2
INTERPRO	IPR006670:Cyclin	3	1.01351	4.80548	0.127997	260	40	16659	1	0.999969	86.3167	CCNL1 CCNC CCNL2
SP_PIR_KEYWORDS	cyclin	3	1.01351	3.89899	0.178568	296	50	19235	1	0.809943	92.6526	CCNL1 CCNC CCNL2
Annotation Cluster 18	Enrichment Score: 1.1702398267868785
SP_PIR_KEYWORDS	protein transport	14	4.72973	1.8758	0.0375317	296	485	19235	0.999983	0.475767	39.8143	MYO6 NAPG CHMP5 VPS37A STXBP3 TIMM8B CHMP2B HOOK1 TRAM1L1 RAB22A BCAP29 CEP290 RAB11FIP1 VPS36
GOTERM_BP_FAT	GO:0015031~protein transport	19	6.41892	1.51261	0.0766405	223	762	13528	1	0.99997	72.8157	MYO6 NAPG CHMP5 SIX3 VPS37A STXBP3 SRP19 KLHL2 TIMM8B CHMP2B HOOK1 TRAM1L1 RAB22A BCAP29 CEP290 SPTBN1 JAK2 RAB11FIP1 VPS36
GOTERM_BP_FAT	GO:0045184~establishment of protein localization	19	6.41892	1.49884	0.0819174	223	769	13528	1	0.999908	75.2453	MYO6 NAPG CHMP5 SIX3 VPS37A STXBP3 SRP19 KLHL2 TIMM8B CHMP2B HOOK1 TRAM1L1 RAB22A BCAP29 CEP290 SPTBN1 JAK2 RAB11FIP1 VPS36
GOTERM_BP_FAT	GO:0008104~protein localization	21	7.09459	1.44437	0.0884725	223	882	13528	1	0.999822	77.9797	MYO6 NAPG CHMP5 SIX3 VPS37A STXBP3 MXI1 SRP19 KLHL2 TIMM8B CHMP2B HOOK1 TRAM1L1 RAB22A BCAP29 CEP290 SPTBN1 JAK2 SUPT7L RAB11FIP1 VPS36
Annotation Cluster 19	Enrichment Score: 1.1498758068175383
GOTERM_MF_FAT	GO:0003924~GTPase activity	9	3.04054	2.7828	0.0156611	199	211	12983	0.998429	0.800914	19.819	GNA13 GTPBP4 RND1 RAP2C RAB28 GNG10 RAB22A EIF2S3 RIT1
SP_PIR_KEYWORDS	gtp-binding	11	3.71622	2.17269	0.0311196	296	329	19235	0.999885	0.453861	34.2693	GNA13 GTPBP4 RND1 RAP2C NIN RAB28 RAB22A EIF2S3 RIT1 GNL1 GCH1
UP_SEQ_FEATURE	nucleotide phosphate-binding region:GTP	10	3.37838	2.18885	0.0403416	296	295	19113	1	0.998994	47.056	GNA13 GTPBP4 RND1 RAP2C NIN RAB28 RAB22A EIF2S3 RIT1 GNL1
GOTERM_MF_FAT	GO:0005525~GTP binding	11	3.71622	1.92918	0.0596986	199	372	12983	1	0.919347	57.7409	GNA13 GTPBP4 RND1 RAP2C NIN RAB28 RAB22A EIF2S3 RIT1 GNL1 GCH1
GOTERM_MF_FAT	GO:0019001~guanyl nucleotide binding	11	3.71622	1.87867	0.0677745	199	382	12983	1	0.8713	62.5458	GNA13 GTPBP4 RND1 RAP2C NIN RAB28 RAB22A EIF2S3 RIT1 GNL1 GCH1
GOTERM_MF_FAT	GO:0032561~guanyl ribonucleotide binding	11	3.71622	1.87867	0.0677745	199	382	12983	1	0.8713	62.5458	GNA13 GTPBP4 RND1 RAP2C NIN RAB28 RAB22A EIF2S3 RIT1 GNL1 GCH1
SP_PIR_KEYWORDS	prenylation	6	2.02703	2.49935	0.0925562	296	156	19235	1	0.702379	72.448	RND1 RAP2C RAB28 GNG10 RAB22A NAP1L1
INTERPRO	IPR005225:Small GTP-binding protein	6	2.02703	2.30203	0.119398	260	167	16659	1	0.999987	84.2209	GTPBP4 RND1 RAP2C RAB28 RAB22A RIT1
INTERPRO	IPR013753:Ras	5	1.68919	2.56292	0.130641	260	125	16659	1	0.999908	86.9071	RND1 RAP2C RAB28 RAB22A RIT1
INTERPRO	IPR001806:Ras GTPase	5	1.68919	2.37308	0.159092	260	135	16659	1	0.999767	91.9242	RND1 RAP2C RAB28 RAB22A RIT1
UP_SEQ_FEATURE	short sequence motif:Effector region	4	1.35135	2.71878	0.181355	296	95	19113	1	0.999999	95.4514	RND1 RAP2C RAB28 RAB22A
Annotation Cluster 20	Enrichment Score: 1.0450746385132095
GOTERM_MF_FAT	GO:0008092~cytoskeletal protein binding	14	4.72973	1.81226	0.0451215	199	504	12983	1	0.905627	47.5906	TWF2 MYO6 SSFA2 ARFGEF2 KLHL2 HOOK1 FNTA SYNE2 AVIL SPTBN1 CEP290 SSX2IP SPAST TERF1
SP_PIR_KEYWORDS	actin-binding	7	2.36486	1.84163	0.180081	296	247	19235	1	0.803698	92.8302	SYNE2 TWF2 MYO6 SSFA2 AVIL SPTBN1 KLHL2
Annotation Cluster 21	Enrichment Score: 1.0154063938511866
GOTERM_BP_FAT	GO:0051188~cofactor biosynthetic process	5	1.68919	3.12699	0.0753926	223	97	13528	1	0.999988	72.2093	NAMPT COQ3 PANK2 IREB2 GCH1
GOTERM_BP_FAT	GO:0051186~cofactor metabolic process	7	2.36486	2.17767	0.102775	223	195	13528	1	0.999615	82.993	NAMPT COQ3 PANK2 CS IREB2 GLRX2 GCH1
GOTERM_BP_FAT	GO:0009108~coenzyme biosynthetic process	4	1.35135	3.51673	0.104216	223	69	13528	1	0.999479	83.4337	NAMPT COQ3 PANK2 GCH1
GOTERM_BP_FAT	GO:0006732~coenzyme metabolic process	6	2.02703	2.37897	0.107455	223	153	13528	1	0.999399	84.3857	NAMPT COQ3 PANK2 CS GLRX2 GCH1
Annotation Cluster 22	Enrichment Score: 0.9681403649913481
GOTERM_BP_FAT	GO:0050821~protein stabilization	3	1.01351	6.49968	0.0766954	223	28	13528	1	0.999923	72.8421	GTPBP4 NAPG UBE2B
GOTERM_BP_FAT	GO:0031647~regulation of protein stability	3	1.01351	4.33312	0.150991	223	42	13528	1	0.998983	93.1015	GTPBP4 NAPG UBE2B
Annotation Cluster 23	Enrichment Score: 0.9357140310010945
GOTERM_BP_FAT	GO:0043414~biopolymer methylation	4	1.35135	3.51673	0.104216	223	69	13528	1	0.999479	83.4337	SUZ12 METTL14 TFB2M SUV39H2
GOTERM_BP_FAT	GO:0032259~methylation	4	1.35135	3.19283	0.129015	223	76	13528	1	0.999453	89.5274	SUZ12 METTL14 TFB2M SUV39H2
Annotation Cluster 24	Enrichment Score: 0.9259173184988174
GOTERM_BP_FAT	GO:0055066~di-, tri-valent inorganic cation homeostasis	8	2.7027	2.03058	0.0991438	223	239	13528	1	0.9998	81.8332	GNA13 IBTK SLC30A1 IREB2 STIM2 JAK2 CUTC CCNL2
GOTERM_BP_FAT	GO:0055080~cation homeostasis	9	3.04054	1.909	0.0997441	223	286	13528	1	0.999686	82.0299	GNA13 IBTK SLC30A1 IREB2 STIM2 JAK2 ATP6V0A4 CUTC CCNL2
GOTERM_BP_FAT	GO:0030005~cellular di-, tri-valent inorganic cation homeostasis	7	2.36486	1.87069	0.168692	223	227	13528	1	0.997934	95.1104	GNA13 IBTK SLC30A1 IREB2 STIM2 JAK2 CCNL2
Annotation Cluster 25	Enrichment Score: 0.9165429338012774
SMART	SM00165:UBA	3	1.01351	5.40417	0.104593	120	42	9079	0.999996	0.983828	71.4165	UBE2K UBAC2 MARK1
INTERPRO	IPR000449:Ubiquitin-associated/translation elongation factor EF1B, N-terminal	3	1.01351	5.0584	0.117655	260	38	16659	1	0.999998	83.7613	UBE2K UBAC2 MARK1
UP_SEQ_FEATURE	domain:UBA	3	1.01351	4.84282	0.126512	296	40	19113	1	0.999988	87.618	UBE2K UBAC2 MARK1
INTERPRO	IPR015940:Ubiquitin-associated/translation elongation factor EF1B, N-terminal, eukaryote	3	1.01351	4.57665	0.138542	260	42	16659	1	0.999636	88.5328	UBE2K UBAC2 MARK1
Annotation Cluster 26	Enrichment Score: 0.8939758238778289
GOTERM_BP_FAT	GO:0032446~protein modification by small protein conjugation	6	2.02703	2.75744	0.0663476	223	132	13528	1	0.999986	67.419	SUZ12 RNF7 DZIP3 PCNP UBE2B RBBP6
GOTERM_MF_FAT	GO:0019787~small conjugating protein ligase activity	6	2.02703	2.35812	0.110557	199	166	12983	1	0.90891	80.5911	RNF7 DZIP3 UBE2K UBR1 UBE2B RBBP6
GOTERM_BP_FAT	GO:0070647~protein modification by small protein conjugation or removal	6	2.02703	2.27489	0.123393	223	160	13528	1	0.999595	88.3668	SUZ12 RNF7 DZIP3 PCNP UBE2B RBBP6
GOTERM_BP_FAT	GO:0016567~protein ubiquitination	5	1.68919	2.54889	0.132103	223	119	13528	1	0.999184	90.1179	SUZ12 DZIP3 PCNP UBE2B RBBP6
GOTERM_MF_FAT	GO:0004842~ubiquitin-protein ligase activity	5	1.68919	2.21909	0.186881	199	147	12983	1	0.961394	94.4695	DZIP3 UBE2K UBR1 UBE2B RBBP6
GOTERM_MF_FAT	GO:0016881~acid-amino acid ligase activity	6	2.02703	1.9475	0.193627	199	201	12983	1	0.961612	95.0781	RNF7 DZIP3 UBE2K UBR1 UBE2B RBBP6
Annotation Cluster 27	Enrichment Score: 0.893969793762628
SP_PIR_KEYWORDS	dna-directed rna polymerase	3	1.01351	5.2689	0.110076	296	37	19235	1	0.737837	78.7296	POLR1D CRCP TWISTNB
GOTERM_MF_FAT	GO:0016779~nucleotidyltransferase activity	5	1.68919	2.60965	0.124011	199	125	12983	1	0.924126	84.3191	POLR1D CMAS CRCP POLG2 TWISTNB
GOTERM_MF_FAT	GO:0003899~DNA-directed RNA polymerase activity	3	1.01351	4.55171	0.139471	199	43	12983	1	0.930823	87.7775	POLR1D CRCP TWISTNB
GOTERM_MF_FAT	GO:0034062~RNA polymerase activity	3	1.01351	4.55171	0.139471	199	43	12983	1	0.930823	87.7775	POLR1D CRCP TWISTNB
Annotation Cluster 28	Enrichment Score: 0.8782279029360124
GOTERM_BP_FAT	GO:0000278~mitotic cell cycle	11	3.71622	1.80351	0.0843363	223	370	13528	1	0.999856	76.2894	BCAT1 BOD1 MNAT1 PSMC6 DCLRE1A NIPBL ANAPC13 NEK4 ZWILCH CAMK2A TERF1
SP_PIR_KEYWORDS	cell cycle	12	4.05405	1.69153	0.0996364	296	461	19235	1	0.714954	75.1685	BOD1 MNAT1 DCLRE1A NIPBL CASP8AP2 ANAPC13 PCNP NEK4 ZWILCH SPAST TERF1 SUV39H2
SP_PIR_KEYWORDS	cell division	8	2.7027	1.96919	0.112729	296	264	19235	1	0.732932	79.556	BOD1 DCLRE1A ANAPC13 CDC40 NEK4 ZWILCH SPAST TERF1
GOTERM_BP_FAT	GO:0051301~cell division	9	3.04054	1.85076	0.11337	223	295	13528	1	0.999434	85.9927	BOD1 TOP1 DCLRE1A ANAPC13 CDC40 NEK4 ZWILCH SPAST TERF1
GOTERM_BP_FAT	GO:0022402~cell cycle process	14	4.72973	1.50317	0.138405	223	565	13528	1	0.999035	91.2269	BCAT1 BOD1 ANAPC13 SUV39H2 MNAT1 NOTCH2 PSMC6 DCLRE1A NIPBL ZWILCH NEK4 CAMK2A TP53INP1 TERF1
GOTERM_BP_FAT	GO:0022403~cell cycle phase	11	3.71622	1.61184	0.142802	223	414	13528	1	0.998772	91.9304	BCAT1 BOD1 MNAT1 DCLRE1A NIPBL ANAPC13 NEK4 ZWILCH CAMK2A TERF1 SUV39H2
SP_PIR_KEYWORDS	mitosis	6	2.02703	2.13059	0.150942	296	183	19235	1	0.780165	88.6026	BOD1 DCLRE1A ANAPC13 NEK4 ZWILCH TERF1
GOTERM_BP_FAT	GO:0007067~mitosis	7	2.36486	1.93021	0.154094	223	220	13528	1	0.998913	93.5021	BOD1 DCLRE1A NIPBL ANAPC13 NEK4 ZWILCH TERF1
GOTERM_BP_FAT	GO:0000280~nuclear division	7	2.36486	1.93021	0.154094	223	220	13528	1	0.998913	93.5021	BOD1 DCLRE1A NIPBL ANAPC13 NEK4 ZWILCH TERF1
GOTERM_BP_FAT	GO:0000087~M phase of mitotic cell cycle	7	2.36486	1.89574	0.163811	223	224	13528	1	0.998474	94.6196	BOD1 DCLRE1A NIPBL ANAPC13 NEK4 ZWILCH TERF1
GOTERM_BP_FAT	GO:0048285~organelle fission	7	2.36486	1.85435	0.175354	223	229	13528	1	0.998146	95.7126	BOD1 DCLRE1A NIPBL ANAPC13 NEK4 ZWILCH TERF1
Annotation Cluster 29	Enrichment Score: 0.8369717242428772
GOTERM_MF_FAT	GO:0031072~heat shock protein binding	4	1.35135	3.52655	0.103489	199	74	12983	1	0.904787	78.3179	NPAS2 DNAJC16 GNG10 DNAJC21
SMART	SM00271:DnaJ	3	1.01351	4.72865	0.130414	120	48	9079	1	0.980013	79.4856	DNAJC16 GNG10 DNAJC21
INTERPRO	IPR015609:Molecular chaperone, heat shock protein, Hsp40, DnaJ	3	1.01351	4.68827	0.133245	260	41	16659	1	0.999783	87.4652	DNAJC16 GNG10 DNAJC21
INTERPRO	IPR001623:Heat shock protein DnaJ, N-terminal	3	1.01351	4.00457	0.171181	260	48	16659	1	0.999753	93.4558	DNAJC16 GNG10 DNAJC21
UP_SEQ_FEATURE	domain:J	3	1.01351	3.95332	0.174786	296	49	19113	1	1	94.8538	DNAJC16 GNG10 DNAJC21
INTERPRO	IPR018253:Heat shock protein DnaJ, conserved site	3	1.01351	3.92284	0.176741	260	49	16659	1	0.999645	94.0652	DNAJC16 GNG10 DNAJC21
Annotation Cluster 30	Enrichment Score: 0.8314618227033352
GOTERM_CC_FAT	GO:0033177~proton-transporting two-sector ATPase complex, proton-transporting domain	3	1.01351	7.53656	0.0590189	212	24	12782	1	0.677935	55.6063	ATP5S ATP5O ATP6V0A4
GOTERM_BP_FAT	GO:0009205~purine ribonucleoside triphosphate metabolic process	5	1.68919	2.59246	0.12636	223	117	13528	1	0.999531	88.9937	ATP5S ATP5O ATP6V0A4 ATP13A5 GCH1
GOTERM_BP_FAT	GO:0009199~ribonucleoside triphosphate metabolic process	5	1.68919	2.57049	0.129218	223	118	13528	1	0.99927	89.5674	ATP5S ATP5O ATP6V0A4 ATP13A5 GCH1
GOTERM_BP_FAT	GO:0009144~purine nucleoside triphosphate metabolic process	5	1.68919	2.48622	0.140916	223	122	13528	1	0.998925	91.6353	ATP5S ATP5O ATP6V0A4 ATP13A5 GCH1
GOTERM_BP_FAT	GO:0044271~nitrogen compound biosynthetic process	9	3.04054	1.67992	0.166486	223	325	13528	1	0.998376	94.894	BCAT1 NAMPT ATP5S RRM1 IREB2 ATP5O ATP6V0A4 ATP13A5 GCH1
SP_PIR_KEYWORDS	Hydrogen ion transport	3	1.01351	4.06144	0.167611	296	48	19235	1	0.797194	91.2398	ATP5S ATP5O ATP6V0A4
GOTERM_BP_FAT	GO:0009141~nucleoside triphosphate metabolic process	5	1.68919	2.31541	0.168675	223	131	13528	1	0.998243	95.1087	ATP5S ATP5O ATP6V0A4 ATP13A5 GCH1
GOTERM_CC_FAT	GO:0016469~proton-transporting two-sector ATPase complex	3	1.01351	4.0195	0.169883	212	45	12782	1	0.910396	91.6716	ATP5S ATP5O ATP6V0A4
GOTERM_BP_FAT	GO:0006754~ATP biosynthetic process	4	1.35135	2.72646	0.179737	223	89	13528	1	0.998175	96.07	ATP5S ATP5O ATP6V0A4 ATP13A5
GOTERM_BP_FAT	GO:0009165~nucleotide biosynthetic process	6	2.02703	1.95689	0.191151	223	186	13528	1	0.998628	96.8741	NAMPT ATP5S RRM1 ATP5O ATP6V0A4 ATP13A5
GOTERM_BP_FAT	GO:0009150~purine ribonucleotide metabolic process	5	1.68919	2.19796	0.191487	223	138	13528	1	0.998421	96.8952	ATP5S ATP5O ATP6V0A4 ATP13A5 GCH1
Annotation Cluster 31	Enrichment Score: 0.8044611988040761
GOTERM_BP_FAT	GO:0006917~induction of apoptosis	9	3.04054	1.70617	0.155575	223	320	13528	1	0.998753	93.6854	NOTCH2 RNF7 CASP8AP2 SOS2 JAK2 PERP TERF1 TP53INP1 GCH1
GOTERM_BP_FAT	GO:0012502~induction of programmed cell death	9	3.04054	1.70085	0.158175	223	321	13528	1	0.998371	93.9956	NOTCH2 RNF7 CASP8AP2 SOS2 JAK2 PERP TERF1 TP53INP1 GCH1
Genes with higher expression in HF vs SF group
